# Supplementary material for: Absolute quantification of cellular levels of photosynthesis-related proteins in Synechocystis sp. PCC 6803
Source: Photosynth Res. 2022 Dec 21;155(3):219–45. doi: 10.1007/s11120-022-00990-z (PMC9958174; doi:10.1007/s11120-022-00990-z)
Supplement: Supplementary file 1 — Supplementary file1 (XLSX 141 KB) [file 11120_2022_990_MOESM1_ESM.xlsx]

## Sheet: Legend
Supplementary Data Set S1. Jackson et al. Photosynthesis Research

## Sheet: SIL-DDA 14N protein IDs
Supplementary Data Set S1. Jackson et al. Photosynthesis Research
Protein	Biological replicate-technical replicate (Ion count)
	1-1	1-2	1-3	2-1	2-2	2-3	3-1	3-2	3-3
sll1578phycocyaninalphasubunit	40352000000	59280000000	28028000000	31860000000	42823000000	32312000000	37855000000	31167000000	35408000000
sll1577phycocyaninbetasubunit	26796000000	25384000000	35156000000	39418000000	42758000000	38079000000	36092000000	22712000000	38152000000
slr2067allophycocyaninalphasubunit	20549000000	19137000000	13503000000	18482000000	18657000000	22017000000	15579000000	16667000000	30736000000
slr1986allophycocyaninbetasubunit	16302000000	12370000000	15151000000	11928000000	14853000000	15994000000	16889000000	18286000000	16703000000
slr1329ATPsynthasebetasubunit	3700500000	2808400000	3320600000	2530100000	3101600000	2968100000	2842000000	2785900000	2921200000
slr0012ribulosebisphosphatecarboxylasesmallsubunit	3693700000	3594800000	3672800000	2519000000	3486100000	2599300000	3798800000	4142800000	2328200000
sll1579phycobilisomerodlinkerpolypeptide	3575900000	3505700000	3742800000	2940500000	3863000000	3525200000	3289900000	3494100000	2801400000
sll1099elongationfactorTu	3492000000	2914300000	2759800000	2637200000	3079300000	3250400000	2736400000	2921400000	2764000000
slr0009ribulosebisphosphatecarboxylaselargesubunit	3383600000	3477000000	3680300000	3345300000	3713200000	3862200000	3817500000	2918200000	4081000000
sll1580phycobilisomerodlinkerpolypeptide	2936000000	2866400000	3534600000	2727600000	3156300000	3410100000	2119200000	4598500000	2776700000
slr2051phycobilisomerod-corelinkerpolypeptide	2317700000	2113500000	2505800000	1841700000	2034400000	2424400000	2404800000	1671500000	2727100000
sll1326ATPsynthasealphachain	2282100000	2706500000	2099900000	2026200000	2030700000	2513600000	2147100000	1537700000	2106100000
slr0737photosystemIsubunitII	2239800000	2269000000	2292100000	2058100000	1953600000	2560700000	2187300000	1803400000	2202000000
ssl0707nitrogenregulatoryproteinP-II	2213300000	3059700000	1192800000	2068100000	1373200000	1265400000	1141400000	688140000	1896800000
sll1194photosystemII12kDaextrinsicprotein	2009200000	1492800000	926930000	1169200000	850640000	1315000000	776760000	1054900000	1085800000
sll1029carbondioxideconcentratingmechanismproteinCcmK	1963500000	1713400000	1608100000	1355100000	1494000000	1877100000	1338800000	1392100000	1291300000
slr0335phycobilisomecore-membranelinkerpolypeptide	1711900000	1523300000	1960000000	1758900000	1986000000	1823500000	2094300000	1524100000	2034600000
slr207660kDchaperonin	1705500000	1452000000	1635900000	1496600000	1582400000	1897900000	1923400000	2110000000	1645200000
sll0359hypotheticalprotein	1553200000	519160000	521290000	533250000	485370000	529030000	401420000	1147400000	567900000
ssr2831photosystemIsubunitIV	1522200000	1660400000	1915200000	1396900000	1971700000	1727100000	1556900000	978790000	1472100000
sll1951unknownprotein	1442200000	1647700000	1860500000	1275700000	2163100000	1673100000	1929100000	1530900000	1869500000
ssl3093phycobilisomesmallrodlinkerpolypeptide	1280200000	1271600000	1718900000	1288400000	1640100000	1517300000	1144700000	839200000	1180700000
sll1028carbondioxideconcentratingmechanismproteinCcmK	1211100000	1065700000	1021100000	1134700000	987990000	1646200000	1504000000	1017300000	1373100000
sll1325ATPsynthasedeltachainofCF(1)	1196900000	1260100000	338740000	592670000	316190000	1596100000	848740000	467670000	957500000
sll0199plastocyanin	1151800000	1006500000	1480400000	1342200000	1696100000	1360200000	1240000000	762510000	1269700000
slr0447periplasmicprotein,ABC-typeureatransportsystemsubstrate-bindingprotein	1042600000	938930000	1114800000	992070000	1232800000	845740000	957900000	711930000	984150000
sll174650SribosomalproteinL12	976510000	954340000	1194600000	1003700000	1352900000	1205900000	1071700000	784660000	1063400000
slr1963water-solublecarotenoidprotein	948890000	934480000	1192900000	906330000	1128000000	1148000000	1071500000	924210000	1183900000
sll1712DNAbindingproteinHU	943630000	960190000	971330000	844740000	929780000	1068200000	682990000	997830000	749420000
sll0018fructose-bisphosphatealdolase,classII	920280000	869920000	1078600000	847880000	1143700000	1053800000	899770000	649100000	938540000
sll1873unknownprotein	909280000	865820000	1016600000	695940000	905650000	921550000	795020000	633750000	890300000
sll041660kDachaperonin2,GroEL2,molecularchaperone	903710000	778690000	798200000	750800000	769130000	879100000	710230000	590200000	771990000
sll0928allophycocyanin-B	868440000	337260000	472770000	383420000	412330000	358160000	465490000	268000000	558420000
sll1342NAD(P)-dependentglyceraldehyde-3-phosphatedehydrogenase	861720000	721450000	1022200000	669910000	941660000	826000000	833160000	683500000	679330000
slr0752enolase	853780000	462180000	535740000	455800000	548700000	538330000	490860000	369030000	488870000
slr1277pilusassemblyproteinhomologoustogeneralsecretionpathwayproteinD	794500000	657220000	733920000	644590000	821950000	774160000	625470000	509240000	640040000
sll0427photosystemIImanganese-stabilizingpolypeptide	782680000	791890000	1146100000	884730000	1084400000	967200000	931860000	650570000	936390000
ssr3383phycobilisomesmallcorelinkerpolypeptide	736670000	279520000	673370000	646220000	668960000	910960000	657510000	573220000	674680000
sll1626LexArepressor	712800000	745390000	767490000	568400000	743910000	734220000	608230000	727030000	659840000
slr0394phosphoglyceratekinase	702600000	546290000	592870000	486770000	606230000	631180000	561660000	476720000	564470000
slr1459phycobilisomecorecomponent	702120000	702120000	769120000	748850000	744730000	860190000	686560000	475230000	724560000
slr2094fructose-1,6-/sedoheptulose-1,7-bisphosphatase	700250000	623230000	499930000	643750000	414150000	682810000	769130000	732160000	778400000
sll0258cytochromec550	691260000	932320000	839790000	743140000	881510000	839220000	813250000	662780000	763280000
slr0623thioredoxin	683140000	641060000	702420000	639380000	664990000	841500000	663020000	615440000	705370000
slr207510kDchaperonin	661710000	685290000	767010000	623630000	627120000	807840000	586830000	518470000	667920000
sll1363ketol-acidreductoisomerase	656580000	650220000	487850000	500510000	594510000	487480000	552310000	468030000	513320000
sll1031carbondioxideconcentratingmechanismproteinCcmM,putativecarboxysomestructuralprotein	650540000	631820000	750490000	538600000	701510000	753110000	620150000	489070000	629490000
sll0819photosystemIreactioncentersubunitIIIprecursor(PSI-F),plastocyanin(cytc553)dockingprotein	649190000	688440000	678740000	754240000	784180000	865250000	864390000	623970000	906010000
sll1009unknownprotein	625010000	770690000	709890000	491910000	479450000	586480000	688100000	529080000	619920000
slr1655photosystemIsubunitXI	597310000	627970000	970430000	709570000	919840000	796390000	943860000	508890000	839610000
slr1756glutamate--ammonialigase	583540000	558350000	755300000	787030000	572440000	571280000	637310000	553350000	1014500000
sll1261elongationfactorTS	546780000	267480000	281210000	325610000	274750000	232030000	327610000	346040000	261310000
sll0170DnaKprotein2,heatshockprotein70,molecularchaperone	545180000	609780000	700400000	564560000	697440000	647780000	602200000	438560000	644760000
sll1070transketolase	540460000	540050000	422860000	462900000	455320000	670290000	593840000	342100000	651360000
sll1525phosphoribulokinase	532270000	460170000	610490000	505500000	591590000	521240000	444050000	376820000	584080000
sll1818RNApolymerasealphasubunit	521580000	222250000	173810000	181840000	184540000	297150000	191350000	174120000	207910000
sll0822hypotheticalprotein	509300000	473020000	513350000	477630000	528470000	520680000	447060000	335990000	430660000
slr1841probableporin;majoroutermembraneprotein;sll1550probableporin;majoroutermembraneprotein	458050000	449890000	378350000	544420000	433480000	805580000	448800000	313940000	659550000
sll1130unknownprotein	453570000	434510000	503320000	393440000	503490000	508710000	434590000	296500000	425800000
sll1815adenylatekinase	450520000	561640000	223720000	123240000	207080000	287540000	142630000	337950000	151870000
slr1198antioxidantprotein	448920000	413680000	615230000	457950000	472080000	590720000	532590000	331710000	539000000
slr0708periplasmicprotein,functionunknown	442720000	273350000	173570000	269820000	121940000	263590000	461110000	316690000	313250000
slr1643ferredoxin-NADPoxidoreductase	412550000	503030000	482590000	408030000	410960000	449480000	408690000	360450000	337390000
slr1834P700apoproteinsubunitIa	410280000	393280000	397700000	320270000	337230000	446730000	438980000	532360000	495960000
ssl0563photosystemIsubunitVII	398260000	343500000	365970000	499450000	705780000	606770000	340450000	362640000	379480000
sll1621AhpC/TSAfamilyprotein	390790000	367850000	372480000	344920000	331400000	426210000	409310000	292710000	383240000
slr0906photosystemIIcorelightharvestingprotein	360840000	344340000	528490000	409600000	523990000	421940000	471130000	346540000	490920000
sll1762periplasmicprotein,putativepolaraminoacidtransportsystemsubstrate-bindingprotein	360750000	290160000	294580000	299530000	341780000	368380000	326220000	237270000	403040000
ssr1528hypotheticalprotein	360020000	275490000	261600000	289050000	280070000	344450000	259220000	226160000	262690000
slr1506hypotheticalprotein	358790000	403300000	273760000	338750000	297130000	349700000	330000000	315750000	490220000
sll03296-phosphogluconatedehydrogenase	357590000	229570000	326990000	223860000	306130000	256060000	301680000	288930000	341650000
slr1516superoxidedismutase	347420000	435680000	451550000	393290000	501920000	508150000	485170000	375040000	465190000
slr1513periplasmicprotein,functionunknown	341480000	322010000	303450000	270680000	278340000	410990000	282940000	275410000	287340000
ssr1480putativeRNA-bindingprotein	338800000	366090000	264670000	275440000	208770000	333220000	325190000	332680000	405190000
sll181050SribosomalproteinL6	337270000	278340000	249130000	305750000	242900000	333840000	271580000	202740000	264520000
sll1143ATP-dependenthelicasePcrA	333000000	311680000	290120000	312270000	306280000	391910000	336000000	339140000	387920000
slr1835P700apoproteinsubunitIb	327950000	341830000	335710000	324490000	372530000	393630000	431360000	371700000	450510000
slr0006unknownprotein	319950000	319210000	367470000	330560000	363510000	381640000	364450000	286850000	386230000
sll180850SribosomalproteinL5	314370000	287320000	192830000	144720000	200400000	221720000	177130000	125840000	213210000
slr0244hypotheticalprotein	306570000	325710000	217240000	252310000	231300000	238980000	298890000	195620000	213630000
slr0483hypotheticalprotein	303080000	176790000	86339000	173810000	125630000	178520000	145650000	57609000	146150000
slr1908probableporin;majoroutermembraneprotein	301580000	172170000	212220000	240480000	247400000	264660000	210460000	142810000	228500000
slr1852unknownprotein	298420000	288650000	340670000	288750000	322060000	358580000	303880000	235740000	310790000
slr0431hypotheticalprotein	296540000	214460000	119420000	165820000	125670000	204930000	109470000	88111000	113640000
slr1859anti-sigmaffactorantagonist	289570000	203500000	308180000	218250000	182650000	153010000	258260000	254010000	123190000
sll0408peptidyl-prolylcis-transisomerase	288870000	221360000	253100000	220260000	250800000	279590000	228120000	163750000	240010000
sll1106hypotheticalprotein	287270000	507010000	303810000	238450000	359640000	230180000	265640000	239110000	311280000
sll1735hypotheticalprotein	281850000	369740000	256270000	293180000	244440000	276560000	224040000	360060000	203330000
sll0947lightrepressedproteinAhomolog	277020000	250370000	293560000	232550000	266960000	300480000	294450000	233160000	283500000
sll0533triggerfactor	271540000	339030000	182430000	262770000	148170000	265130000	190580000	175690000	217880000
sll109730SribosomalproteinS7	271190000	137850000	132500000	129150000	144850000	172620000	107090000	132370000	137540000
ssl0020ferredoxinI,essentialforgrowth	269210000	272000000	314640000	349000000	387710000	489170000	491660000	318230000	494120000
sll0617plasmamembraneproteinessentialforthylakoidformation	268910000	268650000	291910000	253120000	305720000	341020000	254950000	198920000	281610000
sll1908D-3-phosphoglyceratedehydrogenase	268710000	231890000	275160000	214080000	246680000	301860000	213360000	169140000	222880000
sll0020ATP-dependentClpproteaseATPasesubunit	263780000	255640000	279840000	229950000	275930000	286950000	243670000	256050000	242310000
sll181230SribosomalproteinS5	262570000	238970000	274170000	255530000	207330000	302900000	227310000	166360000	249100000
sll124450SribosomalproteinL9	258610000	178540000	196800000	181310000	197710000	226080000	194440000	165890000	218090000
slr0261NADHdehydrogenasesubunit7	256680000	296870000	203590000	212610000	197920000	316150000	358590000	179400000	310540000
sll1694pilinpolypeptidePilA1	256100000	237060000	172440000	198970000	178400000	335870000	202960000	252710000	207170000
sll0851photosystemIICP43protein	253110000	232330000	296930000	331510000	323910000	318540000	356240000	222950000	336630000
slr1890bacterioferritin	251840000	238650000	189670000	153730000	230630000	211590000	190170000	147020000	138140000
sll1638hypotheticalprotein	251480000	210840000	320120000	225700000	344050000	242860000	314050000	307760000	232850000
sll0057heatshockproteinGrpE	249090000	244310000	215380000	233640000	255370000	296670000	197940000	161880000	207500000
sll1398photosystemIIreactioncenter13kDaprotein	239520000	232440000	292580000	275760000	317900000	273140000	227150000	190010000	230870000
sll174450SribosomalproteinL1	239380000	297010000	266390000	158710000	191620000	212400000	205270000	142270000	252440000
slr135630SribosomalproteinS1	238830000	251420000	297660000	299280000	280100000	297450000	303750000	183080000	339190000
slr1839carbondioxideconcentratingmechanismproteinCcmKhomolog4,putativecarboxysomeassemblyprotein	233740000	82910000	47602000	127920000	62674000	133600000	146980000	111650000	133670000
sll1317apocytochromef,componentofcytochromeb6/fcomplex	233160000	181540000	172400000	191970000	184180000	205450000	245830000	165470000	192040000
sll1327ATPsynthasegammachain	229140000	188270000	199240000	194740000	204380000	221820000	232740000	180400000	211520000
sll179950SribosomalproteinL3	228310000	189960000	185690000	157730000	231440000	140820000	168840000	137780000	167310000
sll1306periplasmicprotein,functionunknown	226000000	235130000	269880000	222670000	385010000	249670000	247710000	336560000	232770000
sll1043polyribonucleotidenucleotidyltransferase	224170000	234990000	267910000	213620000	222860000	227240000	242570000	158750000	244450000
sll1665unknownprotein	218540000	259260000	190510000	280960000	258760000	387690000	171610000	192630000	241570000
sll1316cytochromeb6-fcomplexiron-sulfursubunit(Rieskeironsulfurprotein)	214000000	184020000	159910000	178310000	238150000	229600000	249950000	172030000	252170000
slr0040bicarbonatetransportsystemsubstrate-bindingprotein	211960000	153980000	197150000	179450000	216780000	193330000	201530000	165590000	233690000
slr1406periplasmicprotein,functionunknown	208740000	219820000	303560000	216280000	313080000	240480000	220050000	118500000	263940000
slr1176glucose-1-phosphateadenylyltransferase	200580000	176550000	217430000	184970000	228060000	229230000	217360000	153210000	228700000
slr1270periplasmicprotein,functionunknown	195160000	181870000	155000000	259440000	225480000	331590000	217750000	141850000	228010000
sll180250SribosomalproteinL2	193710000	231930000	155560000	173110000	161820000	213230000	168980000	170530000	174000000
sll1883argininebiosynthesisbifunctionalproteinArgJ	191370000	135030000	88981000	55124000	174800000	82811000	89558000	74338000	63532000
slr0559periplasmicbindingproteinofABCtransporterfornaturalaminoacids	190710000	142120000	207450000	170760000	202380000	189550000	214120000	161490000	196870000
slr1722inosine-5'-monophosphatedehydrogenase	190560000	132810000	163270000	133730000	123360000	186830000	172140000	111760000	162590000
slr0585argininosuccinatesynthetase	186120000	157100000	149860000	140940000	152450000	184330000	200640000	180330000	201300000
sll181630SribosomalproteinS13	182090000	185090000	178880000	156310000	176790000	201920000	118230000	111100000	119450000
sll1734proteininvolvedinlowCO2-inducible,highaffinityCO2uptake	178660000	150020000	221460000	209570000	212780000	216600000	196360000	121270000	229120000
slr1622solubleinorganicpyrophosphatase	176430000	144190000	131850000	141540000	173960000	293500000	97099000	92097000	91483000
slr1793transaldolase	174210000	169910000	157540000	157410000	139020000	177540000	169240000	105860000	145890000
sll0145ribosomereleasingfactor	172290000	136120000	190330000	150670000	181780000	176260000	144060000	112610000	137990000
sll1307periplasmicprotein,functionunknown	168520000	151780000	146870000	123350000	158090000	159140000	127690000	96782000	141210000
slr0927photosystemIIreactioncenterD2protein;sll0849photosystemIIreactioncenterD2protein	166910000	176180000	223210000	212970000	218330000	242990000	235860000	170350000	229040000
sll182230SribosomalproteinS9	163220000	122220000	149840000	131350000	140150000	143310000	122630000	289710000	129830000
slr1160periplasmicprotein,functionunknown	162190000	179630000	206190000	159540000	232070000	185110000	184450000	166700000	165440000
slr1719DrgAproteinhomolog	161340000	142560000	159740000	211780000	247460000	207950000	193800000	218040000	206400000
slr1894probableDNA-bindingstressprotein	161150000	159260000	201400000	169270000	186260000	187940000	171420000	139220000	184150000
ssl1690hypotheticalprotein	158610000	152890000	193460000	149470000	186270000	197060000	155720000	121510000	160030000
ssl2874hypotheticalprotein	157400000	157700000	184370000	113020000	175030000	143020000	167060000	110200000	132520000
sll1841pyruvatedehydrogenasedihydrolipoamideacetyltransferasecomponent(E2)	156910000	189770000	196920000	125750000	125300000	157440000	147360000	108730000	136250000
sll1559solublehydrogenase42kDsubunit	156170000	143640000	189360000	152050000	203730000	156800000	144770000	194020000	158660000
sll0872unknownprotein	155560000	141190000	157130000	138500000	167410000	186390000	124850000	140790000	132590000
sll180930SribosomalproteinS8	155390000	108580000	101950000	99777000	86927000	121800000	111780000	95918000	124200000
sll1324ATPsynthaseBchain(subunitI)ofCF(0)	155240000	170590000	128380000	133520000	170060000	187620000	141650000	136220000	153880000
slr1512sodium-dependentbicarbonatetransporter	153600000	129020000	198870000	147080000	229620000	171920000	207180000	147220000	192760000
slr2024two-componentresponseregulatorCheYsubfamily	151900000	66787000	37934000	56821000	35036000	117880000	70240000	137240000	75547000
sll0226photosystemIassemblyrelatedprotein	150990000	150410000	170810000	71541000	75466000	159600000	61128000	40221000	71780000
slr1096dihydrolipoamidedehydrogenase	150520000	149860000	126230000	94137000	90075000	167440000	91083000	55164000	89518000
slr1311photosystemIID1protein;sll1867photosystemIID1protein;slr1181photosystemIID1protein	150090000	144110000	161540000	180320000	201640000	189810000	225640000	182400000	217170000
ssl0352hypotheticalprotein	149740000	146690000	156430000	141790000	153130000	186290000	118560000	95489000	139350000
ssr3451cytochromeb559alphasubunit	148880000	143670000	200120000	194270000	223560000	216360000	202250000	142480000	197880000
sll0080N-acetyl-gamma-glutamyl-phosphatereductase	148310000	109320000	106790000	107190000	121850000	121330000	103410000	81402000	124150000
slr1645photosystemII11kDprotein	146350000	150680000	180440000	181050000	194280000	209580000	144430000	86039000	158420000
sll1021hypotheticalprotein	146200000	139370000	137280000	109910000	138300000	151950000	130340000	123120000	142130000
slr1128hypotheticalprotein	144360000	157770000	108850000	108650000	109080000	162350000	103450000	90124000	103160000
slr1463elongationfactorEF-G	144290000	139310000	207680000	148830000	192720000	180530000	207070000	144620000	230110000
sll0576putativesugar-nucleotideepimerase/dehydratease	143910000	128820000	152270000	139000000	147880000	181700000	176270000	112850000	184380000
sll0529hypotheticalprotein	143440000	150520000	177930000	133300000	180550000	182120000	157790000	148520000	175890000
sll1212GDP-mannose4,6-dehydratase	143310000	141690000	184600000	151290000	159490000	195600000	178740000	126360000	189290000
sll181350SribosomalproteinL15	143280000	173370000	130860000	132790000	108840000	159450000	134730000	98629000	129800000
ssl2598photosystemIIPsbHprotein	143190000	116390000	126510000	156100000	122080000	273110000	134940000	81660000	121390000
sll1323ATPsynthasesubunitb'ofCF(0)	138980000	127460000	178660000	148840000	171200000	178700000	136560000	138840000	123270000
sll1583unknownprotein	138110000	121410000	125810000	114380000	121930000	136810000	99765000	83661000	95171000
sll1835periplasmicprotein,functionunknown	136360000	120850000	181130000	148000000	207020000	157380000	137210000	87899000	160890000
slr1926hypotheticalprotein	131580000	137730000	36334000	61555000	41521000	126840000	46997000	41300000	45490000
slr1227chloroplasticouterenvelopemembraneproteinhomolog	130690000	128380000	185600000	150040000	197360000	175470000	140420000	98990000	146700000
sll182150SribosomalproteinL13	130110000	106790000	119150000	97445000	110780000	111640000	109730000	66683000	118510000
ssr1600similartoanti-sigmaffactorantagonist	129910000	157930000	192050000	153090000	186700000	184560000	121070000	107110000	115670000
sll0185hypotheticalprotein	129000000	59466000	105050000	77375000	92814000	51597000	65528000	86226000	67387000
sll0726phosphoglucomutase	126760000	127610000	137860000	122900000	125090000	134050000	126030000	94926000	124220000
sll0272hypotheticalprotein	126180000	95400000	190080000	129700000	182520000	167060000	154590000	88985000	194090000
slr1349glucose-6-phosphateisomerase	125250000	129330000	127620000	116310000	150200000	172240000	138050000	117090000	134790000
sll1341bacterioferritin	124970000	136400000	112110000	146770000	179180000	171150000	147740000	123680000	164280000
slr167850SribosomalproteinL21	124030000	111320000	187430000	123970000	203710000	152640000	156440000	90858000	146550000
slr0947responseregulatorforenergytransferfromphycobilisomestophotosystems	124000000	107150000	164480000	109680000	150970000	136500000	125670000	98990000	134780000
slr1281NADHdehydrogenasesubunitI	123700000	129430000	109130000	117950000	113690000	146280000	120320000	108060000	124410000
sll1234adenosylhomocysteinase	123080000	93199000	100200000	101120000	95762000	118380000	115030000	89945000	119500000
slr1274probablefimbrialassemblyproteinPilM,requiredformotility	122440000	115330000	134330000	114760000	128880000	145450000	124130000	90811000	131620000
slr04443-phosphoshikimate1-carboxyvinyltransferase	122220000	115950000	136190000	12903000	7468100	150610000	109870000	8051400	113060000
slr046930SribosomalproteinS4	121300000	94085000	95688000	91999000	35441000	100010000	90379000	82423000	102940000
sll0370carbamoyl-phosphatesynthase,pyrimidine-specific,largechain	118140000	130570000	113130000	130020000	111840000	121980000	172300000	93527000	147620000
sll0588unknownprotein	117810000	138980000	72065000	109720000	87485000	139700000	142920000	104280000	122430000
ssl343650SribosomalproteinL29	117610000	118560000	145970000	131780000	159600000	158020000	122590000	105340000	125990000
ssr0390photosystemIreactioncentersubunitX	117490000	118460000	8021200	10937000	46478000	13270000	23747000	125530000	20386000
sll1789RNApolymerasebetaprimesubunit	116980000	120780000	116330000	111850000	104710000	131930000	151850000	103370000	130700000
slr1623hypotheticalprotein	116210000	112640000	101380000	91075000	109110000	132850000	97876000	73992000	103240000
slr0925single-strandedDNA-bindingprotein	114910000	80994000	121570000	85227000	120540000	142480000	87929000	80726000	95370000
slr1330ATPsynthaseepsilonchainofCF(1)	114790000	110690000	169050000	141200000	156810000	130060000	145310000	108830000	137400000
sll1536molybdopterinbiosynthesisMoeBprotein	114710000	106380000	153410000	120990000	125220000	131710000	135360000	112750000	140960000
sll0520NADHdehydrogenasesubunitNdhI	114430000	121290000	138310000	134620000	137510000	156580000	134250000	102930000	149250000
slr1934pyruvatedehydrogenaseE1component,alphasubunit	114320000	87651000	43497000	59792000	53747000	45378000	61206000	41317000	58512000
slr0744translationinitiationfactorIF-2	114270000	109880000	90516000	93977000	83960000	112380000	108440000	69661000	106240000
sll181150SribosomalproteinL18	114010000	99738000	121890000	97260000	89105000	120220000	116330000	125020000	102170000
slr1161hypotheticalprotein	113810000	99938000	128680000	112570000	115040000	128790000	112930000	94892000	82227000
slr0172hypotheticalprotein	113760000	50766000	116700000	67141000	136690000	86301000	140220000	81970000	148160000
sll180050SribosomalproteinL4	113270000	116690000	124780000	92993000	106790000	110520000	116900000	134140000	111520000
sll0180hypotheticalprotein	113150000	138230000	133130000	107160000	120620000	139170000	133550000	137520000	124030000
sll1463celldivisionproteinFtsH	112200000	92005000	73413000	76757000	111440000	77160000	75920000	79767000	94498000
sll126030SribosomalproteinS2	112160000	117310000	166190000	142970000	152680000	136550000	143470000	85669000	149040000
sll1633celldivisionproteinFtsZ	111180000	107870000	96577000	117270000	95407000	139080000	124440000	100730000	135170000
sll1787RNApolymerasebetasubunit	110630000	113040000	137880000	114580000	115400000	110970000	120990000	90220000	117410000
slr1020sulfolipidbiosynthesisproteinSqdB	107520000	81150000	100010000	79292000	98159000	119540000	120560000	87653000	124620000
sll180430SribosomalproteinS3	106560000	112130000	143750000	127130000	128190000	134700000	129890000	93444000	165880000
slr0161twitchingmotilityproteinPilT	105880000	101950000	98625000	93210000	112360000	119740000	126320000	104700000	137400000
slr0032probablebranched-chainaminoacidaminotransferase	103620000	67248000	117990000	73223000	119250000	90626000	93364000	56454000	85844000
sll0550flavoprotein	101380000	103410000	52331000	46722000	53041000	74825000	56105000	53962000	58843000
sll1581hypotheticalprotein	101040000	169240000	73427000	120930000	75906000	147750000	75047000	69852000	142980000
slr1351UDP-N-acetylmuramoylalanyl-D-glutamyl-26-diaminopimelate--D-alanyl-D-alanineligase	100780000	67029000	74853000	64268000	75316000	80973000	68927000	60315000	84293000
slr1751periplasmiccarboxyl-terminalprotease	100630000	61068000	96407000	98128000	115270000	109470000	94222000	92622000	152500000
slr1855unknownprotein	98121000	84126000	86110000	86495000	92070000	85695000	99657000	81795000	92942000
sll180150SribosomalproteinL23	98103000	86629000	114140000	96196000	124060000	110100000	105520000	98681000	111720000
sll174350SribosomalproteinL11	97902000	104630000	97135000	71065000	102390000	207880000	123870000	59273000	136830000
ssr048230SribosomalproteinS16	96586000	98286000	91412000	85046000	88243000	129120000	88137000	70361000	100770000
slr1854unknownprotein	96487000	91850000	120840000	112260000	140250000	115590000	123850000	72317000	116880000
slr1194hypotheticalprotein	95113000	77043000	13078000	18383000	18010000	68791000	16052000	13365000	16806000
sll1784periplasmicprotein,functionunknown	93146000	96499000	103780000	113540000	104110000	109380000	118300000	94220000	126220000
sll1314putativeC4-dicarboxylasebindingprotein,periplasmicprotein	93032000	89028000	94252000	84710000	88674000	107060000	101530000	70241000	93610000
slr6071unknownprotein;slr6012unknownprotein	92594000	71768000	152330000	85032000	88319000	106980000	82582000	77828000	108970000
slr0821hypotheticalprotein	92381000	78336000	62535000	57286000	67084000	75819000	62815000	78548000	61290000
sll1262hypotheticalprotein	91278000	91171000	124020000	87311000	117590000	110010000	130480000	76487000	93440000
sll0245probableGTPbindingprotein	89845000	60674000	60395000	53293000	53611000	79096000	61764000	46175000	64042000
slr1272probableporin;majoroutermembraneprotein	89382000	80395000	110580000	125140000	159870000	129730000	115590000	80044000	116920000
sll0051hypotheticalprotein	89075000	88824000	100330000	91456000	117640000	103600000	114420000	81926000	118870000
slr1619hypotheticalprotein	88883000	77113000	99780000	88055000	102790000	101420000	80560000	78238000	84161000
sll1526hypotheticalprotein	88854000	71430000	72977000	56949000	55885000	83263000	75959000	45166000	74110000
slr7012hypotheticalprotein	87028000	21506000	17441000	10165000	15817000	44509000	23429000	23092000	25697000
sll180750SribosomalproteinL24	86469000	86990000	96722000	80223000	87416000	98235000	75743000	67852000	84273000
sll0041phytochrome-likephotoreceptorproteinforpositivephototaxis;homologoustomethyl-acceptingchemotaxisprotein	86336000	64760000	63160000	66226000	62343000	75711000	63954000	41859000	79079000
slr1887porphobilinogendeaminase(hydroxymethylbilanesynthase,preuroporphyrinogensynthase)	85884000	76871000	69676000	64169000	72868000	102550000	59267000	85087000	73842000
slr0453hypotheticalprotein	84905000	71113000	53380000	49944000	59222000	62873000	78778000	74842000	61587000
sll1663phycocyaninalphaphycocyanobilinlyaserelatedprotein	84627000	124040000	72693000	95960000	73197000	84567000	65307000	59700000	66428000
slr1847hypotheticalprotein	84013000	99372000	63774000	95039000	52447000	121330000	73877000	66330000	71607000
slr0536uroporphyrinogendecarboxylase	83879000	65790000	64619000	57112000	64171000	125290000	89007000	29922000	70173000
slr0729hypotheticalprotein	83603000	120440000	102340000	93498000	105550000	132410000	71350000	62442000	75500000
slr0194ribose5-phosphateisomerase	82798000	81014000	107160000	84188000	101860000	88543000	74566000	73466000	76137000
slr1843glucose6-phosphatedehydrogenase	82403000	80614000	100660000	84268000	103560000	98807000	82399000	96328000	100110000
sll0017glutamate-1-semialdehydeaminomutase	81823000	102610000	106270000	87015000	83135000	102480000	110050000	72038000	91537000
slr0923hypotheticalproteinYCF65	81525000	66927000	55312000	65741000	69875000	84496000	172520000	137680000	197310000
ssl060130SribosomalproteinS21	81165000	82219000	117200000	88688000	122710000	107560000	79872000	64677000	78978000
sll0927S-adenosylmethioninesynthetase	81122000	67285000	82735000	63473000	78981000	79172000	72646000	59177000	75332000
sll1994porphobilinogensynthase(5-aminolevulinatedehydratase)	80884000	77331000	77223000	70843000	76360000	87952000	84121000	57331000	92973000
ssr2998hypotheticalprotein	80802000	79089000	94538000	73523000	113520000	83823000	67769000	49862000	77103000
ssr279950SribosomalproteinL27	80774000	49527000	61750000	61163000	54825000	76935000	69862000	54263000	73525000
slr1944periplasmicprotein,functionunknown	80715000	86387000	87325000	94931000	76639000	109750000	92412000	65764000	100040000
slr0513irontransportsystemsubstrate-bindingprotein,periplasmicprotein	80063000	71563000	79479000	84252000	88317000	88732000	81149000	59189000	81676000
slr1276hypotheticalprotein	79835000	92155000	94052000	86346000	80024000	97566000	89289000	68886000	93243000
sll1098elongationfactorEF-G	79607000	66669000	66793000	51125000	58195000	65560000	62443000	57817000	74037000
ssl223330SribosomalproteinS20	79344000	77949000	95379000	66291000	91976000	97707000	69202000	52821000	71819000
slr0013hypotheticalprotein	78969000	73202000	93605000	76980000	97763000	104720000	77238000	63641000	78193000
slr1744N-acetylmuramoyl-L-alanineamidase,periplasmicprotein	78818000	63953000	84900000	58811000	84824000	73301000	70566000	44741000	70280000
sll1450nitrate/nitritetransportsystemsubstrate-bindingprotein	78764000	73529000	124400000	70303000	97278000	96259000	86006000	67951000	99605000
sll174050SribosomalproteinL19	77670000	68957000	70335000	68972000	73455000	93397000	80911000	58889000	82845000
sll0058DnaKprotein1,heatshockprotein70,molecularchaperone	77496000	75831000	71030000	59700000	64530000	68268000	61555000	41485000	71197000
slr0455hypotheticalprotein	76116000	72962000	76024000	78841000	85212000	90500000	79803000	62830000	86513000
sll181730SribosomalproteinS11	76067000	68027000	85833000	73617000	83954000	95157000	80561000	61750000	167710000
sll180650SribosomalproteinL14	75779000	63207000	85454000	86546000	88254000	85889000	94610000	62200000	105300000
sll1721pyruvatedehydrogenaseE1component,betasubunit	75677000	46179000	71285000	60305000	72935000	67395000	94353000	57845000	74881000
slr2032hypotheticalproteinYCF23	75113000	79197000	90799000	97070000	94604000	206090000	100760000	48900000	117070000
slr1720aspartyl-tRNAsynthetase	74795000	70785000	68803000	67041000	64544000	72384000	85223000	53000000	80202000
slr1992glutathioneperoxidase-likeNADPHperoxidase	74792000	91729000	122020000	83149000	133300000	98291000	103280000	73765000	96269000
slr1338hypotheticalprotein	74301000	73628000	46558000	48581000	26011000	49669000	45218000	28351000	53704000
sll1030carbondioxideconcentratingmechanismproteinCcmL,putativecarboxysomeassemblyprotein	74241000	50383000	41741000	47958000	46792000	23239000	26425000	58094000	24640000
sll1213GDP-fucosesynthetase	74028000	51710000	65523000	54708000	79044000	68630000	94538000	48553000	75583000
sll1785periplasmicprotein,functionunknown	73719000	89660000	104740000	126400000	111950000	130660000	143250000	70804000	119830000
sll0224amino-acidABCtransporterbindingprotein	73603000	60366000	69675000	65018000	65409000	73778000	69507000	55704000	69923000
sll1502NADH-dependentglutamatesynthaselargesubunit	72868000	61748000	74021000	65676000	70169000	75614000	75431000	90295000	89866000
sll182450SribosomalproteinL25	72517000	79810000	39963000	69826000	42699000	27578000	32636000	21813000	104910000
slr2025hypotheticalprotein	72242000	67866000	85548000	58558000	74413000	74141000	58686000	51732000	60274000
slr0552hypotheticalprotein	72156000	87418000	132270000	102400000	143580000	101170000	120330000	93396000	113810000
sll1769hypotheticalprotein	72146000	68629000	99973000	84074000	110890000	114060000	81947000	55760000	81358000
slr0506light-dependentNADPH-protochlorophyllideoxidoreductase	72140000	79853000	75816000	70063000	66636000	71277000	94114000	60220000	105860000
slr1280NADHdehydrogenasesubunitNdhK	72123000	67841000	79570000	78258000	82110000	85599000	87590000	71465000	92644000
slr1982two-componentresponseregulatorCheYsubfamily	71957000	6513200	10008000	7413900	11531000	9173200	6829800	10391000	5529700
slr1753hypotheticalprotein	71461000	40664000	58523000	49075000	59740000	58549000	49246000	53424000	50040000
slr0963ferredoxin-sulfitereductase	71453000	74439000	48309000	33642000	49903000	50570000	44344000	34234000	52761000
slr0452dihydroxyaciddehydratase	71152000	61697000	85988000	67056000	77685000	74731000	78195000	94308000	73390000
sll1654hypotheticalprotein	70786000	59293000	60537000	54292000	67914000	79800000	60431000	48035000	63787000
slr1410periplasmicWD-repeatprotein	70708000	59954000	80349000	75721000	92798000	69069000	72173000	72127000	79804000
sll1837periplasmicprotein,functionunknown	70290000	68780000	88475000	68908000	86437000	86546000	65632000	53760000	79777000
slr1641ClpBprotein	69226000	78272000	62256000	56202000	70560000	71335000	74162000	39055000	75949000
slr0051periplasmicbeta-typecarbonicanhydrase	69041000	30383000	45192000	43035000	46362000	38217000	43903000	23227000	39309000
slr1600hypotheticalprotein	67723000	42657000	39228000	45040000	41979000	48700000	40109000	28849000	32225000
slr1266hypotheticalprotein	67557000	75718000	72488000	67302000	76566000	152420000	54120000	180300000	55441000
slr0907unknownprotein	67462000	22501000	11903000	20941000	10120000	28428000	23834000	21952000	20674000
slr0542ATP-dependentproteaseClpP	67149000	57837000	61250000	52072000	51144000	47906000	58883000	47641000	70009000
sll1218hypotheticalproteinYCF39	66884000	55423000	47241000	46400000	46345000	55931000	53474000	41802000	62755000
slr1761FKBP-typepeptidyl-prolylcis-transisomerase,periplasmicprotein	66777000	56908000	63781000	62584000	93992000	69010000	55793000	65835000	72998000
slr2144periplasmicprotein,functionunknown	66753000	24988000	43266000	52477000	47664000	31804000	44888000	36396000	45356000
sll0680phosphate-bindingperiplasmicproteinprecursor(PBP)	66415000	63877000	98842000	71051000	101890000	83413000	99379000	84182000	80092000
sll01581,4-alpha-glucanbranchingenzyme	66309000	47388000	78342000	56248000	66245000	67134000	77268000	36302000	80357000
sll0998LysRfamilytranscriptionalregulator	66170000	59618000	96466000	89400000	105030000	86432000	89128000	63378000	80345000
slr1220hypotheticalprotein	65568000	63924000	55189000	60864000	73952000	78571000	68823000	32364000	65542000
sll110130SribosomalproteinS10	64909000	67377000	76311000	60991000	73631000	67759000	51267000	43947000	54691000
slr1034hypotheticalproteinYCF41	64820000	42145000	15226000	57838000	65429000	74308000	62548000	57359000	88412000
sll1932DnaKprotein	64769000	50655000	64448000	57375000	59004000	73853000	70809000	45152000	69957000
sll1058dihydrodipicolinatereductase	64677000	32393000	35721000	38742000	21110000	39158000	43476000	33723000	52593000
slr2005periplasmicprotein,functionunknown	64561000	75772000	32941000	31449000	23185000	59465000	29150000	48421000	29576000
slr5119hypotheticalprotein;slr1712hypotheticalprotein	64361000	59592000	72066000	60819000	73265000	74103000	70076000	44504000	66627000
slr1251peptidyl-prolylcis-transisomerase	63964000	58118000	73811000	76133000	66473000	73109000	71796000	52059000	74299000
slr1051enoyl-[acyl-carrier-protein]reductase	63526000	67576000	81702000	74172000	92724000	73234000	74064000	53472000	82409000
sll1275pyruvatekinase2	62798000	49326000	43110000	43214000	45552000	50186000	47105000	35066000	54699000
sll14796-phosphogluconolactonase	62674000	62183000	54495000	67851000	56534000	68558000	74142000	54864000	71208000
sll1089periplasmicprotein,functionunknown	61803000	39453000	49771000	54390000	54749000	83357000	65222000	50344000	64568000
slr1044methyl-acceptingchemotaxisprotein,requiredforthebiogenesisofthickpilli	61742000	42405000	45051000	47081000	45793000	56971000	50744000	39318000	46427000
slr0676adenylylsulfatekinase	61688000	54912000	64016000	45355000	57630000	54819000	52951000	41454000	57760000
sll0144uridinemonophosphatekinase	61354000	46359000	47228000	52423000	71588000	52697000	58430000	54640000	78504000
slr0909unknownprotein	61264000	52065000	71055000	70663000	78090000	79172000	82623000	71856000	71506000
slr1409periplasmicWD-repeatprotein	61210000	61487000	78925000	73185000	81869000	74177000	68313000	56444000	70355000
sll0319periplasmicprotein,functionunknown	60754000	62953000	77014000	61345000	74947000	57600000	74365000	50431000	72338000
slr1661hypotheticalprotein	60051000	63799000	30434000	34460000	32906000	61910000	55107000	37069000	79113000
sll0569RecAgeneproduct	59605000	57372000	52868000	55661000	52515000	57199000	62940000	50148000	60433000
slr0435biotincarboxylcarrierproteinofacetyl-CoAcarboxylase	59181000	97759000	51773000	43192000	58041000	75107000	60404000	55571000	63579000
slr0597phosphoribosylaminoimidazolecarboxyformylformyltransferase/inosinemonophosphatecyclohydrolase(PUR-H(J))	58727000	56236000	59190000	47709000	77681000	77944000	60872000	59627000	61438000
slr0039hypotheticalprotein	58323000	46063000	59427000	51091000	50929000	64996000	62030000	53044000	56708000
slr1165sulfateadenylyltransferase	58012000	54774000	48707000	44670000	60982000	55941000	32160000	27465000	51032000
slr08863-oxoacyl-[acyl-carrierprotein]reductase	57575000	70664000	75603000	40033000	49550000	44194000	57127000	31355000	75328000
sll0616preproteintranslocaseSecAsubunit	57557000	51113000	66628000	59807000	52658000	66178000	59988000	51961000	69554000
slr1347beta-typecarbonicanhydraselocalizedinthecarboxysome	57539000	47949000	69961000	51448000	67896000	59718000	51040000	50117000	51341000
sll0065acetolactatesynthasesmallsubunit	57300000	58092000	59681000	42881000	63247000	65342000	41675000	38993000	70968000
sll2001leucineaminopeptidase	57295000	54354000	61174000	53165000	67202000	59812000	53745000	45313000	65098000
slr0743similartoNutilizationsubstanceprotein	57259000	59239000	60682000	52457000	57920000	66722000	61847000	45331000	63864000
ssl0467unknownprotein	57040000	52358000	53714000	57337000	62797000	67549000	50682000	41183000	53826000
sll1570unknownprotein	56871000	18950000	5709900	3971300	6121800	6079000	3744300	15151000	15407000
slr0645hypotheticalprotein	56288000	63532000	85748000	49429000	109940000	74554000	59099000	43529000	63007000
smr0006cytochromeb559bsubunit	56044000	47312000	50387000	61257000	75442000	72918000	67291000	44218000	69894000
sll1830unknownprotein	55844000	59633000	72070000	56874000	80118000	64955000	59148000	106830000	60867000
ssl2296pterin-4a-carbinolaminedehydratase	55710000	37216000	52016000	41836000	53462000	63968000	49516000	53044000	42332000
slr0038hypotheticalprotein	55675000	61123000	60232000	37488000	59662000	44756000	32870000	37720000	31095000
slr1666pleiotropicregulatoryproteinhomolog	55540000	40504000	26669000	31370000	26395000	36991000	31898000	24761000	33991000
slr1604celldivisionproteinFtsH	55448000	39570000	38042000	32114000	33280000	39409000	42089000	27206000	37647000
sll1471phycobilisomerod-corelinkerpolypeptide	55403000	60345000	70854000	60070000	73511000	79176000	69230000	65768000	76827000
slr0476unknownprotein	55197000	52042000	64165000	35901000	54159000	75324000	41328000	43835000	36656000
slr1590hypotheticalprotein	55032000	50879000	48615000	43549000	54072000	59651000	54349000	47357000	51562000
sll0480probableaminotransferase	55026000	55144000	85272000	59451000	78166000	75626000	76596000	53316000	76021000
slr0721malicenzyme	54844000	38462000	19637000	25725000	21773000	39093000	22808000	18331000	20700000
sll0934carboxysomeformationproteinCcmA	53686000	41999000	43941000	37104000	42895000	54691000	49997000	24900000	53131000
sll0542acetyl-coenzymeAsynthetase	52930000	50140000	34220000	57998000	32560000	66069000	64148000	44917000	57777000
slr0164ATP-dependentClpproteaseproteolyticsubunit	52806000	44813000	40701000	51844000	49594000	57163000	49917000	38479000	48469000
sll1491periplasmicWD-repeatprotein	52296000	63633000	59418000	51752000	66988000	55330000	55569000	45269000	70476000
slr1367glycogenphosphorylase	51822000	44243000	42196000	42140000	47819000	41537000	54793000	48957000	54201000
sll0629alternativephotosystemIreactioncentersubunitX	51820000	50561000	52109000	47847000	55216000	60938000	51264000	41365000	49890000
sll1358putativeoxalatedecarboxylase,periplasmicprotein	51649000	57351000	58461000	39854000	49257000	57316000	40558000	26516000	59803000
ssl142650SribosomalproteinL35	51523000	48899000	65641000	64545000	88372000	94098000	50306000	9035300	72241000
slr0884glyceraldehyde3-phosphatedehydrogenase1(NAD+)	51426000	43600000	33943000	48220000	41145000	59572000	52887000	42116000	54423000
sll0923unknownprotein	51242000	37738000	57314000	43734000	50598000	48922000	58752000	32908000	55703000
ssl2084acylcarrierprotein	51147000	47653000	58735000	56399000	66537000	61103000	159050000	96081000	185030000
sll1852nucleosidediphosphatekinase	50787000	45403000	35148000	47029000	46408000	55320000	51459000	43185000	38442000
slr0924periplasmicprotein,functionunknown	50778000	19858000	97542000	54120000	127120000	53664000	48021000	16010000	43092000
slr1970hypotheticalprotein	50738000	45079000	53363000	50411000	57675000	51682000	57431000	39095000	41728000
slr0665aconitatehydratase	50726000	45527000	58492000	44933000	53648000	59310000	68853000	41865000	60444000
slr1848histidinoldehydrogenase	50570000	41702000	40632000	48180000	41333000	38614000	54576000	32729000	48148000
sll0837periplasmicprotein,functionunknown	50481000	50304000	66913000	67552000	46248000	82887000	69391000	42884000	56928000
slr0434elongationfactorP	49738000	28493000	29500000	49134000	18389000	56163000	62279000	32788000	58933000
slr1853carboxymuconolactonedecarboxylase	49260000	55852000	53451000	53281000	60904000	65178000	42574000	30072000	40122000
sll1823adenylosuccinatesynthetase	48915000	35851000	64585000	38007000	55541000	50577000	45848000	51140000	73376000
sll1783hypotheticalprotein	48525000	42259000	65162000	55886000	66189000	90424000	74097000	48470000	75209000
sll1553phenylalanyl-tRNAsynthetase	48433000	43798000	53205000	37144000	51601000	48425000	57593000	31302000	49532000
slr0877glutamyl-tRNA(Gln)amidotransferasesubunitA	47908000	44150000	73336000	57004000	78283000	74254000	65773000	45765000	65231000
slr1275hypotheticalprotein	47652000	57402000	66831000	52872000	73079000	64123000	53098000	66570000	84297000
sll1380periplasmicprotein,functionunknown	47539000	40423000	59404000	53629000	70327000	61480000	62496000	32777000	51576000
sll180350SribosomalproteinL22	47496000	38764000	73403000	68684000	61930000	45952000	56422000	32902000	69475000
sll0982unknownprotein	46809000	55774000	46887000	71260000	63494000	59967000	47852000	29320000	49778000
ssl0242hypotheticalprotein	46564000	43861000	25320000	26624000	24692000	43025000	21357000	16850000	23201000
sll1533twitchingmobilityprotein	46535000	50902000	49403000	59642000	40696000	51217000	53931000	33704000	52395000
sll181950SribosomalproteinL17	46330000	35474000	33572000	33905000	27450000	47335000	51371000	30254000	38969000
slr1994PHA-specificacetoacetyl-CoAreductase	45970000	35487000	57495000	32345000	52792000	48052000	47977000	30378000	36223000
slr0193RNA-bindingprotein	45886000	34242000	61591000	53602000	75666000	59677000	58469000	34826000	63221000
ssl2781hypotheticalprotein	45688000	45981000	41964000	46437000	43584000	54667000	48581000	36869000	80681000
slr1842cysteinesynthase	45440000	42275000	38157000	40594000	41482000	54316000	42743000	41490000	48050000
slr0420hypotheticalprotein	45304000	39064000	49923000	83994000	79312000	89382000	72096000	50535000	74766000
slr0965DNApolymeraseIIIbetasubunit	45300000	40513000	24959000	40569000	41838000	49835000	40186000	30734000	40735000
slr0220glycyl-tRNAsynthetasebetachain	45143000	44188000	48852000	49435000	49124000	48738000	50268000	25901000	50456000
sll1239unknownprotein	44920000	44945000	35725000	61400000	76660000	59699000	59731000	71200000	64126000
sll0368uracilphosphoribosyltransferase	44894000	27547000	40338000	27656000	37238000	42839000	36701000	21106000	41950000
ssr139930SribosomalproteinS18	44693000	66675000	42901000	33679000	49774000	33690000	33950000	34270000	39991000
slr0783triosephosphateisomerase	44393000	42719000	41055000	40867000	37938000	46874000	50796000	26903000	37089000
slr0670hypotheticalprotein	44335000	31724000	64818000	48457000	71732000	48739000	59536000	39008000	53846000
sll1931serinehydroxymethyltransferase	44144000	30911000	34674000	33657000	48634000	45698000	40433000	27619000	39219000
slr0168unknownprotein	43967000	40560000	71134000	50622000	67180000	52652000	59591000	34411000	53403000
slr1909two-componentresponseregulatorNarLsubfamily	43755000	57762000	22642000	26257000	26546000	48767000	41483000	26826000	27822000
sll1892unknownprotein	43464000	47715000	39271000	45175000	39992000	57734000	45879000	33861000	48184000
slr2002cyanophycinsynthetase	43087000	35405000	37850000	26775000	45498000	39608000	36597000	48029000	38461000
sll0430HtpG,heatshockprotein90,molecularchaperone	42746000	38748000	58547000	47449000	58068000	48586000	44243000	23738000	64657000
sll1118hypotheticalprotein	42574000	37267000	28829000	30509000	24636000	38590000	31928000	27869000	34374000
sll0314periplasmicprotein,functionunknown	42431000	39446000	52911000	47926000	44822000	50747000	42057000	30389000	48808000
slr1133L-argininosuccinatelyase	42246000	36680000	47461000	37485000	53552000	46104000	30988000	22038000	30135000
slr0369RNDmultidrugeffluxtransporter	41994000	30027000	21319000	32041000	27994000	41919000	49448000	16463000	74823000
slr1694expressionactivatorappAhomolog	41318000	18064000	25790000	34814000	25522000	56077000	42590000	13518000	38198000
slr1265RNApolymerasegamma-subunit	41203000	377900000	289000000	41421000	294550000	49766000	46234000	32001000	51710000
slr0148hypotheticalprotein	41110000	31157000	34143000	31622000	37205000	42402000	26232000	39349000	30163000
slr1780hypotheticalproteinYCF54	41038000	49151000	50777000	23388000	55243000	39972000	38299000	36932000	22088000
slr0083RNAhelicaseLight	40993000	26812000	22174000	22588000	21834000	20890000	27783000	19413000	26778000
slr0848hypotheticalprotein	40674000	44954000	67269000	56536000	66745000	67595000	55188000	38987000	53192000
slr1617similartoUDP-glucose4-epimerase	40421000	51220000	43700000	50219000	33706000	45013000	55931000	35645000	46717000
slr1028unknownprotein	40305000	31936000	41854000	36101000	39005000	39905000	44836000	30731000	36973000
sll1742transcriptionantiterminationproteinNusG	40276000	40299000	43016000	34424000	37883000	34128000	36273000	30679000	41986000
sll151416.6kDasmallheatshockprotein,molecularchaperone	40109000	31805000	14923000	18854000	15338000	20928000	35764000	14510000	19126000
sll1181similartohemolysinsecretionprotein	39761000	45948000	43942000	38245000	39913000	49328000	37104000	44632000	40051000
sll176730SribosomalproteinS6	39735000	39813000	47818000	40905000	51668000	46685000	45325000	27281000	44677000
slr0731hypotheticalprotein	39694000	34134000	27852000	36146000	19218000	36758000	35266000	31106000	36666000
ssl343230SribosomalproteinS19	39342000	40609000	42982000	38988000	49138000	50872000	36625000	25012000	36463000
sll0289septumsite-determiningproteinMinD	39271000	39849000	45154000	32744000	39019000	47250000	41152000	34699000	44991000
slr15173-isopropylmalatedehydrogenase	39223000	36485000	79292000	46872000	83191000	48070000	57672000	29103000	48667000
slr0875large-conductancemechanosensitivechannel	38973000	40983000	45747000	38728000	49856000	37777000	70587000	36761000	48228000
slr0063pilusbiogenesisproteinhomologoustogeneralsecretionpathwayproteinE	38847000	47515000	51352000	40081000	50108000	47899000	64607000	38295000	57054000
slr1342hypotheticalprotein	38411000	32256000	55055000	38829000	54709000	48337000	49749000	45783000	60349000
slr1106prohibitin	38206000	34120000	22304000	30487000	35332000	41683000	29947000	23487000	32389000
slr1452sulfatetransportsystemsubstrate-bindingprotein	38197000	38177000	37088000	14488000	81984000	34883000	20116000	40473000	19373000
slr1984nucleicacid-bindingprotein,30SribosomalproteinS1homolog	37802000	28337000	32124000	26733000	29873000	44233000	39641000	25248000	39980000
sll1987catalaseperoxidase	37745000	38560000	40872000	60961000	46456000	43311000	61406000	29816000	57837000
slr0898ferredoxin--nitritereductase	37559000	36792000	44533000	155800000	42237000	36688000	174030000	38110000	182130000
sll0518unknownprotein	37529000	32296000	38726000	36769000	42629000	51494000	41881000	32219000	45278000
slr0378similarto7-beta-(4-carbaxybutanamido)cephalosporanicacidacylase	37328000	41567000	4129900	9949400	5160800	28080000	558100	1536500	3715800
sll0172periplasmicprotein,functionunknown	37093000	29965000	45866000	33208000	52833000	42687000	38857000	34128000	48616000
sll0807pentose-5-phosphate-3-epimerase	36877000	38213000	51953000	41264000	49999000	48794000	44346000	29835000	40006000
slr0442unknownprotein	36826000	36363000	45496000	36949000	41197000	47343000	36336000	28351000	37431000
sll1294methyl-acceptingchemotaxisprotein	36546000	30125000	43038000	30813000	38318000	41749000	39623000	32068000	35856000
slr1407unknownprotein	36480000	29801000	36886000	37349000	40246000	49827000	39667000	25810000	43042000
slr0001hypotheticalprotein	36419000	44144000	29028000	28268000	25619000	39569000	31575000	26726000	30795000
slr1301hypotheticalprotein	36280000	31200000	42504000	39403000	46731000	55851000	38868000	30956000	37375000
sll076750SribosomalproteinL20	35981000	49385000	49930000	46307000	0	53937000	29004000	33328000	27112000
slr1030magnesiumprotoporphyrinIXchelatasesubunitI	35958000	33268000	39662000	32041000	39540000	44690000	30775000	24467000	33892000
sml0008photosystemIsubunitIX	35936000	37279000	45655000	69484000	57385000	57698000	65598000	47111000	77320000
sll109630SribosomalproteinS12	35726000	28533000	49231000	34769000	48775000	51850000	31309000	20239000	36873000
sll0945glycogensynthase	35525000	32603000	23929000	26032000	31828000	39949000	42886000	32003000	47606000
sll0402aspartateaminotransferase	35497000	35231000	43457000	34933000	49186000	44588000	45419000	33702000	47926000
slr1734glucose6-phosphatedehydrogenaseassemblyprotein	35320000	55457000	60652000	53679000	74784000	53946000	45551000	26840000	59218000
sll180550SribosomalproteinL16	35261000	35974000	53165000	43948000	62705000	54541000	48977000	33342000	25065000
sll1315unknownprotein	35152000	21606000	25884000	23765000	48360000	23270000	29952000	29208000	31046000
slr0049hypotheticalprotein	35124000	28856000	36158000	25933000	34345000	34028000	37535000	23636000	46260000
sll2005DNAgyraseBsubunit[Contains:SspgyrBintein]	35012000	17982000	25411000	15552000	20069000	25417000	24546000	18288000	27532000
sll1430adeninephosphoribosyltransferase	34984000	23600000	25176000	31241000	27701000	31536000	36485000	50239000	24006000
slr0165ATP-dependentClpproteaseproteolyticsubunit	34763000	36422000	31159000	30526000	32404000	23324000	28083000	25662000	36412000
slr0007probablesugar-phosphatenucleotidyltransferase	34749000	23532000	30190000	18747000	25026000	20067000	16776000	16271000	22309000
slr0678biopolymertransportExbDlikeprotein	34741000	31242000	6707600	1829200	7545300	60136000	33987000	23899000	30580000
sll1056phosphoribosylformylglycinamidinesynthetaseII	34656000	43463000	33210000	40651000	28124000	48531000	47106000	21697000	46384000
sll1338unknownprotein	34314000	34593000	54769000	51760000	81746000	56748000	41064000	30593000	46506000
slr1856phosphoproteinsubstrateoficfGgenecluster	34270000	40086000	31776000	36061000	30659000	36657000	41309000	24324000	38971000
sll1545glutathioneS-transferase	34206000	41479000	31002000	29035000	28298000	30473000	26286000	12939000	31824000
slr0758circadianclockproteinKaiChomolog	34118000	25763000	20610000	19920000	18639000	35293000	31718000	28574000	29169000
sll0519NADHdehydrogenasesubunit1	33834000	32256000	32589000	37142000	35676000	39015000	36200000	29121000	39597000
sll1747chorismatesynthase	33633000	37619000	37444000	30740000	35460000	39138000	37589000	26579000	38443000
ssl178430SribosomalproteinS15	33536000	17834000	13107000	28837000	20179000	32060000	16435000	27115000	4884700
sll0227peptidyl-prolylcis-transisomeraseB,periplasmicprotein	33533000	32298000	39164000	35867000	40450000	43988000	38263000	26326000	53519000
slr1624hypotheticalprotein	33528000	33104000	40884000	27949000	42257000	32293000	32189000	29813000	33853000
slr0151unknownprotein	32819000	42614000	65477000	45005000	68982000	42229000	50107000	36365000	82682000
sll0764ureatransportsystemATP-bindingprotein	32708000	25547000	18837000	14224000	15161000	15801000	13407000	12874000	15745000
sll0217flavoprotein	32648000	29657000	42214000	24151000	29591000	23077000	25404000	23696000	22521000
sll0271NutilizationsubstanceproteinBhomolog	32392000	55871000	37371000	15533000	40812000	41780000	24008000	37267000	10758000
sll1423globalnitrogenregulator	32308000	29412000	26215000	27358000	28620000	40462000	19483000	18629000	18204000
slr0073two-componentsensorhistidinekinase	32278000	38201000	35635000	30166000	36166000	43757000	51748000	19665000	38108000
sll1863unknownprotein	32264000	28328000	33337000	33441000	37278000	42149000	33330000	31605000	32133000
slr0374hypotheticalprotein	31925000	32009000	31721000	25146000	31833000	26099000	35044000	22454000	30614000
slr0426GTPcyclohydrolaseI	31877000	30589000	41885000	28500000	37379000	51519000	44072000	24322000	40098000
sll1188hypotheticalprotein	31842000	20810000	34416000	25117000	22365000	22893000	27716000	24185000	29158000
slr1299UDP-glucosedehydrogenase	31660000	32524000	32698000	30389000	32672000	38536000	39955000	27407000	39908000
sll0521NADHdehydrogenasesubunit6	31505000	23361000	41714000	34647000	47289000	39577000	38495000	24547000	50970000
sll0179glutamyl-tRNAsynthetase	31450000	28299000	39741000	30550000	31455000	25275000	31450000	20015000	29772000
sll5034hypotheticalprotein	31383000	29885000	38945000	34765000	39185000	42045000	40276000	32262000	40726000
sll1356glycogenphosphorylase	31307000	31445000	26772000	31868000	26570000	39763000	44117000	26442000	45742000
sll0293unknownprotein	31306000	29401000	36900000	31435000	36600000	35767000	31697000	24614000	34846000
sll1435glutamyl-tRNA(Gln)amidotransferasesubunitB	31136000	34074000	37213000	26022000	46621000	33120000	37948000	27760000	30910000
slr1273hypotheticalprotein	30934000	27092000	37292000	31885000	52261000	43250000	33754000	27473000	34082000
slr0606hypotheticalprotein	30817000	29211000	38031000	31573000	39609000	36847000	41964000	27532000	44475000
sll1530unknownprotein	30414000	27330000	44520000	26149000	39051000	24118000	30028000	21818000	31931000
ssr1765hypotheticalprotein	30007000	17288000	30804000	16027000	42277000	27084000	21328000	16523000	19876000
sll1414hypotheticalprotein	29988000	18801000	15734000	5826600	12143000	6369600	8186700	7999400	7357000
slr1289isocitratedehydrogenase(NADP+)	29721000	24879000	36593000	23731000	28593000	29787000	38499000	31518000	42899000
slr2034putativehomologofplantHCF136,whichisessentialforstabilityorassemblyofphotosystemII	29445000	21537000	27092000	26868000	28750000	30600000	27786000	28045000	28004000
slr0652phosphorybosilformimino-5-amino-phosphorybosil-4-imidazolecarboxamideisomerase	29289000	21059000	29663000	25122000	32612000	27437000	25761000	13948000	29115000
slr1763probablemethyltransferase	29130000	36652000	20487000	42633000	42268000	42882000	45859000	46769000	45110000
sll1750ureasealphasubunit	29059000	27263000	50817000	24348000	52794000	77419000	35083000	30584000	35723000
sll5080non-hemechloroperoxidase	28995000	38313000	45012000	24480000	44659000	37006000	36371000	34853000	38936000
sll0039positivephototaxisprotein,two-componentresponseregulatorCheYsubfamily	28757000	27904000	34095000	25943000	31933000	32078000	30417000	22200000	27457000
slr0809dTDP-glucose4,6-dehydratase	28657000	25520000	26753000	100990000	27165000	22232000	25948000	15187000	64859000
ssl0385hypotheticalprotein	28610000	44726000	5621100	1965300	0	8953500	27805000	18291000	13992000
slr1665diaminopimelateepimerase	28400000	25831000	25382000	15156000	26925000	16234000	13408000	7567600	16689000
sll0899UDP-N-acetylglucosaminepyrophosphorylase	28393000	26253000	30419000	25458000	29030000	29094000	25120000	17658000	30192000
slr1103hypotheticalprotein	28210000	29458000	26916000	22744000	25035000	31968000	22584000	18020000	22806000
sll1284esterase	28206000	35398000	19374000	15235000	24224000	15456000	15082000	10443000	12808000
sll1393glycogen(starch)synthase	28205000	22182000	23570000	24769000	23367000	36771000	31503000	24412000	28156000
sll0454phenylalanyl-tRNAsynthetasealphachain	28189000	23540000	33364000	30685000	25174000	28906000	30237000	21732000	29188000
sll1074leucyl-tRNAsynthetase	28174000	22453000	49433000	19615000	56160000	65727000	52994000	23573000	48759000
slr1703seryl-tRNAsynthetase	27846000	23836000	21720000	15719000	19705000	21783000	17787000	15863000	15812000
sll0421adenylosuccinatelyase	27830000	38706000	28951000	23809000	26722000	35584000	36197000	22910000	30494000
sll0173virginiamycinBhydrolase,periplasmicprotein	27803000	24948000	35504000	38625000	40557000	36157000	30081000	19085000	34750000
slr1233succinatedehydrogenaseflavoproteinsubunit	27675000	27160000	18054000	26150000	28793000	27954000	31168000	25071000	28955000
sll1292two-componentresponseregulatorCheYsubfamily	27569000	21197000	30767000	26738000	35704000	30228000	27414000	26880000	30264000
sll1091geranylgeranylhydrogenase	27535000	28812000	33221000	25877000	29065000	32634000	26651000	21875000	32214000
slr9201unknownprotein[ORF2]	26991000	23507000	25815000	26801000	25277000	15780000	28506000	8844100	25220000
sll1035uracilphosphoribosyltransferase	26879000	26628000	40457000	30357000	33981000	48448000	32769000	23790000	30034000
slr1768unknownprotein	26773000	23906000	29421000	24980000	33015000	25316000	17727000	19602000	23392000
sll0755thioredoxinperoxidase	26726000	30677000	36768000	31020000	35090000	41834000	33256000	22055000	34006000
slr0404hypotheticalprotein	26716000	35857000	35344000	24311000	30073000	32178000	29306000	22103000	28322000
sll1561prolineoxidase	26674000	19156000	32870000	17703000	26858000	19728000	22785000	15759000	24290000
sll1961hypotheticalprotein	26585000	24092000	19825000	19114000	20175000	23158000	23032000	13306000	20188000
sll1771proteinserin-threoninphosphatase	26312000	21861000	30110000	32994000	27521000	42448000	37825000	25804000	39351000
sll0577hypotheticalprotein	26064000	20394000	38792000	28541000	47441000	30128000	37590000	67510000	25334000
slr0417DNAgyrasesubunitA	25790000	25807000	28485000	21879000	21708000	29604000	24537000	20309000	25699000
ssr160450SribosomalproteinL28	25770000	23342000	34681000	34529000	33616000	39327000	26650000	19130000	27224000
sll0469ribose-phosphatepyrophosphokinase	25410000	26347000	31336000	19799000	33422000	27497000	26266000	18277000	25908000
slr0015lipidAdisaccharidesynthase	25351000	16855000	28014000	26127000	30423000	20423000	28008000	13120000	27858000
sll0395phosphoglyceratemutase	25281000	14443000	12308000	23261000	20083000	26028000	34743000	29118000	27432000
slr2101hypotheticalprotein	25073000	12009000	37527000	25868000	16151000	36356000	24025000	12525000	26860000
sll0320probableribonucleaseD	25039000	24637000	17067000	15064000	17880000	14656000	13713000	10939000	14991000
sll1949unknownprotein	25009000	26139000	18005000	21733000	15788000	56477000	34738000	25222000	30289000
sll6076hypotheticalprotein;sll6017hypotheticalprotein	24992000	22947000	40297000	28285000	38774000	31674000	26648000	20588000	28026000
slr1783two-componentresponseregulatorNarLsubfamily	24981000	15936000	36461000	19658000	37149000	16658000	25298000	13809000	24090000
slr2070hypotheticalprotein	24819000	39278000	40602000	31689000	38579000	36865000	32926000	21711000	40068000
slr01862-isopropylmalatesynthase	24735000	21848000	27438000	27474000	28107000	27080000	33908000	14747000	24842000
slr1234proteinkinaseCinhibitor	24511000	24600000	34068000	28105000	32719000	29978000	34040000	17473000	29214000
sll1891unknownprotein	24491000	27207000	23442000	21924000	31483000	31747000	22923000	20185000	25124000
sll0915periplasmicprotease	24449000	24439000	30262000	28719000	27740000	36771000	27525000	19542000	25859000
ssr0330ferredoxin-thioredoxinreductase,variablechain	24302000	22388000	36691000	33122000	26530000	34402000	22487000	21756000	27589000
slr1962probableextracellularsolute-bindingprotein	24247000	16895000	21887000	17258000	18291000	14941000	20614000	13821000	19911000
slr1924D-alanyl-D-alaninecarboxypeptidase,periplasmicprotein	24184000	19733000	24154000	25321000	29705000	31530000	32499000	16254000	32048000
sll1757hypotheticalprotein	24148000	22169000	14478000	25718000	19092000	31809000	24253000	12727000	26126000
slr1900hypotheticalprotein	24120000	27746000	30674000	20459000	26681000	27439000	30560000	14699000	25814000
sll1825hypotheticalprotein	24010000	19864000	29622000	17284000	23349000	20800000	20460000	14675000	17941000
ssl2595hypotheticalprotein	23978000	22968000	38514000	29277000	40260000	29084000	32837000	21532000	29206000
sll0470hypotheticalprotein	23941000	21916000	36219000	25377000	31520000	29029000	27847000	23934000	34645000
sll1308probableoxidoreductase	23899000	23429000	25327000	20427000	22455000	22262000	29091000	17817000	24778000
sll0772probableporin;majoroutermembraneprotein	23853000	21130000	33573000	26125000	36867000	31693000	20831000	18173000	22907000
slr062830SribosomalproteinS14	23761000	20900000	18450000	18245000	21481000	25774000	17921000	16930000	18416000
slr1055magnesiumprotoporphyrinIXchelatasesubunitH	23654000	17686000	17199000	20533000	19587000	20845000	17122000	31210000	15771000
slr0233thioredoxinM	23643000	21532000	45320000	10610000	22287000	41913000	12926000	13781000	17233000
sll0135putative5'-methylthioadenosinephosphorylase	23631000	22679000	28575000	27464000	35948000	30969000	29115000	16500000	25357000
sll0902ornithinecarbamoyltransferase	23592000	20816000	21673000	13998000	22349000	20163000	28590000	20538000	31800000
slr0228celldivisionproteinFtsH	23573000	25636000	23383000	20184000	25179000	23569000	49937000	24473000	42330000
slr0343cytochromeb6-fcomplexsubunit4	23399000	25658000	31401000	24465000	27006000	26368000	18622000	22367000	20924000
ssl1972hypotheticalprotein	23270000	15118000	9704700	11164000	36648000	18115000	37815000	12952000	26375000
slr0680hypotheticalprotein	23217000	14182000	12197000	9872200	12882000	24270000	12297000	17639000	12309000
sll0781hypotheticalprotein	23140000	32171000	38016000	37789000	23410000	35156000	33935000	16706000	34842000
slr1224ATP-bindingproteinofsugarABCtransporter	23094000	8804200	11822000	6621000	20011000	12457000	7318100	8585000	9152800
sll0601nitrilasehomolog	22995000	24235000	33933000	30536000	32589000	32775000	29699000	15937000	28279000
slr1171glutathioneperoxidase-likeNADPHperoxidase,glutathioneperoxidase	22993000	23912000	25481000	18398000	29866000	29831000	18581000	19609000	26505000
sll1418photosystemIIoxygen-evolvingcomplex23KproteinPsbPhomolog	22888000	14216000	15896000	15035000	12211000	24329000	21297000	16977000	17373000
sll7062unknownprotein	22823000	4730600	4935700	12268000	9470300	4183400	8193800	1891400	10753000
slr0966tryptophansynthasealphachain	22773000	18444000	34069000	25345000	43191000	34176000	29110000	30393000	30349000
slr1718hypotheticalprotein	22696000	20992000	27350000	26233000	28975000	25990000	28233000	12899000	30195000
sll0064periplasmicprotein,putativepolaraminoacidtransportsystemsubstrate-bindingprotein	22559000	20725000	32459000	23516000	40703000	28400000	32805000	32300000	31589000
slr1938putativetranslationinitiationfactorEIF-2bsubunit1	22353000	20055000	11795000	16987000	13272000	19500000	22799000	15697000	24526000
slr0185orotatephosphoribosyltransferase	22349000	16503000	21315000	19329000	20588000	28515000	33078000	21755000	22920000
slr1064probableglycosyltransferase	22248000	39980000	6131200	58450000	15567000	44953000	46954000	32928000	54989000
sll0420ureasebetasubunit	22109000	19891000	23184000	12186000	24069000	24879000	23526000	14493000	25595000
sll1981acetolactatesynthase	22061000	11016000	20257000	18878000	15346000	20253000	27795000	10064000	26336000
sll0487hypotheticalprotein	21977000	20747000	16613000	16020000	22215000	16536000	18648000	12843000	17478000
slr1334phosphoglucomutase/phosphomannomutase	21832000	17873000	15392000	8223400	18024000	15415000	17678000	26169000	12760000
sll0897DnaJprotein,heatshockprotein40,molecularchaperone	21729000	26680000	26169000	22546000	25317000	27458000	20696000	19433000	20826000
slr1626dihydroneopterinaldolase	21653000	17359000	31184000	14516000	49010000	18734000	27607000	19688000	16633000
sll0534ATP-dependentClpproteaseproteolyticsubunit2	21635000	7396100	16262000	13300000	0	542710	27334000	30581000	23112000
slr1295irontransportsystemsubstrate-bindingprotein	21432000	19111000	26893000	20543000	28163000	24751000	17430000	12397000	25918000
slr0208hypotheticalprotein	21306000	24260000	26399000	26968000	20336000	26910000	18553000	15292000	18811000
slr0657aspartatekinase	21213000	21255000	24994000	20376000	23285000	22573000	19462000	11398000	19649000
sll0006putativeaminotransferase	20986000	14394000	19372000	16200000	27967000	21925000	17913000	17067000	20218000
slr0519hypotheticalprotein	20982000	9783800	28369000	8326600	17115000	21318000	10819000	10727000	8340700
slr0106unknownprotein	20966000	15130000	17943000	14747000	17362000	22458000	17107000	11987000	18645000
slr0649methionyl-tRNAsynthetase	20863000	22205000	18643000	18052000	17588000	51026000	23534000	18929000	18580000
sll0422asparaginase	20676000	19437000	30453000	33946000	31548000	22120000	26714000	14370000	25496000
slr1794probableaniontransportingATPase	20599000	19895000	22007000	20433000	13445000	15733000	17465000	9508200	20763000
slr0943fructose-bisphosphatealdolase,classI	20553000	13771000	18681000	15011000	18652000	19081000	15516000	11673000	16583000
slr0528UDP-N-acetylmuramoylalanyl-D-glutamate--2,6-diaminopimelateligase	20520000	23176000	24338000	21180000	23599000	25788000	22922000	18759000	24846000
slr0899cyanatelyase	20506000	18402000	21248000	19253000	22225000	28855000	16596000	15484000	18318000
sll1679periplasmicproteaseHhoA	20464000	18502000	32059000	22718000	27997000	25764000	22260000	19674000	22812000
slr1223hypotheticalprotein	20359000	20720000	26061000	18584000	25719000	25548000	20102000	15365000	23576000
slr1226phosphoribosylaminoidazolesuccinocarboxamidesynthetase	20283000	18257000	31668000	24200000	30860000	27468000	30882000	20127000	28068000
slr1958unknownprotein	20253000	12862000	17904000	15585000	18675000	14019000	17607000	13715000	17831000
slr0326hypotheticalprotein	20155000	18039000	10649000	22010000	8720500	21111000	18555000	10824000	23902000
sll1641glutamatedecarboxylase	20130000	17744000	16840000	17974000	15269000	23871000	29630000	18671000	21888000
sll1033probableproteinphosphatase	20121000	17961000	20982000	12648000	24642000	18851000	19354000	15849000	23516000
sll1499ferredoxin-dependentglutamatesynthase	20093000	17394000	23811000	17337000	19549000	24232000	17418000	13671000	26375000
sll1910proteinconferringresistancetoacetazolamideZam	20012000	14851000	14043000	13030000	12893000	17276000	18848000	16709000	16401000
sll0301hypotheticalprotein	19994000	22329000	15159000	15647000	16287000	21965000	15104000	16603000	16030000
sll1053hypotheticalprotein	19938000	16637000	20876000	15095000	18803000	20551000	14757000	13784000	17798000
slr0912unknownprotein	19872000	18491000	18289000	19272000	20920000	17324000	22575000	11183000	19537000
sll10693-oxoacyl-[acyl-carrier-protein]synthaseII	19845000	20429000	31805000	26144000	30548000	23503000	27719000	18991000	28249000
slr0835MoxRproteinhomolog	19763000	16753000	21060000	21206000	20030000	23450000	17665000	16272000	21261000
sll1298putativecarboxymethylenebutenolidase	19615000	19775000	38941000	29449000	33458000	29629000	27131000	22187000	29645000
slr1022N-acetylornithineaminotransferase	19545000	25795000	32782000	19668000	27587000	25944000	21084000	11820000	22255000
ssl3364CP12polypeptide	19496000	20181000	7828000	19961000	16156000	23234000	20983000	18952000	15278000
slr1609long-chain-fatty-acidCoAligase	19217000	25449000	26298000	28658000	35098000	37716000	33823000	13492000	28035000
slr0575hypotheticalprotein	19064000	16638000	21450000	20707000	22890000	20410000	17881000	18904000	20556000
slr1097hypotheticalprotein	19062000	18455000	22920000	21484000	25529000	25604000	20776000	13085000	20370000
sll1390hypotheticalprotein	19038000	26583000	18102000	21452000	16128000	37128000	25148000	18614000	40036000
slr2097cyanoglobin	18954000	14823000	19330000	15409000	21238000	19510000	15562000	31617000	16996000
sll0553hypotheticalprotein	18917000	15600000	17918000	19229000	24916000	21087000	20737000	19213000	21111000
sll0362alanyl-tRNAsynthetase	18889000	10444000	18553000	18418000	17775000	19922000	25307000	11964000	25213000
slr2102celldivisionproteinFtsY	18853000	11879000	17206000	13549000	20012000	12865000	15247000	7517000	12941000
sll1636ferripyochelinbindingprotein	18661000	16297000	12166000	7597400	9795400	10852000	8596500	3025200	7516100
slr0940zeta-carotenedesaturase	18549000	14019000	11234000	10846000	15017000	13938000	12966000	10838000	18837000
slr2001cyanophycinase	18452000	23534000	27900000	16245000	26188000	26329000	22668000	19361000	21124000
sll1172threoninesynthase	18398000	17163000	19592000	18785000	20274000	15353000	14387000	11890000	16628000
sll1185coproporphyrinogenIIIoxidase,aerobic(oxygen-dependent)	18343000	20967000	43606000	32441000	41248000	32758000	26450000	19163000	28238000
slr5051unknownprotein	18302000	7244600	9138800	3530700	10134000	10950000	15972000	5747300	6362300
sll1109hypotheticalprotein	18272000	17578000	31179000	20560000	37650000	23323000	25481000	21863000	27831000
sll0997hypotheticalprotein	18160000	20444000	23732000	15045000	24500000	23260000	15763000	12494000	22140000
slr0075ABCtransporterATP-bindingprotein	18136000	16485000	12855000	18171000	13534000	15361000	20392000	6768600	18008000
slr1067UDP-glucose4-epimerase	18130000	12182000	18098000	12976000	17137000	12375000	15296000	11592000	16345000
sll1027NADH-dependentglutamatesynthasesmallsubunit	18066000	17810000	21089000	20218000	17965000	22009000	17971000	12736000	23459000
slr1540mRNA-bindingprotein	18017000	13965000	34201000	22969000	37858000	18233000	33674000	19755000	32736000
sll0853hypotheticalprotein	17933000	17382000	20286000	16192000	22328000	25494000	20006000	13653000	20756000
sll0103hypotheticalprotein	17698000	20849000	11122000	13784000	15927000	21163000	17023000	13864000	17953000
slr1993PHA-specificbeta-ketothiolase	17587000	17536000	35199000	26999000	36897000	21150000	26846000	14283000	22740000
sll0078threonyl-tRNAsynthetase	17581000	17049000	18680000	16254000	22329000	30215000	17676000	10410000	16794000
ssr3341hypotheticalprotein	17513000	22010000	43322000	37252000	46332000	24252000	18872000	15528000	17654000
slr0549aspartatebeta-semialdehydedehydrogenese	17473000	16847000	24119000	13499000	32402000	19549000	16486000	23494000	15759000
slr0443hypotheticalprotein	17451000	20090000	14998000	17599000	11764000	16339000	19478000	37385000	14787000
ssl343730SribosomalproteinS17	17338000	18174000	12881000	18171000	11063000	26398000	18424000	15675000	20436000
slr0110hypotheticalprotein	17218000	12344000	11937000	11752000	7803200	15938000	11970000	8506500	14805000
slr0543tryptophansynthasebetasubunit	17210000	13748000	21949000	17221000	23098000	23646000	22884000	14958000	22652000
sll1484type2NADHdehydrogenase	17203000	16252000	19513000	10003000	17015000	15307000	12726000	13444000	15717000
slr0163apartofpilC,pilinbiogenesisprotein,requiredfortwitchingmotility	17112000	6594900	14789000	8085700	8819900	8309000	7407000	9113700	8108600
ssr2857mercurictransportproteinperiplasmiccomponentprecursor	17098000	22187000	8021200	22349000	1352300	26333000	20827000	15127000	23301000
slr0861glycinamideribonucleotidetransformylase	17049000	9795000	16462000	8355600	14048000	12520000	16459000	9012200	10888000
slr1898N-acetylglutamatekinase	16985000	20781000	23498000	13318000	21343000	19123000	16004000	7723700	15452000
sll0596hypotheticalprotein	16916000	8730800	23280000	19604000	26149000	23843000	15469000	8772300	16938000
sll0735hypotheticalprotein	16910000	15025000	22339000	22870000	19309000	23303000	16331000	14091000	19838000
sll0921two-componentresponseregulatorNarLsubfamily	16899000	17004000	13237000	12124000	12551000	14756000	14057000	8668000	12134000
slr0322two-componenthybridsensorandregulator	16826000	6216900	14063000	11395000	9464100	9798500	16545000	6209400	11989000
sll0379acyl-[acyl-carrier-protein]--UDP-N-acetylglucosamineo-acyltransferase	16691000	13693000	16347000	10401000	15210000	16895000	10675000	4948500	7415400
slr0058hypotheticalprotein	16634000	15912000	13721000	21139000	12984000	23451000	20082000	14219000	22476000
slr0209unknownprotein	16271000	6124500	8411100	7052600	9409900	8155000	9419100	6014900	14393000
slr0942alcoholdehydrogenase[NADP+]	16256000	11959000	9067700	18107000	13359000	19883000	13104000	8153200	13146000
slr0661pyrroline-5-carboxylatereductase	16174000	15946000	14391000	15792000	14518000	18879000	14692000	9258500	21192000
sll1258dCTPdeaminase	16163000	14573000	21110000	15342000	25163000	19186000	24082000	12478000	23004000
slr1263hypotheticalprotein	16096000	15908000	14350000	16540000	21703000	17943000	17245000	14869000	18295000
slr0637hypotheticalprotein	16064000	16908000	19870000	17162000	20947000	22174000	17771000	12791000	17712000
slr1949hypotheticalprotein	15984000	16766000	19812000	11300000	12330000	17703000	14951000	11098000	15363000
slr2123similartoD-3-phosphoglyceratedehydrogenase	15919000	12465000	18453000	13891000	20267000	15683000	16578000	12067000	15917000
slr1423UDP-N-acetylmuramate-alanineligase	15856000	5329900	4505900	2196100	9041800	13232000	3381500	3106200	6442200
slr2058DNAtopoisomeraseI	15780000	10398000	18096000	9381800	15405000	13506000	17217000	7956900	17284000
slr0525Mg-protoporphyrinIXmethyltransferase	15723000	14134000	15439000	17239000	11787000	17542000	14594000	11039000	18430000
sll1515glutaminesynthetaseinactivatingfactorIF17	15720000	17574000	17628000	27039000	17645000	29895000	23335000	15201000	32414000
slr0929chromosomepartitioningprotein,ParAfamily	15556000	18070000	11768000	15342000	17967000	23948000	20742000	11612000	21963000
slr0879glycinedecarboxylasecomplexH-protein	15483000	12011000	12081000	12045000	11213000	9313400	34215000	19638000	19782000
slr0756circadianclockproteinKaiAhomolog	15440000	7988600	9765100	8447900	10062000	6653700	9807500	7005000	10921000
slr2136GcpEproteinhomolog	15356000	12065000	14832000	12545000	17012000	19708000	9927800	9114800	11976000
sll1425proline-tRNAligase	15307000	13476000	18375000	8803000	10281000	17524000	19258000	10222000	21952000
slr6044hypotheticalprotein	15303000	15857000	7050600	13141000	9600600	14707000	14384000	10050000	12565000
slr1124phosphoglyceratemutase	15276000	12061000	8392100	13772000	8783500	14536000	16593000	10266000	16034000
sll1620hypotheticalprotein	15270000	15169000	15888000	17435000	16407000	17387000	11991000	20352000	14249000
sll1594ndhF3operontranscriptionalregulator,LysRfamilyprotein	15239000	9522400	13605000	9627900	13334000	12354000	11255000	8350900	9986900
slr0600NADP-thioredoxinreductase	15189000	9991300	8722100	10234000	9079700	14035000	11931000	10522000	15023000
slr1129ribonucleaseE	15154000	16022000	19751000	14720000	16810000	17963000	14516000	12828000	18161000
slr1702hypotheticalprotein	15151000	10066000	16389000	14063000	15768000	22507000	22532000	9740900	20621000
slr0841periplasmicprotein,functionunknown	15028000	11945000	15944000	10216000	16645000	15392000	14788000	6621500	12342000
sll0712cysteinesynthase	15005000	16164000	19850000	19181000	19153000	21009000	19454000	11209000	19561000
slr1140DegT/DnrJ/EryC1/StrSfamilyprotein	14972000	15103000	19009000	12231000	24271000	21618000	20041000	7986200	19176000
slr0520phosphoribosylformylglycinamidinesynthase	14953000	18250000	20354000	19150000	22967000	20559000	23528000	16103000	20444000
sll0901phosphoribosylaminoimidazolecarboxylase	14914000	42600000	9922500	5212100	11593000	5869700	4012900	7413900	4433500
sll5075hypotheticalprotein	14802000	15953000	9755000	12907000	8879700	17221000	13432000	11753000	12414000
slr1658unknownprotein	14795000	11602000	8352900	13496000	7433900	20449000	12830000	5137700	14928000
sll0558hypotheticalproteinYCF53	14684000	18158000	4239600	8878400	3141100	5868200	9901600	4697300	11113000
sll1282riboflavinsynthasebetasubunit	14646000	20881000	13158000	17104000	14019000	22687000	17552000	12467000	19091000
slr0033glutamyl-tRNA(Gln)amidotransferasesubunitC	14639000	12330000	15846000	19054000	15461000	21697000	20894000	17064000	22400000
slr0638glycyl-tRNAsynthetasealphachain	14614000	14338000	15839000	8243100	15358000	12610000	20712000	23451000	20964000
slr1942circadianclockproteinKaiChomolog	14597000	16445000	11237000	16337000	16558000	12695000	14693000	8378500	48267000
slr0518similartoalpha-L-arabinofuranosidaseB	14524000	14869000	12953000	10012000	11274000	12265000	10150000	9720300	5989300
sll0446unknownprotein	14509000	9523300	15200000	8999600	12797000	12198000	14828000	13537000	13986000
sll1384similartoDnaJprotein	14499000	14052000	17816000	12324000	7755500	17676000	16274000	10094000	14352000
sll0401citratesynthase	14452000	9782700	12216000	9998300	12570000	11296000	12067000	16569000	12077000
slr0974initiationfactorIF-3	14388000	14658000	9380700	20316000	10218000	28149000	20861000	11912000	26540000
slr1616unknownprotein	14363000	6181300	13568000	13681000	14208000	13215000	15725000	6854700	13297000
slr1940periplasmicprotein,functionunknown	14349000	22238000	18299000	15706000	18389000	16418000	21899000	13101000	18204000
slr0738anthranilatesynthetasealpha-subunit	14334000	12579000	23221000	20475000	20434000	19049000	27073000	11756000	26728000
slr1159glycinamideribonucleotidesynthetase	14326000	15926000	13010000	8767600	11422000	12700000	17926000	8812500	13449000
slr0659oligopeptidaseA	14232000	7008900	12705000	8299100	7565800	11032000	14214000	5741100	19114000
slr1139thioredoxin	14230000	15074000	24447000	17322000	14767000	17026000	15867000	20159000	12161000
sll0455homoserinedehydrogenase	14223000	16781000	17438000	18328000	15780000	14611000	16229000	11787000	15247000
slr1857isoamylase	14211000	13166000	16686000	13804000	13891000	16271000	17215000	8965100	17511000
slr2004periplasmicprotein,functionunknown	14211000	11409000	13083000	11309000	11374000	12167000	14299000	12805000	12338000
ssl1046hypotheticalprotein	14000000	14050000	7491900	10528000	8027800	20003000	9457000	14803000	10179000
sll0830elongationfactorEF-G	13887000	15623000	22130000	17468000	12166000	15924000	19266000	9465700	23472000
sll0067glutathioneS-transferase	13770000	12924000	18627000	17583000	18080000	16249000	19366000	12924000	19557000
ssl2615ATPsynthaseCchainofCF(0)	13723000	16047000	86535	5288900	5875200	10635000	6498600	159940	6833400
slr1205similartochlorobenzenedioxygenase,ferredoxincomponent	13570000	12613000	16847000	26396000	8244300	28832000	25283000	11201000	39741000
slr1874D-alanine--D-alanineligase	13570000	12431000	17562000	12331000	16365000	17050000	13189000	10395000	16338000
sll1498carbamoyl-phosphatesynthasesmallchain	13538000	15205000	20591000	15477000	17253000	17309000	17543000	11467000	16836000
slr1779pyridoxalphosphatebiosyntheticproteinPdxJ	13516000	11187000	6193900	11415000	9309900	10844000	14670000	9338700	12833000
slr0079probablegeneralsecretionpathwayproteinE	13491000	31941000	9296600	11080000	15452000	9339600	18014000	8503100	16781000
sll174550SribosomalproteinL10	13424000	14956000	17310000	13419000	11611000	13693000	54139000	42368000	54032000
slr0370succinate-semialdehydedehydrogenase(NADP+)	13413000	13362000	7121400	22268000	7700400	23204000	17070000	7337700	19815000
sll0517putativeRNAbindingprotein	13411000	11636000	9308000	7325700	8592400	7501600	11517000	9262400	11474000
ssl0294hypotheticalprotein	13395000	14837000	10690000	11354000	25509000	20935000	17074000	10871000	12221000
sll1456unknownprotein	13315000	15730000	12248000	11844000	12078000	17911000	12591000	12527000	16657000
slr0147hypotheticalprotein	13285000	10716000	14437000	15395000	15404000	14435000	16074000	10110000	14221000
slr1649hypotheticalprotein	13270000	12692000	11023000	9798300	14909000	10703000	15322000	7790100	13564000
sll1305probablehydrolase	13262000	13562000	10033000	14432000	17594000	13868000	16602000	12240000	14785000
sll1542hypotheticalprotein	13242000	10047000	15815000	15628000	16868000	20507000	16068000	7765600	19401000
slr0952fructose-1,6-bisphosphatase	13235000	12551000	14185000	8130000	16485000	10304000	13886000	8182400	10993000
slr6037arsenatereductase;sll5104arsenatereductase	13217000	21309000	30515000	16693000	31145000	21342000	14666000	23153000	19921000
slr19452,3-bisphosphoglycerate-independentphosphoglyceratemutase	13182000	16068000	10902000	11042000	12153000	17365000	8486900	9900200	11875000
slr0757circadianclockproteinKaiBhomolog	13123000	13284000	11140000	11648000	8781600	16216000	11658000	9005700	13354000
slr1298unknownprotein	13056000	12997000	11166000	528760	2143000	0	0	2916500	0
slr1076probableglycosyltransferase	13040000	9360000	7837000	12351000	12308000	14428000	14058000	6137200	12595000
ssr0693unknownprotein	13000000	11216000	11090000	10939000	11414000	14329000	11505000	6918000	12669000
slr18772-hydroxyhepta-2,4-diene-1,7-dioateisomerase	12945000	5645400	11095000	9883900	12360000	9308400	18863000	5556500	19983000
sml0011hypotheticalprotein	12941000	9305100	14690000	16483000	16254000	10175000	4907600	2801800	13548000
slr1740oligopeptidebindingproteinofABCtransporter	12871000	13071000	24925000	10815000	23169000	14616000	14573000	6829600	12066000
sll0042methyl-acceptingchemotaxisproteinforpositivephototaxis	12807000	7686100	16001000	9405000	25240000	11938000	27672000	4311700	14997000
slr1385unknownprotein	12733000	13131000	10389000	10600000	14334000	12340000	18999000	8111600	13300000
slr0280hypotheticalprotein	12632000	12250000	9693200	11408000	12425000	12149000	13011000	9551300	11572000
sll1940hypotheticalprotein	12538000	9925900	8556400	9021000	4172200	8558800	8899000	11247000	9168100
ssl344550SribosomalproteinL31	12500000	11719000	8129800	10816000	11526000	15589000	8791800	8114700	10628000
slr1031tyrosyltRNAsynthetase;ssr1720similartotyrosyltRNAsynthetase	12491000	10559000	11055000	8101000	14827000	9451400	10144000	2680500	12493000
slr0342cytochromeb6	12447000	23606000	21121000	8038600	27000000	22818000	28587000	18537000	24093000
slr0171photosystemIassemblyrelatedproteinYcf37	12374000	9007400	19105000	15376000	21006000	16759000	16662000	5115200	14684000
slr1256ureasegammasubunit	12370000	10640000	16707000	7068200	14212000	10330000	19951000	15254000	16540000
sll1110peptidechainreleasefactor1	12315000	10246000	3162200	5824400	3934700	11707000	11043000	6440800	14132000
sll0495asparaginyl-tRNAsynthetase	12303000	11768000	13022000	15558000	12982000	14918000	14451000	11114000	14796000
ssr1853unknownprotein	12242000	5290900	16656000	11271000	17370000	7182500	10595000	5996200	10854000
ssr1789CAB/ELIP/HLIP-relatedproteinHliD	12238000	12613000	10248000	13329000	13590000	18047000	16122000	13484000	16896000
slr0380hypotheticalprotein	12189000	10500000	9699200	10529000	10673000	9556300	9928100	10855000	10651000
slr1735ATP-bindingsubunitoftheABC-typeBgtpermeaseforbasicaminoacidsandglutamine	12165000	9519800	12552000	11420000	14642000	14767000	11663000	11624000	8900100
sll0728acetyl-CoAcarboxylasealphasubunit	12132000	8351600	12328000	12120000	10081000	10489000	10941000	7809500	12267000
sll1760homoserinekinase	12128000	4929900	8436500	12098000	10245000	4627800	4170800	6281400	20336000
sll1862unknownprotein	12108000	11291000	19228000	12048000	20422000	19597000	12855000	11064000	13455000
slr0891N-acetylmuramoyl-L-alanineamidase	12098000	10893000	10708000	11120000	11150000	10224000	13612000	5703600	14258000
ssl3441initiationfactorIF-1	12096000	12357000	10622000	8977700	7431200	37926000	16859000	2654900	12944000
sll0891malatedehydrogenase	12082000	12409000	9148200	10608000	14020000	10035000	14727000	9445000	13908000
sll5128unknownprotein	12081000	17738000	11797000	8813900	16394000	14058000	14354000	8210300	13036000
sll1682alaninedehydrogenase	11977000	10535000	9995700	12017000	8820500	14310000	11792000	9059800	15804000
slr0213GMPsynthetase	11968000	13038000	10557000	11351000	11192000	13678000	16936000	12262000	15703000
slr21303-dehydroquinatesynthase	11930000	9542100	13948000	9962200	14961000	13278000	11973000	7942100	12427000
sll1362isoleucyl-tRNAsynthetase	11877000	9090100	12920000	10945000	13083000	13640000	13242000	8987100	15314000
slr0323putativealpha-mannosidase	11847000	13455000	13273000	18482000	6634400	5651400	21189000	5527400	19187000
slr0551hypotheticalprotein	11793000	8575600	14331000	15094000	11578000	12903000	13328000	9055000	14533000
slr0823photosystemIassemblyrelatedprotein	11779000	21005000	20776000	26707000	21948000	29093000	28032000	16193000	28841000
sll1979hypotheticalprotein	11760000	10903000	18825000	15679000	18891000	18168000	15921000	12220000	12959000
slr0962unknownprotein	11719000	11750000	9622700	10624000	12856000	12307000	14081000	13119000	15487000
sll0920phosphoenolpyruvatecarboxylase	11682000	11010000	17484000	12847000	15734000	15531000	20920000	15214000	18439000
slr2033membrane-associatedrubredoxin,essentialforphotosystemIassembly	11641000	11598000	15103000	14846000	17200000	15315000	16454000	11398000	16139000
ssl1918hypotheticalprotein	11622000	11235000	10381000	16205000	15949000	15669000	16183000	8943000	16271000
sll0274hypotheticalprotein	11618000	13424000	14661000	13493000	16481000	16910000	15087000	8531900	13405000
slr1560histidyltRNAsynthetase	11616000	8008300	12424000	7347900	19244000	11144000	9198400	7976800	6156900
slr1322putativemodulatorofDNAgyrase;TldD	11589000	13303000	14903000	8983500	20216000	10886000	15194000	11860000	6271600
slr0653principalRNApolymerasesigmafactorSigA	11438000	10807000	10132000	6979300	11068000	12686000	10980000	7289800	8677400
slr2049hypotheticalproteinYCF58	11415000	8848800	13599000	8663800	16379000	4601600	4349600	3213000	9855700
sll1336hypotheticalprotein	11409000	10737000	11602000	14594000	10427000	11861000	17286000	12929000	16953000
slr1189unknownprotein	11354000	4242600	5869700	3139600	3860700	1478100	2361800	4616900	2187400
slr1550lysyl-tRNAsynthetase	11312000	11525000	12074000	13744000	13829000	10944000	17781000	9271200	14589000
slr7060hypotheticalprotein	11282000	3998900	3713300	2748700	2479600	3790100	2765100	5018100	4743300
sll1184hemeoxygenase	11248000	22088000	31541000	24859000	16134000	32253000	23960000	10721000	20546000
slr0250hypotheticalprotein	11246000	6506300	9788500	13346000	10779000	10482000	14127000	6592500	13879000
sll0813cytochromecoxidasesubunitII	11231000	9791100	15104000	11522000	16099000	13078000	11483000	8636600	11363000
ssr0692hypotheticalprotein	11200000	11944000	16266000	14630000	11232000	12342000	8864800	8037300	11433000
slr1471hypotheticalprotein	11103000	7982800	11325000	10271000	6373500	12483000	13115000	9174700	13396000
sll0493hypotheticalprotein	11100000	10505000	11421000	12339000	12870000	13402000	14899000	13678000	15498000
sll7086unknownprotein	11083000	9346400	16660000	13211000	18805000	14156000	12372000	8703500	13855000
sml0007photosystemIIproteinY	11054000	11520000	15213000	16516000	15463000	16811000	16698000	14588000	16933000
slr1867anthranilatephosphoribosyltransferase	10985000	2869000	5220900	2862900	6476000	6536400	3381100	4370200	3963300
slr1557hypotheticalprotein	10983000	12635000	12452000	9352800	11977000	14549000	7630900	7279400	9578100
sll0169celldivisionproteinFtn2homolog	10972000	9596600	8960700	11379000	10749000	5940200	12932000	8151900	11979000
sll1182cytochromeb6-fcomplexalternativeiron-sulfursubunit(Rieskeironsulfurprotein)	10907000	9118100	16979000	10949000	21941000	14624000	14500000	8076300	14497000
sll14703-isopropylmalatedehydrataselargesubunit	10877000	11467000	16875000	7478800	17325000	17398000	8997500	5949900	11508000
ssl1533unknownprotein	10737000	6325800	11594000	2964600	15924000	13754000	4798200	6254100	6337600
sll5059two-componentresponseregulator	10718000	1500400	4768900	3147500	5425700	7497100	1503000	1856700	2826000
slr0288glutamate--ammonialigase	10690000	9949900	13177000	10988000	14767000	11125000	15316000	12652000	10695000
slr1104hypotheticalprotein	10670000	9388000	11500000	11081000	10095000	11188000	8968500	10085000	8687100
ssl2009hypotheticalprotein	10650000	16593000	6612900	14166000	21492000	23493000	20304000	22647000	21080000
slr0550dihydrodipicolinatesynthase	10600000	13527000	12788000	10033000	15310000	18642000	18371000	10240000	12582000
ssr3402unknownprotein	10596000	8905600	14557000	13775000	12439000	16498000	16271000	8397800	18394000
sll1885unknownprotein	10537000	4177600	17547000	5588800	19375000	16804000	28683000	14395000	28215000
slr1179hypotheticalprotein	10528000	8510400	7944200	8512900	6415700	6179000	8271400	7195400	12349000
slr1101hypotheticalprotein	10482000	4712900	5539900	4829000	4568800	3627100	5013700	6224600	5011000
sll1893cyclase	10458000	9010500	13559000	7796600	7067400	10791000	6869400	3978100	7867500
slr1828ferredoxin,petF-likeprotein	10435000	10710000	12966000	11790000	11951000	10530000	8154900	1192600	2210400
sll1688threoninesynthase	10347000	4795600	8589800	7140200	4639500	5165700	8059800	4512100	8915900
slr0201heterodisulfidereductasesubunitB	10245000	10612000	13669000	11056000	12619000	11543000	13217000	8635200	17587000
slr0626probableglycosyltransferase	10117000	6123200	4271200	8133500	11767000	6377000	8067200	12149000	12712000
ssr139850SribosomalproteinL33	10104000	11368000	12227000	11217000	16220000	12900000	12293000	6875700	11960000
sll1667periplasmicprotein,similartomitochondrialoutermembrane72Kprotein	10075000	11081000	11892000	9673100	12923000	13105000	11347000	8802300	12024000
slr1066unknownprotein	9993700	8219900	11377000	13716000	16773000	9574600	11908000	9082100	10320000
slr0376hypotheticalprotein	9970200	7626400	13835000	9239400	15276000	11971000	10103000	7145500	8483700
slr0609hypotheticalprotein	9956600	19025000	13224000	13555000	17722000	8069000	15519000	6528200	19043000
slr8030hypotheticalprotein	9941200	12586000	15281000	19754000	11333000	18269000	27821000	10061000	23805000
ssl3044probableferredoxin	9860600	10123000	11909000	7461400	12326000	12492000	10038000	6640100	9778400
sll0414hypotheticalprotein	9780900	11220000	12578000	13513000	8707500	18418000	11373000	8012500	9927400
slr0983glucose-1-phosphatecytidylyltransferase	9779500	3754700	4643100	2075900	6371300	7137100	7062900	3043900	6583500
sll1443CTPsynthetase	9760900	8663300	12922000	9262100	9936500	11491000	11834000	8857500	13802000
slr0689hypotheticalprotein	9760600	4403900	13537000	4542000	13110000	6196000	4215300	3601300	10430000
slr0780hypotheticalprotein	9739300	4842000	1752200	5187700	4732100	3222300	10121000	2476800	2810500
sll1270periplasmicsubstrate-bindingandintegralmembraneproteinoftheABC-typeBgtpermeaseforbasicaminoacidsandglutamineBgtB	9731100	10547000	11092000	11557000	11700000	10060000	14967000	8603900	14451000
sll1483periplasmicprotein,similartotransforminggrowthfactorinducedprotein	9699900	6346000	15027000	6969700	13073000	10734000	10709000	16065000	12472000
slr1505unknownprotein	9648900	6291400	11169000	7964600	11281000	7696900	7006600	2725500	5835700
sll1625succinatedehydrogenaseiron-sulphurproteinsubunit	9641600	10845000	11191000	8545800	10565000	12761000	11024000	6937200	11921000
sll0207glucose-1-phosphatethymidylyltransferase	9610300	8977400	5394900	10338000	8722000	9368600	10283000	7280900	12292000
sll0753FolDbifunctionalprotein	9599000	19000000	6235800	28309000	6364400	46819000	6790500	8841000	8853300
slr0477phosphoribosylglycinamideformyltransferase	9569000	5721000	5811900	4372800	5687900	8659200	5602000	6016000	6796400
slr0557valyl-tRNAsynthetase	9497700	8247800	12499000	13519000	18068000	12545000	19751000	8238100	19595000
sll1080ABCtransportsystemsubstrate-bindingprotein	9484000	9184600	11350000	10184000	14179000	9184500	10699000	7426700	9376700
slr1416similartoMorRprotein	9459000	9943700	14582000	11742000	10390000	22458000	12522000	13449000	29467000
sll0759ABCtransporterATP-bindingprotein	9449800	10501000	7002900	6241300	8348700	7894700	6474600	5478000	6437400
ssl1633highlight-induciblepolypeptideHliC,CAB/ELIP/HLIPsuperfamily	9445600	8351200	16514000	12549000	19164000	13175000	0	7075500	11914000
slr1727Na+/H+antiporter	9440500	4801500	7768000	9956100	7773100	8534800	7784200	5911000	11571000
slr0399chaperon-likeproteinforquinonebindinginphotosystemII	9399400	4929900	12783000	10461000	11746000	11479000	9394000	8830700	9458000
slr1846hypotheticalproteinYCF64	9377700	8058900	8265700	7884400	7008100	12643000	7140500	5940700	7403900
slr0089gamma-tocopherolmethyltransferase	9367200	11321000	442020	16467000	11327000	16989000	17112000	949190	16792000
ssl2245unknownprotein	9354100	10251000	0	15516000	19387000	14933000	14837000	10054000	16428000
slr0719unknownprotein	9314200	4989900	4758100	9453500	7014600	13282000	8493400	3606400	7694500
sll1180toxinsecretionABCtransporterATP-bindingprotein	9264800	9477900	14221000	6136600	12630000	6039200	15092000	8738800	11841000
slr0156ClpBprotein	9221200	9371100	5525700	9608600	6586300	8428400	11713000	7399400	10230000
sll0567ferricuptakeregulationprotein	9161100	7529600	11316000	9070900	12455000	11386000	7464800	7045300	13201000
ssr2049unknownprotein	9145300	7033400	9094100	10100000	11429000	9420200	10151000	7088600	9728400
sll1528unknownprotein	9123900	6228600	11982000	6799000	11564000	8160100	9999300	7897700	10412000
ssl5113unknownprotein	9046100	11796000	11256000	10831000	7298800	11859000	11117000	7496100	4632400
slr1697serine/threoninekinase	8950500	7755700	7008000	7069400	6666400	8748400	6866500	5106700	8410300
slr0105hypotheticalprotein	8900700	6822900	9895900	6790500	7353800	7339800	11928000	8154500	10199000
slr0955probabletRNA/rRNAmethyltransferase	8822500	9875900	5915200	9735500	5355800	7975200	7290300	8570200	6480000
sll0606hypotheticalprotein	8763000	3621200	3274000	3805600	3380100	3832700	3396800	1754000	5086400
slr1510fattyacid/phospholipidsynthesisproteinPlsX	8750200	10627000	13307000	6534300	10997000	12950000	10457000	8459100	7688000
slr0838phosphoribosylformylglycinamidinecyclo-ligase	8733300	8031900	9060600	9385100	10039000	6649800	11329000	9502900	8169800
slr1537unknownprotein	8718900	10351000	12699000	12389000	12238000	11842000	12557000	6859900	12525000
slr0739geranylgeranylpyrophosphatesynthase	8690900	8437900	12918000	8818000	13365000	9736600	8432100	6252500	8751400
sll1568fibrillin	8676000	7547200	8735500	4381100	8296300	8399700	8855100	4148900	4655900
sll0244UDP-glucose4-epimerase	8584400	11162000	9696700	21138000	7325400	17384000	5712900	6256500	8896900
sll1958histidinolphosphateaminotransferase	8460800	8995400	10481000	8180300	8355200	10164000	9897100	4949000	10945000
slr7073hypotheticalprotein	8451300	8805300	11209000	9202200	10080000	11107000	7849500	7941600	8722700
sll0053biotincarboxylase	8447400	7470800	12458000	11443000	5994200	13375000	13058000	9201200	11335000
slr1777magnesiumprotoporphyrinIXchelatasesubunitD	8395100	7780300	9537100	14114000	11121000	17875000	11580000	5337100	12865000
ssl0832hypotheticalprotein	8336000	8217400	10390000	11375000	11963000	17045000	15065000	9568100	16118000
slr1796hypotheticalprotein	8301000	7280300	9705300	8244700	10440000	10722000	9869900	5018500	9927500
ssl1498hypotheticalprotein	8249100	9099100	13285000	6509900	12696000	11185000	7601000	7305000	8667500
slr1363hypotheticalprotein	8210200	5660900	8479500	6017600	6905400	5368300	8821700	4904000	12334000
slr0650hypotheticalprotein	8201100	7977500	14109000	9266900	8348600	7457000	9622200	5095100	15348000
sll00191-deoxy-d-xylulose5-phosphatereductoisomerase	8179100	9961800	14810000	10416000	9993800	10733000	11361000	11951000	14191000
slr1755NAD+dependentglycerol-3-phosphatedehydrogenase	8149100	9289600	7559300	9502100	7748800	4507200	12229000	4941100	9829400
sll14443-isopropylmalatedehydratasesmallsubunit	8147900	6706100	11922000	5406700	16968000	11622000	12917000	5158000	9636200
sll1537similartomutatorMutTprotein	8146000	8014000	16277000	11118000	16257000	12575000	10980000	8887400	13356000
sll1304unknownprotein	8126300	5240500	5956700	6603800	4900000	6866300	5396500	5466500	5167700
sll0887putativemodulatorofDNAgyrase;PmbAhomolog	8102200	6898100	7401800	5880700	8395200	6533500	9036000	4883000	8369400
sll1224hydrogenasesubunitofthebidirectionalhydrogenase	8099800	2299900	1773800	2060500	5164400	5951800	5278700	1826700	8130800
slr1238glutathionesynthetase	8083400	9241800	10674000	10327000	9147000	7451300	10303000	6332900	11962000
sll0630unknownprotein	8013000	5768500	6824600	6125800	2587600	4126600	4220300	6001100	7129000
sll1059adenylatekinase	8008100	9423800	7172000	12168000	10564000	14479000	12805000	1667800	12194000
sll0486circadianclockproteinKaiBhomolog	7985600	3440600	5832500	2840900	6924400	17087000	6216100	6618700	13224000
sll1388hypotheticalprotein	7973800	7027400	5687900	7137900	4901600	10544000	9013300	6219600	10187000
ssl2982probableDNA-directedRNApolymeraseomegasubunit	7966500	11985000	24186000	17662000	15268000	14327000	5433000	10216000	18768000
slr0082hypotheticalprotein	7955800	3697000	7519300	5693900	7041400	3343000	4411400	2506300	3573300
sll17093-ketoacyl-acylcarrierproteinreductase	7944900	9641700	9516100	9901400	5954900	9149500	14521000	7921500	12952000
slr0042probableporin;majoroutermembraneprotein	7935500	8428600	11684000	16509000	15739000	17343000	16078000	9760600	11549000
sll1605(3R)-hydroxymyristolacylcarrierproteindehydrase	7925900	5899000	10106000	10556000	11404000	9807600	8778800	9388400	11547000
slr0677biopolymertransportExbBlikeprotein	7877400	7568400	7759100	7660900	8506300	10896000	8127600	6816800	8914300
slr0257periplasmiccarboxyl-terminalprotease	7860200	7286100	6740100	8385700	7533700	11557000	6829200	6607200	6194600
sll0036hypotheticalprotein	7799800	8480400	8673200	8746500	9388200	11335000	8309000	7524100	8051000
ssl2823hypotheticalprotein	7795000	6660200	7856800	6061000	8244800	8455700	10553000	1508200	8417300
sll0171probableaminomethyltransferase	7790000	4585700	4283400	4877300	5327300	4013600	4183100	2557200	6705700
slr0604GTP-bindingprotein	7782000	9193200	3933500	9460900	6860700	11901000	12715000	7586200	10928000
sll1226hydrogenasesubunitofthebidirectionalhydrogenase	7751000	5548800	7741400	6600300	11451000	4251700	13770000	7199200	10674000
sll0230hypotheticalprotein	7734400	9463200	7659400	7245100	11199000	12112000	6238100	11158000	6367100
slr0710glutamatedehydrogenase(NADP+)	7722000	7851800	7315700	4285100	8374100	9771700	7171900	3121300	7979700
slr0537putativesugarkinase	7687600	9472400	10354000	7551200	15546000	12538000	11128000	6967000	9593400
sll0022unknownprotein	7685100	7775500	7714400	8371800	10103000	9104000	6036200	3132000	7006400
ssl3451hypotheticalprotein	7650000	2542100	9521200	7648500	5534800	8874300	5371000	3075800	8341200
sll0854hypotheticalprotein	7643300	4555000	8277700	5749500	7594800	8511200	5333200	3001600	8323100
sll0048unknownprotein	7640200	5887300	5280000	6764900	5689200	10142000	7981100	5671300	4810500
slr1881ATP-bindingsubunitoftheABC-typeNatpermeaseforneutralaminoacids	7596500	6829100	5873300	1670900	4002100	7731700	3395900	3443600	3923700
sll0220L-glutamine:D-fructose-6-Pamidotransferase	7589700	8381900	11356000	9379500	14040000	10780000	13505000	10610000	12879000
sll1289hypotheticalprotein	7479000	8253300	13450000	9749700	6114400	12504000	8348000	6955500	8915200
slr1531signalrecognitionparticleprotein	7467400	6009900	9541800	6747500	10141000	7089500	10776000	5929200	7952500
slr0315probableoxidoreductase	7456000	4607300	7649600	6962800	9179700	8044600	6896100	7494700	13281000
sll0757amidophosphoribosyltransferase	7430300	6002600	4558100	7639300	4497700	6305400	7729300	6055300	6964100
slr1897periplasmicsugar-bindingproteinofABCtransporter	7415400	4639500	4953500	4333400	4757000	5730900	4378300	1091100	5164000
slr1353hypotheticalprotein	7396400	7278700	10237000	5864900	8836700	9214300	8573500	6534400	8284900
sll2010UDP-N-acetylmuramoylalanine--D-glutamateligase	7373700	3946500	3243100	5865700	2804100	4545400	7060800	3650700	5496000
sll0445unknownprotein	7337000	4331600	2337800	2707300	4094000	7950000	6000000	3448600	6440000
slr0583similartoGDP-fucosesynthetase	7302600	4813100	5305900	3718000	5181600	5879100	7265400	2982900	13204000
sll0709putativeendonuclease	7269600	7454500	16494000	13681000	9366500	9431100	11127000	7964600	11073000
slr1127unknownprotein	7257500	5382000	8669100	11897000	11684000	8966700	15119000	6719800	7570900
sll0219flavoprotein	7252900	6607700	12334000	9120400	9958500	9769700	5732400	2385300	13624000
slr0695hypotheticalprotein	7211400	6783400	7868500	14324000	11457000	10232000	15855000	13388000	15079000
slr1105GTP-bindingproteinTypA/BipAhomolog	7197500	5895700	8923100	8668600	6854700	9803300	10738000	9518700	9626000
sll7044plasmidpartitionproteinParAhomolog	7186100	9830900	2904200	3426000	5773900	0	4343500	2255100	5410000
sll1334two-componentsensorhistidinekinase	7144000	5031100	8700200	7323000	5984400	8382600	7854000	5282700	8246800
slr7024hypotheticalprotein	7137100	7268700	4777000	8891800	5435300	8480000	5881000	3699000	6332300
sll1521flavoprotein	7109600	10948000	10717000	7938300	10975000	10972000	10447000	8151400	9915600
slr0116phycocyanobilin:ferredoxinoxidoreductase	7109400	5367900	8508600	8054500	7862400	8300500	8361000	5019000	8179300
sll19451-deoxyxylulose-5-phosphatesynthase	7092000	6787400	14617000	10806000	11757000	11314000	8620800	6243700	7815800
sll0754ribosomebindingfactorA	7084200	3444600	9900300	3937400	11664000	6148700	2860700	4167700	5897400
ssl2501unknownprotein	7074900	6975200	0	10443000	4963200	9215500	7233200	6454200	11207000
slr0624UDP-N-acetylglucosamine2-epimerase	7062200	7194400	8479900	7993500	9037300	7800200	10150000	4826700	8906100
slr0169hypotheticalprotein	7040700	5588100	11449000	9006500	8881700	6352000	8551700	5403300	10399000
slr1837two-componentsystemresponseregulatorOmpRsubfamily	7027600	4192900	6750400	5354300	8130300	5671800	6454700	2937900	5798300
slr1686hypotheticalprotein	7027100	4173700	8655300	3261600	5231300	1685000	8196300	4796300	4593600
slr1437unknownprotein	6990900	6212900	8593000	8745400	9742200	7890200	8490000	4928600	7780000
sll1178probablecarbamoyltransferase	6980700	6128400	8401200	2328000	7874400	7420200	7787100	6090500	12968000
slr0825probablepeptidase	6964400	4597100	6119200	5140800	6005100	7547800	7815900	6133300	5537000
slr1861probablesigmaregulatoryfactor	6910700	2580800	5156200	4814600	6138700	7439700	4433900	1616500	4116800
slr1915hypotheticalprotein	6882700	6884700	10576000	8438900	10925000	8325500	9515000	4872200	3768700
ssl1328hypotheticalprotein	6851700	6244300	6130900	1799400	3192200	7695500	4885300	2079000	6167900
sll0645unknownprotein	6791800	4498700	1727900	5565600	1985100	6082700	5002400	2928100	6092400
slr6110putativesignallingprotein	6721100	8267400	5588700	4766700	4218100	6100300	5959200	1477300	6138200
sll0524hypotheticalprotein	6678000	6767100	6075300	4367800	9225600	8897400	6244300	5498100	9312000
sll0593glucokinase	6676800	6696900	9531500	8717600	9335200	9033900	8025800	4684000	8421300
sll7087unknownprotein	6645000	6231000	12788000	9558300	12727000	10106000	10507000	5355500	10122000
sll1221diaphorasesubunitofthebidirectionalhydrogenase	6632900	9494800	4485000	10430000	8320600	10970000	10568000	9677200	10039000
sll1452nitrate/nitritetransportsystemATP-bindingprotein	6621500	6895400	2319600	1101100	2833600	2576000	2077300	5651800	2226500
sll0290polyphosphatekinase	6613300	3820100	3466000	1240200	4779300	4031600	4143200	3608500	3533500
sll0749hypotheticalprotein	6611600	5636100	7204100	5787800	6724800	6717000	5472800	3614900	6046600
sll0102hypotheticalprotein	6587400	5202000	6704600	8375600	6473400	4478500	7859300	4916000	10003000
slr0774protein-exportmembraneproteinSecD	6585900	8795100	8197200	6739000	8367300	8887400	9867000	7955800	10930000
slr0055anthranilatesynthasecomponentII	6562300	5587300	7551800	7901000	1780500	6669800	9465400	4505800	8497000
slr0398unknownprotein	6555300	11937000	8420800	8166200	8267500	13051000	11980000	9554000	12011000
slr1974GTPbindingprotein	6489400	4006100	3265700	5108600	3894300	4154100	6618200	3991400	5461300
sll0148hypotheticalprotein	6475700	3264500	6879700	4442000	6845100	5850600	5171700	3899500	5996000
ssr1114hypotheticalprotein	6444500	5501300	7899200	7549300	8653000	7273300	6622200	4537600	7589800
slr1218hypotheticalproteinYCF39	6401200	3322800	10661000	7666700	6980300	7739900	9498000	3684300	9092400
sll0499hypotheticalprotein	6387100	5348100	3877100	3931800	5691000	6352400	4300100	3968700	4956600
sll0461gamma-glutamylphosphatereductase	6353400	5909500	10020000	8243000	11167000	7598900	7157600	5314200	9062400
sll0374ureatransportsystemATP-bindingprotein	6352700	5469200	5627800	4782800	5594200	5554700	4679100	5361200	5141200
ssl1762hypotheticalprotein	6342200	4752400	6345500	6245800	6866500	7168000	9529200	0	6036100
slr1240unknownprotein	6329200	6770200	7971200	7292800	8482200	9713100	7103200	3451100	5681500
slr1743type2NADHdehydrogenaseNdbB	6310000	5394700	5725300	4217000	5594000	5579700	6959200	3467100	7579900
sll0623unknownprotein	6269900	5149100	2195700	1804900	7757400	8154000	1819600	5333500	2266600
sll1249pantothenatesynthetase/cytidylatekinase	6242400	7015500	4559500	5164300	5624100	4202600	2932200	3733200	5488100
slr1610putativeC-3methyltransferase	6242000	5373500	7528500	5144800	15082000	5122600	8410600	3538800	6440100
slr1043similartochemotaxisproteinCheW	6234300	8526000	7823000	8696600	14184000	10413000	9236200	2852800	9338300
slr0338probableoxidoreductase	6231900	5776500	6770500	4436600	7779200	5333300	6737100	3448000	6186200
sll1020probableglycosyltransferase	6204400	1772000	2031900	682900	654280	3140700	1430900	1241000	1735400
sll8007unknownprotein	6114600	2452200	4592000	5418300	5164600	7162600	4846800	1169200	7320900
sll1555two-componenthybridsensorandregulator	6019100	6641900	6771700	5540100	7444800	6749500	5015700	1379700	5589700
slr0018fumarase	5995800	3450100	3034900	2425400	1126700	5653300	1600400	2798000	4048000
slr6049hypotheticalprotein	5938400	5051400	5919600	6297800	8717300	6963300	6153300	2447400	7216500
slr1123guanylatekinase	5924500	5208800	9111300	6506200	5357800	8236200	7078000	2899900	3863900
slr0635hypotheticalprotein	5918500	5567700	6534600	6246500	7428200	5523000	3654700	2044200	6595900
slr0149hypotheticalprotein	5874700	4578500	4172400	5565600	5313100	5704000	5446900	5772900	6371600
ssl0546septumsite-determiningproteinMinE	5874600	5480300	10798000	14631000	6861900	4198800	2365200	5344900	12102000
sll1371cAMPreceptorprotein,essentialformotility	5874600	6093000	4918300	4095200	6545500	5365800	4548100	3753100	6493800
sll1214hypotheticalproteinYCF59	5874200	5273700	5916000	6302300	6583800	6461300	11432000	2090900	6527400
sll0443unknownprotein	5836900	3553700	5200300	3439400	6187700	7344900	4935800	4035800	5062400
sll1223diaphorasesubunitofthebidirectionalhydrogenase	5806000	4171800	7399800	4907400	5575700	8938200	6705800	6211000	6201200
ssr173650SribosomalproteinL32	5722100	6329100	7127800	5709600	5801100	7128000	4686300	4883900	5573200
sll1693hypotheticalprotein	5714200	932040	4566100	4822800	2725300	2397100	4842100	2571000	4488500
sll1002hypotheticalproteinYCF22	5644600	1799000	5676600	676900	1988900	4337800	8696600	2319300	29275000
slr1975N-acylglucosamine2-epimerase	5625000	7055700	8504700	5591600	7862800	6371200	7123500	4884500	7186800
slr0416unknownprotein	5580600	5106600	3536000	3733500	4694300	5284000	4633700	2770800	4419900
sll6093chromosomepartitioningprotein,ParAfamily	5544900	4681200	3595600	6685700	5840700	6883100	5289100	2612000	8789100
slr1772probablehydrolase,periplasmicprotein	5524400	4243400	4276500	5273500	4964100	4820800	4276400	3336500	4565100
slr1681unknownprotein	5500600	3643700	4829800	4174800	2443700	5007200	5102300	1302600	7148600
sll0502arginyl-tRNA-synthetase	5471900	3832600	6011200	3858900	4744300	6673100	6442700	4502400	5051100
slr1024fibrillin	5466700	3986500	4483900	4560400	4267500	5561400	5130900	2491700	4290100
sll1866hypotheticalprotein	5455100	4219300	6887100	4547100	5488500	4874700	4539500	2498800	2145400
sll0396two-componentresponseregulatorOmpRsubfamily	5440500	6682000	4369100	4898300	5450900	6362100	5690000	5229000	2598700
slr0662argininedecarboxylase	5430200	3915400	3391200	3066700	8075000	2536100	4808900	4492400	6322900
sll0723unknownprotein	5376700	4194500	4478000	5511900	4946500	5987700	6110400	3183800	4615300
sll1051phycocyaninalpha-subunitphycocyanobilinlyase	5368000	7488500	4689500	3606400	3662300	5903200	5384500	2925700	5032000
slr1615perosaminesynthetase	5345400	11638000	3336100	3386600	3851100	12168000	9478800	2100100	8519100
sll1440pyridoxamine5'-phosphateoxidase	5326500	4547300	7517200	12377000	15649000	10932000	11823000	5686000	8080600
slr1258unknownprotein	5315800	5567600	6271700	5048800	6147900	6676400	6212100	5114800	6218200
slr1331periplasmicprocessingprotease	5314000	5028700	4898900	5903000	6409800	6990900	6246900	3843100	3861000
slr1362hypotheticalprotein	5306500	3971200	7919000	4858600	6702700	5878200	3179700	6103500	3603200
slr1143hypotheticalprotein	5297600	5096200	2822900	6084100	5238500	5235800	4571600	2799800	6015800
sll1635Thy1proteinhomolog	5254200	3556700	4916000	4431200	4637000	6100300	4423300	4841000	4366400
sll1343aminopeptidase	5239800	5259500	5061300	4923400	6016000	6428000	6750900	3231300	3480200
slr0146hypotheticalprotein	5222600	5634800	5661400	7141400	6018300	8747200	11755000	1395600	8181000
ssl1707hypotheticalprotein	5206100	5102700	5113100	4743100	4410000	6980400	5033700	4724500	5645500
sll1370mannose-1-phosphateguanylyltransferase	5199000	6006400	13718000	7860400	9757100	4762800	8273700	4704300	6044600
sll1888two-componentsensorhistidinekinase	5175100	2071100	2599900	4393600	868940	4892700	2777600	4310900	2667400
slr0237glycogenoperonproteinGlgXhomolog	5165500	5843900	0	7393000	0	8752900	13162000	379440	9163000
sll0995hypotheticalprotein	5158200	3988900	7032600	5536800	4833100	4545500	4176500	1878000	2845700
sll0602hypotheticalprotein	5112800	4643700	6242300	6412700	5185300	3942200	7186100	6317300	6465700
ssr0335unknownprotein	5077300	2996600	2001500	3648200	2286400	6637900	2106800	3697500	416580
sll0625unknownprotein	5074200	0	3552700	1629500	4760900	2632300	5720200	2222900	2153700
sll1776deoxyribose-phosphatealdolase	5071600	3190300	4518600	3694100	2640500	4908600	3461300	2913900	2898100
sll1628hypotheticalprotein	5036600	1280800	5616800	3773100	5138900	4682200	4846500	3699700	5610700
sll1273unknownprotein	5012000	2634900	5167700	4413300	5157700	5036700	3107300	2549900	10798000
sll0098hypotheticalprotein	5006100	2675000	2766200	2042700	2178100	1253100	2021200	552030	2186300
sll0208hypotheticalprotein	4970100	6262100	7667200	5208500	12034000	9121100	6122400	5739600	7405100
sll0752hypotheticalprotein	4966200	5650700	6719200	3636500	4087600	8731400	5629300	5743600	6637800
sll0900ATPphosphoribosyltransferase	4947100	3498900	4343400	3607300	4513600	5283700	3863800	2461700	3993500
slr0613hypotheticalprotein	4922700	3966600	7945700	5277200	6326700	6281700	5723700	3005300	5745000
slr0565hypotheticalprotein	4883700	4612500	0	6129400	0	0	5351800	3832800	6688800
slr1470hypotheticalprotein	4879800	4863500	5377400	1419700	4097800	2777900	4854100	4762500	4224500
slr2100two-componentresponseregulator	4849700	4230700	5180200	3852000	5316500	5888100	3990500	2542800	3113700
slr0938probableUDP-N-acetylmuramyltripeptidesynthetase	4802000	3107600	3424000	2424300	429120	5991600	4546600	4469100	2716700
sll1775hypotheticalprotein	4790700	8093000	9284200	3525200	4930300	5527500	5448000	10208000	4903600
sll1669shikimatekinase	4767600	6965500	6006700	6142900	7473800	10718000	6676500	5512400	5500300
sll0504diaminopimelatedecarboxylase	4746600	3620000	3524700	4311900	1193600	4451500	5838500	3378400	4931100
sll1151unknownprotein	4743500	1935600	2887500	0	988910	0	11621000	13522000	2157800
ssr0102hypotheticalproteinYCF40	4723400	1577500	9424000	6102600	9884000	7535700	7359100	4688500	7722800
slr1838carbondioxideconcentratingmechanismproteinCcmKhomolog3,putativecarboxysomeassemblyprotein	4720000	3991700	20177000	3720100	21466000	25394000	20292000	12295000	22882000
slr02125-methyltetrahydrofolate--homocysteinemethyltransferase	4689700	4190900	8078200	4184600	15023000	3909400	3994400	3777100	9161900
sll0268hypotheticalprotein	4665100	5213000	107160	4578400	3885800	5553400	4227600	2812000	4166900
sll0990glutathione-dependentformaldehydedehydrogenase	4637300	5534100	2936300	3648100	4403400	5074300	5017100	4178200	3403000
slr0067MRPproteinhomolog	4624000	8132900	1069300	5772900	24920000	5225000	5498000	4990600	6066300
sll0400hypotheticalprotein	4581800	4434000	2241500	2054900	2465900	6181500	3059700	3575300	5754000
ssr2061glutaredoxin	4546000	7246700	3838600	8541000	6264100	9422500	6242800	5016100	7464300
slr0044bicarbonatetransportsystemATP-bindingprotein	4534500	3146500	4326500	3106100	3345000	4002700	3862000	2752500	3737800
sll0043positivephototaxisprotein,homologoustochemotaxisproteinCheA,two-componenthybridhistidinekinase	4530800	4975700	4233400	3752600	5256700	2832400	4024600	2977800	5455400
slr0362hypotheticalprotein	4505300	5595700	4473900	4652000	4198800	5400700	4337400	3657900	3172000
slr1173hypotheticalprotein	4432300	4293700	4816600	5424500	4962800	5499100	5304700	2162200	6000500
sll1394peptidemethioninesulfoxidereductase	4427200	3626000	4765900	3807600	4802200	4221800	4680600	2666600	3731900
sll1265unknownprotein	4421900	6196600	6586200	6049900	6151500	5062200	5841100	4425200	5932300
slr1063probableglycosyltransferase	4408200	3223000	3690600	4077500	3959500	4369200	5897700	3351000	5955700
slr0439unknownprotein	4405600	3949400	6119500	2978600	5829200	5047400	6075900	4282400	6511600
slr15422-C-methyl-D-erythritol2,4-cyclodiphosphatesynthase	4396600	4298000	5452500	4594000	7010700	6175000	4356600	3155000	5117700
sll0228arginase	4396000	3158600	6072000	3041400	5345700	2669500	2803900	6948200	3245300
slr1254phytoenedehydrogenase(phytoenedesaturase)	4388500	1564500	1148800	4152000	2079800	2859300	2823500	1128600	3541400
ssl1263hypotheticalprotein	4366900	4670100	3659500	4393800	4473400	4923700	1821900	1638800	422820
slr0502cobalaminsynthesisproteincobWhomolog	4359600	5180200	3323500	4272100	4092700	9408400	5932200	2524800	5216800
ssl1377hypotheticalprotein	4323800	2510000	5265100	3385300	2519900	3950800	2925400	2933600	3068500
sll0861hypotheticalprotein	4296700	2104600	4552800	4869800	4236300	4382700	5532400	787200	4986100
sll0023hypotheticalprotein	4285300	1330700	7303000	6488700	8884200	7365700	8583700	6420900	8155400
slr1784biliverdinreductase	4282500	3382900	3546000	3044100	2076000	2685500	3072200	3226900	3034500
slr0646probableD-alanyl-D-alaninecarboxypeptidase	4281200	4654500	4198600	2674000	3161800	5670500	3967800	3361500	3274200
slr2122hypotheticalprotein	4240000	2873000	5897100	3724800	5117600	5419500	5091400	2015400	3476500
sll1023succinyl-CoAsynthetasebetachain	4233300	4109500	6163900	4402000	5641300	4240400	5315100	1133800	4588000
sll5079probableshortchaindehydrogenase	4228700	3519400	6429300	5171500	18500000	7150400	3466900	4831800	6886900
slr0251ATP-bindingproteinofABCtransporter	4213500	1982900	3367300	1134500	7381400	1233400	2421100	2545400	2151400
slr2088acetohydroxyacidsynthase	4151800	4583200	7565100	4180600	8964800	4924700	9731400	1694800	9698100
slr1438hypotheticalprotein	4148800	1894600	4546100	4005800	4144300	3062300	3415600	2157800	4074700
sll0162hypotheticalprotein	4143300	3524300	4089500	4077000	7352800	5339400	4880100	2585500	3973600
slr0535protease	4140900	4803000	3105000	2849400	3114300	5698200	5293500	4290000	5013000
sll0572hypotheticalprotein	4132800	3857400	4595800	3023000	4734100	3731000	3380300	1603100	2865400
slr2072L-threoninedeaminase	4132000	3164400	5387200	1762700	4897100	2421200	5160200	1428500	5691900
slr0930hypotheticalprotein	4113200	694620	1820200	860190	2023700	1060100	1993300	743650	1640400
sll0643ureaseaccessoryproteinG	4069100	2186800	2464600	3482400	3005700	3073100	1874300	3668900	3684300
sll0554ferredoxin-thioredoxinreductase,catalyticchain	4047800	2334800	5183900	3785800	8588700	5539400	5134100	5204600	4800300
slr6073unknownprotein;slr6014unknownprotein	4006500	637010	256320	5462700	3342800	650660	779450	1165800	672510
slr0619hypotheticalprotein	4005700	4083100	4131800	3147300	2982400	3025500	4221300	5418700	5079500
slr0839ferrochelatase	3994100	6870600	10618000	5325900	7699900	10082000	9774200	7583700	6322600
slr0876hypotheticalprotein	3952600	6270600	6730800	6020500	9050400	6497700	5067100	5227500	8867000
slr1830poly(3-hydroxyalkanoate)synthase	3911600	4185800	0	0	0	4896200	0	3192400	0
slr0381lactoylglutathionelyase	3908400	6023500	4445700	7935400	5764300	7592800	10062000	7206000	11059000
slr0440hypotheticalprotein	3895600	3100000	7295200	4612300	6644500	6014400	5356000	3174400	5062200
sll0634photosystemIbiogenesisproteinBtpA	3881600	2010700	2795100	1696700	3986900	1689300	3290300	979590	3256800
slr0667unknownprotein	3880200	11851000	1787100	9268500	1873900	3506900	1607000	1513000	3121300
slr1773unknownprotein	3855900	4498700	5198200	2926100	4707700	4185000	4169400	3756900	4760000
ssl0105hypotheticalprotein	3854600	3904300	4141800	3699200	4129600	4415200	3193700	2429400	3844200
slr0074ABCtransportersubunit	3840000	3057600	4400000	2700500	4581500	3791000	4231600	3517300	4159100
slr1691glutamine-dependentNAD(+)synthetase	3834600	4176200	3194800	2834900	2553900	4713900	3671800	3010700	3729200
sll1077agmatinase	3826200	3102800	3494500	3903700	4249800	5009200	6358900	3352000	7597500
sll1196phosphofructokinase	3813600	3340900	1471800	3920100	2134700	4117000	3911100	4107200	3948100
slr2046unknownprotein	3770600	3406100	3900900	2948800	9883400	5707600	7119500	3466500	7547700
slr1693two-componentresponseregulatorPatAsubfamily	3767400	2810600	2752700	3460000	2691500	7243100	3287100	2055400	3530400
slr0946arsenatereductase	3761800	4025600	1999500	2218400	1647000	3710400	1915500	1603600	2055900
slr1035hypotheticalprotein	3706000	5743000	3962000	3183900	5673300	3444800	2106000	2549300	2750600
slr1216Mg2+transportprotein	3673500	3072800	3425900	3829900	3966000	5271700	3728000	1733000	4408900
slr2047PhoHlikeprotein	3665500	5214600	15980000	14454000	20987000	6646100	16992000	5427400	20908000
slr0773hypotheticalprotein	3654700	4451800	3607900	3641700	3751100	3591400	4297900	3586000	5024100
slr1884tryptophanyl-tRNAsynthetase	3652400	4091500	3471900	4197500	0	1858800	1223600	1148500	3867700
slr0379thymidylatekinase	3642900	3042000	1456500	5677900	1612000	5230800	5063100	908860	6042200
ssr3122hypotheticalprotein	3642900	2882600	4312600	2923300	2864900	5695300	3548900	2204500	4262300
sll1680hypotheticalprotein	3637800	1318600	4578500	7540700	4437100	7674900	4541100	3719200	7183300
ssr2201unknownprotein	3623600	2458300	2329300	1637700	1908800	21290000	1481600	1512900	1007900
slr2073hypotheticalproteinYCF50	3604900	4227900	1798100	1280400	3977900	4361600	2794200	2455200	2444400
sll0413hypotheticalprotein	3596700	4399700	1873900	3069900	1767300	4501300	1726800	918050	1928600
slr1668periplasmicprotein,functionunknown(targetgeneofsycrp1)	3572800	3724800	6009400	2837800	7023100	4948800	6161300	3571900	5352700
sll0381hypotheticalprotein	3541900	4037400	3605600	4185400	2093800	4788500	3713100	2874000	3172500
sll1045mutatorMutTprotein	3535100	3485800	3824800	5165800	5706000	5392400	5618200	2851500	5356300
slr0746glucosylglycerolphosphatephosphatase	3535000	6433300	6223300	5350000	6117300	5538500	4643700	2808300	4638700
slr1618unknownprotein	3524500	4647200	10736000	11949000	6740500	10805000	14114000	3814200	8833000
slr0355hypotheticalprotein	3513100	4033500	6116800	6149900	6520300	5213100	5189800	5012300	5987300
slr0605hypotheticalprotein	3502400	3476500	4771400	4124900	4641200	3815300	4127100	2827600	4315600
slr0862probablesugarkinase	3477800	1219900	2931800	744410	1391600	966040	2628400	1261100	1836300
slr1048hypotheticalprotein	3448500	3154200	4545000	0	3714600	3884500	4486900	2874100	0
sll0350hypotheticalprotein	3443600	3169700	937760	1673100	2319400	1869400	1512400	2891100	2339300
sll1252hypotheticalprotein	3439800	1711800	1004900	2928900	4775200	3739900	1572200	2555800	1716900
ssl8003unknownprotein	3415100	3630000	3517400	3731500	3562400	4379000	3618200	2634200	3936900
slr1826hypotheticalprotein	3386200	3629800	2111900	3276700	1984400	3627700	3906000	3695300	4226100
sll1271probableporin;majoroutermembraneprotein	3366200	2757400	2958400	4937800	6204700	7512900	5730200	3517500	5421800
slr1087hypotheticalprotein	3364300	3184800	3856500	3930800	5013000	4359700	5484900	4257600	4318000
sll1571hypotheticalprotein	3344600	2541200	2426600	3924900	1806600	4560500	6380800	3023100	6319800
slr0260cob(I)alaminadenosyltransferase	3332400	3360100	4260000	2526600	4027600	1560500	8007500	3274700	2921600
sll1293unknownprotein	3310800	3925600	3079300	798290	2598400	2759800	2410500	1569900	2815600
sll0563unknownprotein	3302100	2601900	2353800	2056300	1920900	3247000	2423300	2165600	2366900
sll0038positivephototaxisprotein,two-componentresponseregulatorPatAsubfamily	3297200	4330600	4987900	4611800	4828100	6541500	6040400	3662800	7377400
sll1566glucosylglycerolphosphatesynthase	3277400	3193500	2028400	3721000	917500	1807800	2964200	2376000	5363000
slr0427putativecompetence-damageprotein	3274600	2709600	3486100	3345800	2827400	1518600	1027400	1795900	4911400
sll0711isopentenylmonophosphatekinase	3244100	2622800	2711800	1929400	3118200	2925100	2779500	937620	2260700
sll0216hypotheticalprotein	3226200	1565000	4804800	3810400	4315100	4119400	2686800	2338500	3056300
sll1563unknownprotein	3224100	3406600	3197600	275680	2902900	5605900	2972300	2232800	2861300
sll0318hypotheticalprotein	3219600	2384400	3753100	2066100	3973000	3005100	2641300	3137100	0
slr0740hypotheticalprotein	3214000	2795800	4651600	4371900	3476800	5010800	4585700	535860	4446800
slr1312argininedecarboxylase	3213200	2405800	2617500	1222200	2159500	918260	1726300	927150	2994500
ssl0483hypotheticalprotein	3205000	3146100	2325200	2561400	2364600	3741400	2609200	2689100	2263200
sll1201hypotheticalprotein;slr5077hypotheticalprotein	3202000	2391100	4128400	3553600	4237700	3591700	3474000	2604800	3103600
slr7094hypotheticalprotein	3194300	2191300	5500800	4119600	6085900	4159200	7185800	4056000	7669700
slr0242bacterioferritincomigratoryproteinhomolog	3190000	3017900	5150800	4818100	8049500	5111600	4519400	699850	3833100
sll0783unknownprotein	3165500	3012400	5292500	6117600	7948000	3389600	4009700	2369200	5997200
sll0033caroteneisomerase	3128200	3120100	4269900	3536200	4321000	3185400	3642300	0	2918100
sll0587pyruvatekinase	3084100	3123800	0	2818200	0	4537600	3145700	2357100	3686600
slr1819hypotheticalprotein	3067600	1061300	2845300	2716100	1924800	3694200	4712200	1487600	4652400
slr1808transferRNA-Glnreductase	3064300	889910	1385900	2211200	1815300	2105500	1751400	1578800	1946300
slr1732hypotheticalprotein	3045500	3740900	4522800	3738200	5033100	3505200	6602800	4844800	6456700
sll0501probableglycosyltransferase	3037700	2516200	543630	443740	557380	714800	2703400	1385000	2708600
slr0333unknownprotein	3009300	9928400	4047700	9066500	5247700	11268000	10487000	4771300	5531500
slr0990hypotheticalprotein	3007200	3123400	677860	1878500	789580	2700700	3114000	0	2831800
slr0633thiaminebiosynthesisproteinThiG	3001000	2914600	3443400	3714000	5630200	4074400	2821100	2920700	3818400
sll1272unknownprotein	2963900	1705900	6838200	2460600	715350	3194400	2770100	2141700	2686100
sll0008unknownprotein	2943600	2026900	1967500	2175500	1947100	2860900	2293200	1945700	1941800
slr0400hypotheticalprotein	2918400	5883600	2937800	4145500	3605800	3723100	1033200	5630200	3115000
sll0147hypotheticalprotein	2908200	0	0	0	0	0	0	2638200	0
sll6060probableacetyltransferase	2907900	1249300	2385500	2835800	2730300	1929200	3037300	1217800	3303200
slr0298FraHproteinhomolog	2906100	1749100	3144600	1344500	2872100	1528000	1938200	1972000	2377300
sll0136aminopeptidaseP	2894200	2162500	1752700	2687100	4587100	3520600	4517100	1599100	4043800
slr0043bicarbonatetransportsystemATP-bindingprotein	2883000	2539600	1130900	2030500	3231900	2077400	3214600	2179300	2298500
slr1870hypotheticalprotein	2872400	1498900	3359100	4317200	2895600	2765200	3894800	425040	4338400
slr1577hypotheticalprotein	2859100	1715300	3858800	1327500	3248600	9903500	2416500	722430	1209800
sll0635probablethiamine-phosphatepyrophosphorylase	2846300	2638700	2647400	3132400	3628300	4804000	1552400	929540	4253600
sll1538similartobeta-hexosaminidaseaprecursor	2839100	1360000	1475900	2169200	2483400	2926600	2855800	1794100	2342400
slr1519hypotheticalprotein	2823300	3276300	3052900	3694300	5266300	3685900	3733800	2932300	3810300
slr0765hypotheticalprotein	2816300	1126500	4157700	3734200	4304000	2058500	2781400	2328400	2775500
slr1090GTP-bindingprotein	2792200	2377000	2596700	1899200	3796100	3509900	3913600	1121000	733030
slr1178hypotheticalprotein	2782700	3064100	3242400	3515800	3182200	3437100	3299100	3752600	3854300
ssl0410unknownprotein	2763200	5146100	5316600	16621000	3032300	6669200	3318300	2284200	6707400
slr1588two-componenttranscriptionregulator	2750900	2692400	4164500	3027700	3927800	3824300	3593100	2023800	3583500
slr0312two-componentresponseregulatorNarLsubfamily	2744500	5042200	3114600	852450	3401100	2893300	1827000	1844700	2995400
sll11271,4-dihydroxy-2-naphthoatesynthase	2744200	3109700	1138600	2594900	3633900	2736200	2793300	1954000	3013400
sll0614unknownprotein	2734500	2411900	3088500	2243900	2364100	0	0	2163400	2408400
slr0658unknownprotein	2726200	2108300	3585300	1790800	4091500	2678800	4354300	4001400	3237600
sll0497hypotheticalprotein	2705600	2749100	4773100	4327600	4773000	3758700	4737900	2593400	7156100
sll2014sugarfermentationstimulationprotein	2698900	794320	2878900	3023400	3386800	1568800	2631900	2737300	3794300
sll7089unknownprotein	2689500	5959400	3914100	2968200	3207500	5897900	3486100	5642600	3220900
slr1533hypotheticalprotein	2650100	2617200	1074400	0	860710	3028700	0	1188800	0
sll1656hypotheticalprotein	2642800	2873100	3404500	2699300	3280300	4006900	4227900	2477600	3681800
slr1689formamidopyrimidine-DNAglycosylase	2630600	3585200	4308200	3195900	4505900	4774300	3754200	1832600	4885600
slr1390celldivisionproteinFtsH	2628800	2239800	2152900	1716200	0	2243900	1707400	2152200	2711600
slr0317hypotheticalprotein	2618700	2295000	3242300	2036300	3642100	1652800	2062000	2391800	3114000
slr1071unknownprotein	2589600	812080	2610900	1967900	2876000	2443100	4296100	3096900	4419900
sll0654alkalinephosphatase	2585000	2346300	1702700	1737800	2798700	2259200	1609200	971890	2392600
slr0709hypotheticalprotein	2582900	3036900	24285000	16203000	18329000	12490000	24686000	11092000	25817000
slr0782putativeflavin-containingmonoamineoxidase	2574700	3049200	2065200	490860	2269800	2145200	2917200	1869500	4131300
slr1476aspartatecarbamoyltransferase	2569800	2519200	3171100	3053400	4146400	2014500	2769000	2105100	3713800
slr1573hypotheticalprotein	2559900	3137700	2395500	2931900	1759300	2138200	3542600	2512300	2882600
slr1648hypotheticalprotein	2546000	3392700	3554300	2337300	1695300	2855200	3094300	1787200	2653000
slr2048periplasmicprotein,functionunknown	2541400	2754500	4458800	2591900	4445500	2809000	4118800	3159600	2649400
sll0877hypotheticalprotein	2536900	510810	3711500	2960700	3339500	2789900	2058900	1980100	5184200
sll0756unknownprotein	2523000	3069700	3582500	1789200	2475600	3693800	1724400	2086900	3272100
slr6056probabletranscriptionalregulator	2507400	2769900	1515000	2995600	0	3504100	2388900	3487800	2691900
slr1800hypotheticalprotein	2505700	2200100	5675700	3715300	4276100	2496500	5178200	0	4291100
slr0384sulfoquinovosyldiacylglycerolbiosynthesisproteinSqdX	2467600	2218900	2605000	718930	800460	586500	1947700	1371900	2101300
sll0895CysQproteinhomolog	2433400	1406300	1775900	1509000	1568600	1381500	1443800	1016100	1654400
slr0118thiaminebiosynthesisproteinThiC	2432900	4852300	4078600	3515400	940240	2158800	4454400	2339100	4539400
sll0404glycolateoxidasesubunitGlcD	2412300	1837800	3396800	1407400	2622400	3279200	1789800	0	1777700
sll0540phosphate-bindingproteinPstShomolog	2389000	7648300	5304300	5970000	4804800	5210600	8521600	3531800	7478200
slr2089squalene-hopene-cyclase	2378700	1976400	1519800	1311900	2555600	2860400	2689500	1817900	3293000
slr0664hypotheticalprotein	2377500	2327000	626460	1473800	3592400	2319500	2215700	162880	2093100
slr1571unknownprotein	2375900	2526900	4585600	2362700	3801600	4794800	4540600	3545800	4580900
sll0209hypotheticalprotein	2359200	3061200	4127100	3694800	1322600	3764100	2571900	1505800	3396200
ssr5106hypotheticalprotein;ssl6035unknownprotein	2351900	3167900	3450300	2851600	2931300	3674700	3570600	2607700	3738300
slr6041two-componentsensorhistidinekinase;sll0790two-componentsensorhistidinekinase	2350700	1264700	2314300	1525000	1497000	1722500	2182500	1184200	1313100
slr0556hypotheticalprotein	2346100	490750	861960	0	723810	583890	435780	90620	1150800
sll1927ABCtransporterATP-bindingprotein	2340000	4072200	4053300	3985500	1476300	3378700	3347000	3646100	5671700
sll0188unknownprotein	2314900	3320100	5031800	3082900	4043200	4411400	3541800	0	3332800
sll1786putativedeoxyribonuclease,tatDhomolog	2288200	3010500	3025600	4398600	3088700	2716900	3374500	2110600	3061400
sll1062unknownprotein	2286200	2859300	2265500	2393200	1676400	3935100	2007300	1356700	2203700
slr0651hypotheticalprotein	2285500	119250	0	0	0	0	0	1084300	1779000
slr1418dihydroorotatedehydrogenase	2269300	3845200	2618800	3177000	2622000	4388900	2708800	2765000	2768600
sll1814preproteintranslocaseSecYsubunit	2250000	1384400	1106300	1564300	1887700	2696800	3556900	1479400	3222000
slr0086similartoDnaKprotein	2244600	788080	2247200	1159100	2717900	1724500	3424300	3027200	2437300
sll2002hypotheticalprotein	2236500	2035400	5969600	3489400	5340600	4156100	3646600	2333100	6312300
slr0301phosphoenolpyruvatesynthase	2221200	1702400	1652000	3570100	1029000	1335200	3242700	2097300	2317900
sll1049hypotheticalprotein	2181200	1832400	2945100	2793700	3435800	3078600	2315200	1029700	3612200
sll0456hypotheticalprotein	2169400	1585100	375680	388760	0	0	478340	0	2320900
slr1742probablecobyricacidsynthase	2166900	2052400	3172400	951000	1881800	2767600	1037400	1445300	2865800
slr2023malonylcoenzymeA-acylcarrierproteintransacylase	2160800	1814500	3623300	2253200	0	2829500	2905200	2013200	3078000
slr0076hypotheticalprotein	2160200	100290000	2572200	50973000	2910200	3563000	79238000	58476000	3904100
slr0869hypotheticalprotein	2151600	2307700	1268900	2119000	1693300	2233100	3732600	1997800	3725700
slr1724hypotheticalprotein	2139800	2350900	3428100	3063700	4476300	2903300	3482200	0	3687100
slr1467precorrinisomerase	2137400	1947900	1590800	1650900	1840700	2274800	1524700	1302700	1326300
slr1207hypotheticalprotein	2132400	3023900	2548400	1936700	1526200	3060300	2205200	1191000	1986300
sll1242hypotheticalprotein	2131600	2404600	2617900	2229400	3306300	2628000	2511200	1362500	2744200
slr0267hypotheticalprotein	2119500	2464900	2619600	2359200	3848800	2837700	1881700	1418900	2465500
slr0776UDP-3-o-[3-hydroxymyristoyl]glucosaminen-acyltransferase	2116400	2040000	2491200	2052300	2465900	2767200	2863900	2145800	3229100
slr1644hypotheticalprotein	2110200	2296000	1543400	1586800	1863300	2247900	2029700	1385600	1530600
slr2141hypotheticalprotein	2104200	1711300	5383500	2324500	4833700	2879900	4344700	3061300	4611900
slr0145unknownprotein	2094600	2038700	2268500	1595900	2380100	2485900	1691800	1619700	2767000
slr8022hypotheticalprotein	2074400	1908300	1737400	4466700	4612400	2644200	3454000	1778400	2192300
sll0575probablelipopolysaccharideABCtransporterATPbindingsubunit	2060300	1826800	3009500	2623600	3951100	2724200	2902200	2417100	1432900
slr1239pyridinenucleotidetranshydrogenasealphasubunit	2048700	1594300	1732200	488570	1732700	2752400	713560	1399900	2678600
sll1150hypotheticalprotein	2044900	1245500	2302800	1425000	2320300	2663700	2965200	1465600	2936700
slr0967hypotheticalprotein	2042400	1699300	2714900	4556200	5479200	2328500	4543700	1327300	4732100
sll1652hypotheticalprotein	2039900	1178700	3638500	53161000	0	66168000	57846000	1856900	60682000
sll0184group2RNApolymerasesigmafactorSigC	2039700	1836100	1505500	1386700	1970700	1578100	1800300	1534700	1531000
slr1192probablealcoholdehydrogenase	2018100	3770700	7056600	519880	3459800	936040	5886600	5959600	2859500
sll1144hypotheticalprotein	2003200	2964900	3463700	822940	4885100	847000	2209400	1317200	1948400
sll1950unknownprotein	1973600	2335200	1931900	2239100	1769200	2768100	1119900	909260	2463700
sll1446hypotheticalprotein	1961700	1863200	873630	1559300	1015000	1095300	1111200	945670	862580
slr1931type4pilin-likeprotein	1956300	1160700	2541500	5169700	4164600	2062500	1052200	674130	829630
sll1104periplasmicsubstrate-bindingproteinofaTRAP-typepermeasethatmediatessodium-dependentglutamatetransportGtrC	1945300	11093000	2200400	941790	1051000	919340	772030	1398400	931330
ssl8008hypotheticalprotein	1942800	1573500	2691800	2480700	3037600	2390500	2219700	1185000	2906900
ssl5095hypotheticalprotein	1932700	2336600	1532100	1455700	3085200	3138700	2410300	994680	3487700
slr0072glucoseinhibiteddivisionproteinB	1917600	3143100	2279200	4141700	2455000	3412700	1910200	1664100	742440
slr0348hypotheticalprotein	1913500	1944100	1671900	1860300	1387800	2341400	1731200	1638600	1733500
slr6001two-componenthybridsensorandregulator	1911700	612740	1371200	0	349210	495610	736900	0	0
sll0086putativearsenicalpump-drivingATPase	1898300	1041700	0	411560	466660	0	1058100	717860	0
slr0070methionyl-tRNAformyltransferase	1871100	2237400	4141000	2062400	1281300	2839500	2067100	1891800	2366600
slr2018unknownprotein	1868800	1349500	1666400	1650500	1340900	2010000	1657500	1101000	1359200
slr1150unknownprotein	1866200	2785600	1975300	3423500	1868100	3713200	6381300	3927500	5654100
slr15113-oxoacyl-[acyl-carrier-protein]synthaseIII	1853600	2587100	4828300	4351800	4991400	3001300	4144800	1627100	3929500
ssl0461hypotheticalprotein	1823100	3199900	8415000	10337000	9498900	1815100	4233600	2284200	7265900
sll1054hypotheticalprotein	1814500	2962900	0	3175000	1795100	3827800	2107600	1109900	3513400
slr0553hypotheticalprotein	1810700	2673200	0	0	0	0	1341300	1193900	0
sll1299acetatekinase	1810200	730060	0	740990	0	3416600	0	0	1286900
sll1383probablemyo-inositol-1(or4)-monophosphatase	1806100	495650	0	1826400	2182300	2376800	0	2127500	2105700
slr0484two-componentsensorhistidinekinase	1803800	530740	4651900	918890	4013000	1545600	5085900	1903900	3041600
slr1829putativepoly(3-hydroxyalkanoate)synthasecomponent	1801500	0	3208100	1572600	3320600	3252100	3570900	0	1882800
sll5033hypotheticalprotein	1801200	1846600	0	1834700	1850600	0	0	0	2300600
sll1696hypotheticalprotein	1793400	1711800	2235900	2577000	2738000	2880300	2623200	1526300	2425700
slr2016type4pilin-likeprotein,essentialformotility	1790000	1871100	1081300	1361400	942570	1797300	0	1191000	1041200
slr0144hypotheticalprotein	1768700	806360	1229100	953040	1499600	1092300	2628000	1515000	1954700
slr1788unknownprotein	1765400	1547200	1755100	2374800	1392900	1856500	1672000	877280	1429400
sll1956hypotheticalprotein	1764700	1835700	2555500	1084200	2374100	1178700	2317100	1687500	2493000
sll1041similartosulfatetransportATP-bindingproteinCysA	1735900	2647100	805560	1955900	679380	2245400	1929500	714100	2110200
sll0373gamma-glutamylphosphatereductase	1712400	3730600	2878100	4330700	3577800	5432200	4563600	3464400	4966600
slr0287hypotheticalprotein	1712200	2758300	4084700	3777800	1694100	3717900	2669800	393740	1090600
sll0221bacterioferritincomigratoryprotein	1710700	1548700	1427800	1762400	1708500	1480000	1186000	1189800	1573000
slr0402hypotheticalprotein	1705900	803980	4136400	1687500	3034500	2388300	2700900	4211600	2084900
slr1534hypotheticalprotein	1690200	1635500	2047300	3795700	2536100	2101600	4409500	1777400	4020600
sll7085unknownprotein	1683600	1354900	582530	1056800	0	0	960080	0	2088100
slr0707DNApolymeraseI	1682100	768430	560340	995370	829450	1623200	1225100	0	2162500
ssl2807hypotheticalprotein	1669900	1683000	2262800	3783900	3394800	2655900	3618000	1292900	2487700
sll0838orotidine5'monophosphatedecarboxylase	1666800	685790	2946200	445800	3415200	914310	622260	0	2212500
ssr6048unknownprotein	1650600	1526100	5323200	4660700	5193200	5566200	2602600	1922800	4003100
sll8004hypotheticalprotein	1638000	843170	1682800	1398600	1834600	2406700	2101700	1638600	2143000
slr0581unknownprotein	1635600	1457000	2127400	4276400	2360400	3111000	2243400	2075300	2422500
sll0108ammonium/methylammoniumpermease	1623300	1692000	11349000	8227400	1236400	2266900	15340000	2742500	15289000
sll1937ferricuptakeregulationprotein	1612100	1606000	1170000	840030	7025100	1136000	862480	617990	1660900
sll0415ATP-bindingproteinofABCtransporter	1604300	2097400	1178300	1333700	1207200	1945500	3097300	2570600	2659600
slr0654unknownprotein	1593500	2864300	2617700	3586600	4124600	2688100	4377500	1152000	1997300
sll0595unknownprotein	1578400	1999100	1980600	2211300	2660400	2904100	1892200	1840100	2557500
slr1102hypotheticalprotein	1576100	2988700	678010	1104700	689700	795060	1176600	621740	1439200
sll0750two-componentsensorhistidinekinase,KaiC-interactingprotein,involvedincircadianrhythm	1550100	2373900	1668100	1347500	0	1546200	1608100	909570	2120800
sll11123-dehydroquinatedehydratase	1547500	0	1690500	3253400	1784400	0	2473900	1385000	2603500
sll0288septumsite-determiningproteinMinC	1529800	1605800	3063700	2500500	1964200	1790400	2850800	2489200	3449500
sll0931hypotheticalprotein	1526600	1609200	0	1611200	1991200	2087000	0	0	1319500
sll0149hypotheticalprotein	1522600	1552100	1893100	1164100	1318800	2229300	1581900	1256000	2579400
sll0335hypotheticalprotein	1516400	1208700	2019400	2236400	2565200	2224500	1592600	0	2193600
slr0985dTDP-4-dehydrorhamnose3,5-epimerase	1509600	4439100	0	2723300	4631700	1778600	2316000	342780	2323000
slr0941hypotheticalprotein	1509200	3570300	2419100	3120100	2138100	3295600	2484000	2469300	3467000
slr0904competenceproteinComMhomolog	1498100	1831900	2114500	1469900	1530300	1960500	1634500	841900	1373100
slr1368precorrindecarbocylase	1487700	2749000	2523100	2618200	3450300	3224200	2155500	2316900	2820900
sll0016probablemembrane-boundlytictransglycosylaseA	1480400	4063000	1474800	3623400	2599700	2611300	3399200	2277600	4251800
sll0509similarto5',5'''-P-1,P-4-tetraphosphatephosphorylaseII	1465500	1742100	2317800	1539300	2010500	1847300	1438300	990380	1982200
sll1624two-componentresponseregulator	1461600	1279900	0	417610	550540	0	0	1170500	0
sll1884hypotheticalprotein	1443600	0	5821500	7081600	7047700	6932500	7331200	4875700	2209800
slr0948hypotheticalprotein	1434600	1916000	0	1077800	1030100	1640900	1391800	1183600	1579000
slr1809unknownprotein	1421100	820060	2010500	2460600	1522200	2509800	1551800	0	1519500
sll1433hypotheticalprotein	1420700	0	2054100	2124700	2954600	3720600	929570	0	2578600
slr1968unknownprotein	1415200	401700	1475800	1051400	781200	1140400	408030	370330	468820
sll0336acetyl-CoAcarboxylasebetasubunit	1406800	2551700	1501300	419670	2159600	1976800	2906900	2489300	2396500
slr1196periplasmicprotein,functionunknown	1380000	1253900	6310200	3923800	6361500	4064400	6580200	1570800	5319900
slr0771hypotheticalprotein	1379300	1050800	1783700	1107100	1208700	1316900	1205000	721050	1208500
slr1739photosystemII13kDaproteinhomolog	1365500	1740300	0	0	2335300	759360	762770	2441700	0
slr1302proteininvolvedinconstitutivelowaffinityCO2uptake	1362700	1606700	1392500	1533200	2126800	0	0	0	554030
sll0649two-componentresponseregulatorOmpRsubfamily	1361600	1058700	2960600	1412900	2224700	1337700	1663400	161890	1815800
slr1559shikimate5-dehydrogenase	1354100	2354400	3030100	0	728040	1707500	597460	2875300	4231400
slr0065hypotheticalprotein	1348300	1287700	1689700	962090	2341200	1560600	1275800	0	631920
sll1532hypotheticalprotein	1321200	2109900	3949200	4122500	0	3021000	3564100	2312700	3256800
sll1909probablemethyltransferase	1319300	1382900	0	1084100	0	996640	1279800	0	1195900
slr0238hypotheticalprotein	1314500	1008200	2045100	1022600	2583200	2030700	1104100	1220300	1249700
slr0387cysteinedesulfuraseNifS	1299200	501220	1760700	529520	1771800	1644300	1031900	1020600	523560
ssl0564transcriptionalregulator	1298400	1530900	1366300	2003200	1713800	1617300	1373500	1197700	1415000
slr0546indole-3-glycerolphosphatesynthase	1295000	644750	1316600	1821300	946270	1587900	8295400	1631600	3600500
sll8049typeIsite-specificdeoxyribonucleasechainR	1273100	1129200	0	952690	1345200	1364100	698870	819240	1281000
slr0829unknownprotein	1271300	10744000	0	910860	0	14886000	0	7621300	20832000
slr6042probablecationeffluxsystemprotein,czcBhomolog	1270500	2101900	1021200	527940	1887800	2583300	624770	0	1807500
slr0545hypotheticalprotein	1268100	1031900	0	1175800	0	0	1312700	0	1522900
slr1576unknownprotein	1261900	1166000	1843100	2794400	1725700	3988300	2623400	1710500	2346000
sll1220putativediaphorasesubunitofthebidirectionalhydrogenase	1253500	1851400	1315700	1860200	1381100	2207600	846380	520620	2903300
slr0598hypotheticalprotein	1243400	1296900	1557300	1168500	1319800	1737900	1261400	1362100	1468300
slr0093DnaJprotein,heatshockprotein40,molecularchaperone	1229400	1224600	1340000	1147200	1542400	1457900	1527900	945010	1839100
slr15562-hydroxyaciddehydrogenasehomolog	1229100	1022300	925100	1053000	842030	1506300	1187800	718910	1450500
slr2074similartomannose-1-phosphateguanylyltransferase	1201300	1383900	1591700	1326600	2108600	2126100	1354400	1127500	1478300
slr0516hypotheticalprotein	1198200	1045200	0	3202100	0	3852500	3224600	3057100	4111800
slr0162apartofpilC,pilinbiogenesisprotein,requiredfortwitchingmotility	1183900	1214200	1118200	1434500	1076500	0	2347700	982040	2596700
slr0021protease	1175400	1570400	1476500	2066400	1519800	2311400	2690300	1774600	1936600
slr0922peptidyl-tRNAhydrolase	1174500	276490	3552700	1080500	2801900	1241200	1232000	1312800	2026600
sll0565hypotheticalprotein	1173500	1222600	1487800	1795200	0	1979300	0	0	1501700
sll1941DNAgyraseAsubunit	1172600	1204000	1546800	1765700	1712700	2053700	651070	0	700690
slr0847phosphopantetheineadenylyltransferase	1146200	930220	1268700	1076200	1384400	1655500	1080800	919160	1042100
slr0742hypotheticalprotein	1133000	2487700	1457000	1761200	1176200	2041200	2160900	702200	1819900
sll1296two-componenthybridsensorandregulator	1129200	0	1029000	990650	1245700	1880300	488280	523710	1518100
slr0017UDP-N-acetylglucosamine1-carboxyvinyltransferase	1123700	2729100	2014800	2398900	2043100	2594900	2657400	1295200	2334300
slr8016plasmidpartitioningprotein,ParB	1098900	1376700	1240700	986140	1449800	1184500	1011500	806830	1030200
slr2059iron-sulfurclusterbindingproteinhomolog	1087200	1472700	0	0	0	1800400	0	0	0
sll0672cation-transportingp-typeATPasePacL	1082700	1198300	1103400	990080	868500	1532700	2233700	1967500	2124300
sll1322ATPsynthaseAchainofCF(0)	1065900	896900	1456500	2148900	1709200	1794200	5251300	1934700	4612200
slr1084unknownprotein	1053400	1051300	1496500	1081500	1033400	1156700	1451900	813150	1183200
slr0527transcriptionregulatorExsBhomolog	1046300	755380	0	766680	0	1133700	765420	0	1116300
sll0459excinucleaseABCsubunitB	1021000	572820	860740	648540	1652400	1024000	1384700	908350	971050
slr1219ureaseaccessoryproteinE	991750	1183500	1364500	0	1373400	1332600	1493100	625720	2109500
slr1042two-componentresponseregulatorCheYsubfamily	988380	0	3861700	6101500	12970000	0	8914700	2405800	11117000
sll1174unknownprotein	987810	1283400	2321300	818520	810020	1150500	2243100	825130	1982200
slr1579hypotheticalprotein	973540	736510	3475500	4682200	4848000	3681300	2852200	2342600	5566000
slr1911hypotheticalprotein	971650	756260	1147100	899930	1417400	0	1030700	751270	1111900
sll0815unknownprotein	962130	1553600	1036100	1920000	0	2952500	539610	0	1710400
sll1886hypotheticalprotein	962100	0	1369000	2761200	1924400	0	2331400	0	2634300
sll1672two-componenthybridsensorandregulator	961920	1007900	0	792950	0	753950	2032300	0	1735600
sll1558mannose-1-phosphateguanyltransferase	954200	797710	1477800	2285700	1930400	1283400	1705300	727790	1711600
slr0596hypotheticalprotein	943930	0	1350100	0	1546400	0	1098000	0	0
sll0829probablemethyltransferase	932950	955040	0	0	881730	0	0	922590	780120
slr1673probabletRNA/rRNAmethyltransferase	917450	1253100	1019300	0	1228100	951570	0	231190	1205400
slr1923hypotheticalprotein	911400	765020	1266800	1928000	0	1194600	2308900	2068400	2722800
sll1415hypotheticalprotein	892270	1038200	1296900	966160	1328000	1227900	1446200	716690	1117600
slr1815hypotheticalprotein	884810	836890	1564800	942130	2377600	840330	1118700	884790	811650
slr5105plasmidpartitioningprotein,ParAfamily;sll6036chromosomepartitioningprotein,ParAfamily	883730	907460	1957100	1291100	2283500	766700	1833800	1018600	1741200
sll5066probableplasmidpartitioningprotein,ParAfamily	883460	924270	1933100	1150900	1444100	1065400	789140	1192000	705470
sll0828putativeamidase	876860	736070	3473600	1856400	895120	1115800	2608400	2847200	3224700
slr1878phycocyaninalpha-subunitphycocyanobilinlyase	873780	959070	1140500	1643200	1135700	1567900	1147200	643680	915880
slr1933dTDP-4-dehydrorhamnose3,5-epimerase	870050	1530900	1086400	3038100	3547800	3979200	3285900	0	2179100
sll0776serine/threoninekinase	863580	0	0	725870	0	755870	841760	631010	743260
slr6039hypotheticalprotein;sll0788hypotheticalprotein	863340	0	2104400	1424600	6238300	4207300	1345800	638950	1551200
sll1107typeIVpilusbiogenesisproteinPilIhomolog	862070	0	662020	834910	692260	0	863120	794150	833240
sll0410hypotheticalprotein	857920	0	1362100	612330	1051300	1579700	0	642530	694190
sll1400hypotheticalprotein	845360	1057900	1225300	760230	988710	1032400	720070	750800	856930
sll1957transcriptionalregulator	836980	1031700	1503000	1263800	1656900	1006300	1334800	2345100	1740800
sll0886hypotheticalprotein	817600	1262200	1728700	1461600	994620	1771400	1389000	1092100	1148200
slr6095typeIrestriction-modificationsystem,Msubunit(fragment)	813200	2608100	2651400	2695400	3295500	2451400	2896400	0	3352800
slr1228peptide-chain-releasefactor3	811100	539980	1188800	636310	925070	899490	0	685120	879970
slr0806hypotheticalprotein	775450	3638800	7662100	7193100	4969700	2647400	5503900	2933600	6307400
sll0911unknownprotein	768300	562050	1353900	1836800	281370	1660700	556430	389200	568920
sll1703proteaseIV	767510	0	0	0	0	0	830210	213760	1519300
slr1612hypotheticalprotein	766500	1710600	1732100	1213300	1693300	0	2445800	0	1245300
slr0984CDP-glucose4,6-dehydratase	755730	1573900	1401400	1855700	974110	1247500	2795500	1932600	3560300
sll1349phosphoglycolatephosphatase	749970	752640	1459300	1347500	1390200	813470	1259400	634310	1324000
slr0864ATP-bindingproteinofABCtransporter	746300	729210	0	1888600	280630	0	310910	0	1999100
slr1183hypotheticalprotein	741130	800360	1511000	1751500	1040100	974520	714090	0	1044500
slr1077probableglycosyltransferase	725880	0	864220	524330	0	0	955580	849110	334600
sll1466probableglycosyltransferase	708630	510960	862340	1186900	1329500	1304700	1489200	1032200	1302600
slr1983two-componenthybridsensorandregulator	706530	1051500	798540	0	1478900	0	1073200	1023600	1304700
sll1123hypotheticalprotein	688930	3481500	2362500	2444600	1521500	785500	1587900	0	902460
sll0647unknownprotein	679580	825330	1451200	1216400	1174200	833900	966140	0	1081700
sll1186hypotheticalprotein	675200	599080	0	648730	971130	667400	728350	450340	664380
sll0030cmpoperontranscriptionalregulator,LysRfamilyprotein	664870	0	581940	326870	681780	690740	636520	0	612910
ssr2047hypotheticalprotein	658570	1237400	1087500	261770	0	236410	924050	743100	541610
sll0661hypotheticalproteinYCF35	654940	697450	0	0	709220	1629100	1395100	0	1588700
sll1290probableribonucleaseII	649140	761640	0	0	0	613390	974530	0	852580
sll0816probableoxidoreductase	645690	539760	1039400	1150900	687280	948790	1025200	2040700	1259900
slr1613hypotheticalprotein	639770	0	0	2673500	0	748180	0	0	2885300
sll0248flavodoxin	637260	306040	1180700	1810000	8377100	1003300	1905900	529840	1905500
sll0535ATP-dependentClpproteaseATPasesubunit	594620	0	843720	514720	1428500	0	0	355430	1696100
slr1767hypotheticalprotein	574370	734890	564080	1274600	1480000	567420	1111900	724690	660290
slr1972hypotheticalproteinYCF81	574040	807130	2262500	1027000	0	2616400	6972900	4630500	5192700
sll0222putativepurpleacidphosphatase	571500	583580	526660	642680	0	856180	1147100	746640	978520
slr2041probabletwo-componentresponseregulator	567090	0	6159300	4367700	6431800	3949700	0	2473300	2474400
sll0578phosphoribosylaminoimidazolecarboxylaseATPasesubunit	544650	1123500	672410	0	1193800	8177100	5556900	4684200	2636100
sll16764-alpha-glucanotransferase	534090	0	1480200	1389700	2054100	521000	2552700	617530	1907600
slr0050hypotheticalproteinYCF56	516460	537480	0	613770	0	535410	802980	286400	645760
sll0447unknownprotein	500640	693790	962610	893710	845860	1065300	791610	755200	1117300
slr0329glucokinase	499350	464110	529980	646410	707600	0	804760	428890	596070
sll7090unknownprotein	487800	473500	796200	462490	714480	1408900	2091400	863830	1501800
sll1209DNAligase	484020	573700	671710	3128300	626410	606580	552010	446690	1446300
sll0913hypotheticalprotein	465210	1029700	1508000	435170	1295100	1516900	1154500	870900	1331500
sll0936putativeoxidoreductase	449550	2477600	480670	0	2910300	2038600	3675500	2237600	578280
ssr1407hypotheticalprotein	430100	149760	0	1083700	0	0	0	110940	2150600
slr1195hypotheticalprotein	414450	2116200	1555200	1468400	1622500	1863400	2632200	0	1334500
slr1562glutaredoxin	408610	2479700	5685400	4322700	6236200	3635700	3913500	2993600	4670300
sll0377transcription-repaircouplingfactor	389080	677470	282440	0	587140	1097300	681680	0	1556000
sll1938hypotheticalprotein	365880	0	0	498710	1348600	6072200	231020	0	853190
sll1933DnaJprotein,heatshockprotein40,molecularchaperone	349680	0	0	0	904490	897430	527010	0	716230
slr0900molybdopterinbiosynthesisMoeAprotein	292350	719560	1314700	925560	1094100	934800	886850	209160	850600
sll1355hypotheticalprotein	273350	559500	652400	2709800	1453100	594170	1418600	274340	1324100
slr1236hypotheticalprotein	266290	0	0	764620	0	0	0	942100	0
slr09514-diphosphocytidyl-2C-methyl-D-erythritolsynthase	194810	0	0	0	0	0	368440	0	513610
sll1733NADHdehydrogenasesubunit4(involvedinlowCO2-inducible,highaffinityCO2uptake)	0	0	0	4417500	6191500	4867700	7913200	5709600	9333200
slr1869unknownprotein	0	0	6277300	0	7501300	0	376150	0	7721700
ssl2667anassemblyfactorforiron-sulfurculsters	0	5163200	0	4959400	4983700	4956800	0	2198400	5572100
sll0489ATP-bindingproteinofABCtransporter	0	1743800	1097200	2542600	3384700	3650400	3766500	2412100	4552500
slr1951hypotheticalprotein	0	3197200	983300	2757500	885880	654110	3522800	916520	4301500
sll1796cytochromec553	0	0	4227200	0	4462400	4196300	3606300	1090200	3518800
sll1618hypotheticalprotein	0	455640	5079000	6798700	8048000	3919900	6532300	165520	3254200
sll1254hypotheticalprotein	0	319610	2335900	298340	0	0	4870800	979200	2868300
slr2143L-cysteine/cystinelyase	0	0	2105300	1686100	2474200	2356200	2030500	2226700	1931200
slr0331NADHdehydrogenasesubunit4(involvedinphotosystem-1cyclicelectronflow)	0	0	0	1032400	0	0	2310000	0	1801200
sll1505hypotheticalprotein	0	0	915410	0	999610	0	1195600	1108500	1608000
slr1860carbonmetabolismsregulatoryproteinIcfG	0	1214500	609620	434520	770600	1086800	1520600	1724200	1603200
slr0226unknownprotein	0	0	0	938690	0	1212900	1195300	0	1589800
sll0721unknownprotein	0	0	756450	500930	484480	0	0	490180	1559800
sll7034hypotheticalprotein	0	1265100	0	1875900	0	0	1006600	0	1469700
sll0873carboxynorspermidinedecarboxylase	0	0	781360	0	0	1231500	748580	385150	1466200
ssr1258hypotheticalprotein	0	0	1332500	1204400	1355600	0	1143200	1069500	1446800
sll1135unknownprotein	0	188660	0	793180	1205500	1039400	1212500	0	1377500
slr0863hypotheticalprotein	0	0	899930	1317900	1940000	369390	977490	658990	1347000
sll1640hypotheticalprotein	0	105820	1247600	936770	1554700	289900	1465000	0	1271600
slr1501probableacetyltransferase	0	0	1082400	2331300	1911600	1095200	2391200	1091000	1227900
sll0070phosphoribosylglycinamideformyltransferase	0	0	0	1006400	0	1104900	991410	0	1218400
sll0892aspartate1-decarboxylase	0	1544500	1073700	610740	1129800	1107700	2070900	586430	1203800
slr2079putativeglutaminase	0	0	991850	1854800	0	1324300	1484100	0	1172300
sll1774hypotheticalprotein	0	518850	983760	1440400	0	953470	987580	0	1157600
sll1534probableglycosyltransferase	0	581580	0	0	0	436810	852040	0	823720
sll1457probableglycosyltransferase	0	0	0	699220	0	1314800	816110	702720	823500
slr0328lowmolecularweightphosphotyrosineproteinphosphatase	0	0	0	563350	327430	2353700	590440	0	712320
slr1919hypotheticalprotein	0	5782300	3604800	0	4911100	6697200	6076600	0	647820
slr080816SrRNAprocessingproteinRimMhomolog	0	0	0	0	0	0	0	358560	637690
slr0954hypotheticalprotein	0	832310	1324500	789900	1843500	908870	1483100	1052500	625540
sll0474two-componenthybridsensorandregulator	0	1081000	1387800	1498400	0	0	0	0	460830
slr1073unknownprotein	0	0	0	244750	1203900	1818400	0	1245500	429630
sll1359unknownprotein	0	0	14636000	443290	30994000	0	418700	254410	419570
sll0069hypotheticalprotein	0	0	714800	780610	519710	261180	2423700	503710	372070
sll1925hypotheticalprotein	0	0	0	945340	1127100	0	1981000	2785200	0
sll1894riboflavinbiosynthesisproteinRibA	0	543730	1724700	0	1708600	0	2095300	2110000	0
slr1928type4pilin-likeprotein	0	1602300	0	1031900	0	0	1178600	966540	0
sll0451hypotheticalprotein	0	1161100	0	0	491110	0	0	960030	0
slr0634unknownprotein	0	1443700	2018400	0	1568600	1760000	1274600	871380	0
ssr2422unknownprotein	0	0	1347800	976350	0	1274300	1128700	759630	0
sll1691hypotheticalprotein	0	1474300	0	0	528810	0	2602700	258300	0
slr02293-hydroxyisobutyratedehydrogenase	0	0	2906100	0	2469800	733410	0	229190	0
slr0534probabletransglycosylase	0	0	0	816620	0	0	1259700	0	0
slr1814hypotheticalprotein	0	63648000	8653400	0	8307700	13986000	0	0	0
sll0585hypotheticalprotein	0	2408600	2907200	0	3336500	0	0	0	0
sll0163WD-repeatprotein	0	0	0	0	0	0	0	0	0
sll1237N(5)-glutaminemethyltransferase	0	0	0	0	0	0	0	0	0

## Sheet: Further information
Supplementary Data Set S1. Jackson et al. Photosynthesis Research
Information	Biological replicate-technical replicate
	1-1	1-2	1-3	2-1	2-2	2-3	3-1	3-2	3-3
Number of Synechocystis protein IDs	1353	1350	1341	1360	1342	1349	1364	1335	1374
Proportion of theoretical proteome (%)	38.58	38.4944	38.2378	38.7796	38.2663	38.4659	38.8936	38.0667	39.1788
Sum of ion counts for all 14N proteins	226425315490	230233071900	211563372015	207665838580	238548933890	235119044760	221588088170	187004791070	238769290900
Sum of ion counts for phycobiliproteins	118183333000	128830745000	107286214000	114083660000	133670331000	123310986000	119346690000	102341618000	134553987000
Phycobiliprotein / total ion counts (%)	52.1953	55.9567	50.7111	54.9362	56.0348	52.4462	53.8597	54.7267	56.3531
