# Supplementary material for: Absolute quantification of cellular levels of photosynthesis-related proteins in Synechocystis sp. PCC 6803
Source: Photosynth Res. 2022 Dec 21;155(3):219–45. doi: 10.1007/s11120-022-00990-z (PMC9958174; doi:10.1007/s11120-022-00990-z)
Supplement: Supplementary file 2 — Supplementary file2 (XLSX 141 KB) [file 11120_2022_990_MOESM2_ESM.xlsx]

## Sheet: Legend
Supplementary Data Set S2. Jackson et al. Photosynthesis Research

## Sheet: LFQ-DDA protein IDs
Supplementary Data Set S2. Jackson et al. Photosynthesis Research
Protein	Biological replicate-technical replicate (Ion count)
	1-1	1-2	1-3	2-1	2-2	2-3	3-1	3-2	3-3
P00167ups|CYB5_HUMAN_UPSCytochromeb5(Chain1-134,N-terminalHistag)-Homosapiens(Human)	531690000	522540000	531110000	491020000	479550000	550690000	364410000	356490000	354280000
P00915ups|CAH1_HUMAN_UPSCarbonicanhydrase1(Chain2-261)-Homosapiens(Human)	6754900000	7878600000	6851900000	6988500000	6706900000	8167100000	4862400000	6251800000	5800800000
P00918ups|CAH2_HUMAN_UPSCarbonicanhydrase2(Chain2-260)-Homosapiens(Human)	5365400000	5660300000	5419200000	5997700000	4876800000	6100200000	3872400000	4806700000	3968000000
P01031ups|CO5_HUMAN_UPSComplementC5(C5aanaphylatoxin)(Chain678-751)-Homosapiens(Human)	1258900000	1247500000	1137800000	1292700000	1111300000	1384800000	857460000	1003400000	948560000
P01133ups|EGF_HUMAN_UPSPro-Epidermalgrowthfactor(EGF)(Chain971-1023)-Homosapiens(Human)	127890000	135580000	121140000	116760000	118940000	141160000	71309000	84941000	104020000
P02144ups|MYG_HUMAN_UPSMyoglobin(Chain2-154)-Homosapiens(Human)	363240000	399540000	374130000	371880000	360710000	406020000	244290000	287340000	272520000
P02753ups|RETBP_HUMAN_UPSRetinol-bindingprotein4(Chain19-201)-Homosapiens(Human)	27617000	29464000	24651000	29042000	18865000	33611000	19379000	22383000	21401000
P04040ups|CATA_HUMAN_UPSCatalase(Chain2-527)-Homosapiens(Human)	1307000000	1363200000	1267200000	1420100000	1288400000	1488200000	950950000	1148800000	933570000
P06732ups|KCRM_HUMAN_UPSCreatinekinaseM-type(Chain1-381)-Homosapiens(Human)	29430000	35063000	29912000	43979000	28426000	38787000	30723000	29643000	36183000
P12081ups|SYHC_HUMAN_UPSHistidyl-tRNAsynthetase,cytoplasmic(Chain1-509,CterminalHistag)-Homosapiens(Human)	58429000	67408000	55874000	59049000	48226000	52618000	45403000	45575000	44843000
P15559ups|NQO1_HUMAN_UPSNAD(P)Hdehydrogenase[quinone]1(Chain2-274)-Homosapiens(Human)	351890000	332460000	289480000	396010000	331050000	370680000	238430000	303370000	258000000
P16083ups|NQO2_HUMAN_UPSRibosyldihydronicotinamidedehydrogenase[quinone](Chain2-231)-Homosapiens(Human)	28271000	29127000	29772000	25207000	29039000	33608000	9670700	23549000	17962000
P41159ups|LEP_HUMAN_UPSLeptin(Chain22-167)-Homosapiens(Human)	4582200000	4544300000	4180100000	4436100000	4167200000	4722000000	2617400000	3936700000	2859600000
P61626ups|LYSC_HUMAN_UPSLysozymeC(Chain19-148)-Homosapiens(Human)	23436000	19056000	18882000	22322000	557780	21418000	346380	0	19689000
P62937ups|PPIA_HUMAN_UPSPeptidyl-prolylcis-transisomeraseA(Chain1-165,NterminalHistag)-Homosapiens(Human)	454580000	486010000	347250000	499330000	456300000	534770000	330110000	380070000	360500000
P62988ups|UBIQ_HUMAN_UPSUbiquitin(Chain1-76,N-terminalHistag)-Homosapiens(Human)	1397900000	1481000000	1402500000	1645300000	1532800000	1786900000	1443800000	1725300000	1619900000
P63165ups|SUMO1_HUMAN_UPSSmallubiquitin-relatedmodifier1(Chain1-97,N-terminalGSTtag)-Homosapiens(Human)	488120000	487450000	462830000	480640000	475840000	552840000	331240000	392250000	380940000
P68871ups|HBB_HUMAN_UPSHemoglobinsubunitbeta(Chain2-147)-Homosapiens(Human);CON__Q3SX09;CON__P02070	4710100000	4694600000	4379500000	4378100000	4267300000	4894400000	3114800000	3650900000	3180400000
P69905ups|HBA_HUMAN_UPSHemoglobinsubunitalpha(Chain2-142)-Homosapiens(Human)	1924800000	2139300000	1782600000	1641100000	1427800000	1695400000	1224200000	1625900000	1176300000
Q06830ups|PRDX1_HUMAN_UPSPeroxiredoxin1(Chain2-199)-Homosapiens(Human)	586640000	565350000	537600000	649260000	602140000	684180000	402540000	459610000	425880000
Q15843ups|NEDD8_HUMAN_UPSNEDD8(Chain1-81)-Homosapiens(Human)	5889000	5595300	4787500	6015700	5457500	6478700	6105200	6980800	7869500
sll0006putativeaminotransferase	34678000	33697000	29585000	11058000	12002000	10069000	26992000	31807000	18678000
sll0008unknownprotein	1862400	2193100	2078300	834840	974030	998710	1323600	1736900	1540600
sll0016probablemembrane-boundlytictransglycosylaseA	961040	4333400	482010	1876500	593360	2130600	3193900	3767300	4371000
sll0017glutamate-1-semialdehydeaminomutase	124580000	128230000	136030000	54433000	51420000	67133000	86112000	97848000	100270000
sll0018fructose-bisphosphatealdolase,classII	1293200000	1307200000	1111900000	699010000	638360000	730920000	1139200000	1183000000	1193000000
sll00191-deoxy-d-xylulose5-phosphatereductoisomerase	20034000	18604000	17017000	8918700	7123800	8949100	13501000	18645000	14930000
sll0020ATP-dependentClpproteaseATPasesubunit	281920000	273360000	306510000	153880000	145130000	175330000	199430000	267770000	215270000
sll0022unknownprotein	9742300	9224300	7973900	5213300	4370500	5943400	6494000	8044900	6232000
sll0023hypotheticalprotein	13328000	15146000	12548000	6700200	5249900	6314000	10073000	10171000	6582200
sll0030cmpoperontranscriptionalregulator,LysRfamilyprotein	0	0	875570	483190	0	0	804980	686400	1540500
sll0033caroteneisomerase	6171100	3024600	3588000	2823600	1955300	1819600	5341300	6328700	4997400
sll0036hypotheticalprotein	13734000	12782000	12469000	6476500	5451700	5973700	8614800	8165700	11861000
sll0038positivephototaxisprotein,two-componentresponseregulatorPatAsubfamily	9080700	9417800	6036900	4584700	4937600	5022200	6134900	7133700	6271100
sll0039positivephototaxisprotein,two-componentresponseregulatorCheYsubfamily	35820000	33505000	26809000	16756000	14410000	23552000	27754000	38482000	22056000
sll0041phytochrome-likephotoreceptorproteinforpositivephototaxis;homologoustomethyl-acceptingchemotaxisprotein	95022000	93336000	84065000	42959000	35255000	41503000	58956000	75540000	66098000
sll0042methyl-acceptingchemotaxisproteinforpositivephototaxis	18022000	18438000	11909000	12726000	5804800	4939400	22066000	23982000	21953000
sll0043positivephototaxisprotein,homologoustochemotaxisproteinCheA,two-componenthybridhistidinekinase	5863600	4515300	7553500	3895800	2414000	2141600	5355600	5282500	2913500
sll0048unknownprotein	12123000	7594400	7272700	4729300	4476400	4515400	9188300	7275000	6390200
sll0051hypotheticalprotein	148660000	156360000	140140000	66889000	56651000	69653000	118380000	122880000	106670000
sll0053biotincarboxylase	14070000	19264000	18028000	5898200	6260400	5923500	10902000	16153000	11918000
sll0057heatshockproteinGrpE	257630000	276490000	251520000	131540000	120730000	140780000	165710000	231130000	146170000
sll0058DnaKprotein1,heatshockprotein70,molecularchaperone	75732000	77010000	73845000	34636000	33239000	38149000	60465000	60658000	59710000
sll0064periplasmicprotein,putativepolaraminoacidtransportsystemsubstrate-bindingprotein	38633000	42592000	35365000	19322000	15739000	20081000	27922000	39440000	33331000
sll0065acetolactatesynthasesmallsubunit	51445000	51998000	44582000	25705000	24450000	28357000	37509000	43533000	40252000
sll0067glutathioneS-transferase	17893000	18389000	17064000	8076300	8361800	9843800	15608000	18111000	13473000
sll0069hypotheticalprotein	883740	1239000	734790	1877600	521460	2095800	2886000	3492300	2707000
sll0070phosphoribosylglycinamideformyltransferase	0	0	0	0	0	0	0	0	0
sll0078threonyl-tRNAsynthetase	32278000	31908000	26391000	13488000	12225000	15604000	22932000	24661000	24424000
sll0080N-acetyl-gamma-glutamyl-phosphatereductase	154450000	162400000	147190000	85262000	72762000	86645000	135120000	150760000	136910000
sll0086putativearsenicalpump-drivingATPase	1093900	1116700	1200900	0	1110900	1180000	534520	1707800	582370
sll0098hypotheticalprotein	2352800	1545400	3539500	890880	1133300	0	1563700	1550800	2504700
sll0102hypotheticalprotein	12341000	12807000	10387000	6462400	5889000	7364300	7913000	12683000	11828000
sll0103hypotheticalprotein	17294000	13740000	10876000	8607400	7998200	10462000	10240000	11854000	7602600
sll0108ammonium/methylammoniumpermease	30314000	28626000	25074000	12379000	11223000	11564000	13037000	18201000	14899000
sll0135putative5'-methylthioadenosinephosphorylase	36691000	39578000	33539000	17396000	15130000	18327000	21226000	33645000	31696000
sll0136aminopeptidaseP	1488900	1651900	1654300	1968300	1794700	689920	2931200	2270300	922060
sll0144uridinemonophosphatekinase	66977000	71144000	52242000	24375000	28280000	36468000	60046000	73793000	40731000
sll0145ribosomereleasingfactor	95322000	133040000	118530000	66187000	56006000	68251000	79236000	114660000	81178000
sll0147hypotheticalprotein	0	0	0	0	0	0	0	0	0
sll0148hypotheticalprotein	8797500	12571000	10615000	6584300	3637100	6671800	11461000	11653000	6621900
sll0149hypotheticalprotein	4843700	2776000	3227300	1541100	2564200	2709300	1746100	2308000	3097800
sll01581,4-alpha-glucanbranchingenzyme	118740000	126480000	119730000	58084000	51507000	62013000	90679000	110230000	100660000
sll0162hypotheticalprotein	1884800	2576900	2633000	771450	1312800	1233100	1572700	2532500	1810700
sll0163WD-repeatprotein	0	0	0	0	0	0	0	0	0
sll0169celldivisionproteinFtn2homolog	14236000	15706000	12940000	10299000	8459600	8324500	11654000	12778000	14086000
sll0170DnaKprotein2,heatshockprotein70,molecularchaperone	816130000	848380000	745660000	396390000	358560000	394520000	621230000	663100000	636660000
sll0171probableaminomethyltransferase	7211600	7080400	7088900	2363300	3429800	3978900	5051600	6067200	6181300
sll0172periplasmicprotein,functionunknown	33419000	32145000	39741000	21562000	17946000	22026000	43965000	38797000	38073000
sll0173virginiamycinBhydrolase,periplasmicprotein	53186000	52687000	42328000	27782000	16795000	28058000	36485000	46793000	43178000
sll0179glutamyl-tRNAsynthetase	40405000	49465000	35430000	18166000	16629000	22411000	47096000	43179000	33792000
sll0180hypotheticalprotein	160230000	171550000	159950000	87615000	63218000	78593000	136100000	141450000	126770000
sll0184group2RNApolymerasesigmafactorSigC	4099700	2970700	4673500	692410	1030900	1077800	1461500	2558700	1020000
sll0185hypotheticalprotein	80718000	81814000	70108000	35620000	32699000	36098000	28576000	56485000	53806000
sll0188unknownprotein	6643400	5527100	5606600	2421500	2386600	1875900	2440100	2495000	4077500
sll0199plastocyanin	872190000	1552900000	843210000	406260000	346150000	453720000	566750000	1237100000	626230000
sll0207glucose-1-phosphatethymidylyltransferase	5527300	3247100	3802100	2986500	3232700	3346700	4751500	5892200	5351900
sll0208hypotheticalprotein	6565500	4664600	7734100	5345600	6183900	5073500	8398300	10487000	6707700
sll0209hypotheticalprotein	5423000	4703300	3669600	2572400	2411600	2722500	3651100	4394900	3720300
sll0216hypotheticalprotein	4500700	4515600	4746600	2458900	1172200	2107300	3927900	4477600	4127300
sll0217flavoprotein	41566000	40768000	35637000	20325000	16564000	20584000	25414000	36248000	28617000
sll0219flavoprotein	22819000	22518000	22112000	10799000	11086000	11750000	15456000	19793000	12685000
sll0220L-glutamine:D-fructose-6-Pamidotransferase	20926000	21631000	19369000	8603100	6901100	9561100	13374000	15753000	15649000
sll0221bacterioferritincomigratoryprotein	0	0	1860100	0	0	0	1119800	0	111970
sll0222putativepurpleacidphosphatase	1559000	1460900	1826800	609570	637270	782480	898720	1215200	866330
sll0224amino-acidABCtransporterbindingprotein	72627000	82245000	57903000	36882000	28341000	38242000	45145000	63475000	48143000
sll0226photosystemIassemblyrelatedprotein	62651000	60004000	98120000	30506000	45959000	27548000	36500000	52016000	42486000
sll0227peptidyl-prolylcis-transisomeraseB,periplasmicprotein	29584000	28812000	39982000	21517000	15535000	26635000	14898000	38530000	16949000
sll0228arginase	2395400	2175200	1854000	1204800	1264600	1325600	2425700	2143000	2999400
sll0230hypotheticalprotein	17939000	15592000	18356000	10695000	14655000	8525900	14655000	15134000	13924000
sll0244UDP-glucose4-epimerase	9191300	8581000	8946900	4332400	3212700	4732400	6344000	6500000	5770000
sll0245probableGTPbindingprotein	66439000	63829000	59979000	30943000	30848000	34213000	43873000	53475000	40729000
sll0248flavodoxin	0	0	4725500	1460200	1530200	1068000	793510	1965300	0
sll0258cytochromec550	731480000	820950000	739710000	413240000	294580000	364220000	533520000	629450000	553550000
sll0268hypotheticalprotein	2566000	2374700	0	1928800	0	0	2588600	1724500	1515100
sll0271NutilizationsubstanceproteinBhomolog	6798300	8013900	6941300	4880700	3570600	4094200	6828000	7000100	5827800
sll0272hypotheticalprotein	142690000	156150000	138280000	78247000	55477000	64461000	110610000	138630000	117640000
sll0274hypotheticalprotein	22981000	21678000	19726000	11794000	9396500	10592000	11648000	15010000	14231000
sll0288septumsite-determiningproteinMinC	2154400	2475600	2099500	1842000	1531000	1816000	2150000	2504600	1725700
sll0289septumsite-determiningproteinMinD	50037000	49484000	48053000	29623000	24519000	29222000	45358000	48380000	40879000
sll0290polyphosphatekinase	11102000	12078000	10171000	5162200	4488000	5056900	8196300	9995100	7284500
sll0293unknownprotein	34319000	22402000	21311000	9034200	9442000	17085000	14162000	29629000	16174000
sll0301hypotheticalprotein	17993000	18518000	22991000	8087700	6798900	7772400	13070000	12794000	12884000
sll0314periplasmicprotein,functionunknown	42836000	42961000	40443000	22381000	16992000	23976000	32927000	36736000	31511000
sll0318hypotheticalprotein	2476000	3458600	2176000	1397400	1081700	1390800	1746700	2600300	2140100
sll0319periplasmicprotein,functionunknown	71871000	70808000	62356000	32350000	32731000	29755000	50441000	54318000	53144000
sll0320probableribonucleaseD	22789000	27324000	21392000	12614000	11137000	12624000	19256000	22905000	18547000
sll03296-phosphogluconatedehydrogenase	370010000	367310000	309350000	140020000	130040000	168600000	255130000	291020000	291980000
sll0335hypotheticalprotein	1091900	642730	950940	1430000	3316900	481280	770480	3066100	2418300
sll0336acetyl-CoAcarboxylasebetasubunit	4431600	2686000	3647000	2957600	1279000	1411100	3259700	3587900	3448700
sll0350hypotheticalprotein	1270300	2174900	2374300	873610	707340	1293900	1508300	996640	2047500
sll0359hypotheticalprotein	439850000	462860000	392310000	209540000	195230000	218600000	323440000	417460000	349870000
sll0362alanyl-tRNAsynthetase	21372000	21446000	15277000	8442600	7639700	9505800	14384000	17973000	15675000
sll0368uracilphosphoribosyltransferase	45836000	45203000	49119000	20004000	19411000	21820000	30750000	42646000	32296000
sll0370carbamoyl-phosphatesynthase,pyrimidine-specific,largechain	190010000	182420000	163390000	90577000	79352000	80265000	129660000	144990000	138160000
sll0373gamma-glutamylphosphatereductase	4220000	4039000	3332800	1840000	1537100	1857900	2507800	3807900	2748000
sll0374ureatransportsystemATP-bindingprotein	8031400	8048100	8117500	3324400	3165300	3910400	5060300	7290600	5426800
sll0377transcription-repaircouplingfactor	3943900	1308100	1049100	552740	483030	1698700	2860600	1174400	2956200
sll0379acyl-[acyl-carrier-protein]--UDP-N-acetylglucosamineo-acyltransferase	20693000	18660000	14981000	7774900	8131900	10621000	12908000	17943000	14882000
sll0381hypotheticalprotein	749570	614530	562940	0	185010	447900	0	763630	776610
sll0395phosphoglyceratemutase	31229000	31469000	28704000	13830000	16115000	15070000	20045000	23150000	21115000
sll0396two-componentresponseregulatorOmpRsubfamily	3069000	3605600	5508100	2119600	1947600	1303600	3109300	3809000	2569500
sll0400hypotheticalprotein	3012700	3372600	2696400	1326200	1203300	1616200	1475000	2282500	1589200
sll0401citratesynthase	20988000	19744000	17025000	9398200	7091800	8576400	8185500	16621000	13121000
sll0402aspartateaminotransferase	52970000	57137000	41771000	24200000	19435000	30087000	36607000	47402000	36775000
sll0404glycolateoxidasesubunitGlcD	1691000	2149700	2109400	1836300	826500	1329500	3096700	1972500	1560200
sll0408peptidyl-prolylcis-transisomerase	212980000	201480000	196530000	112960000	113550000	127660000	158330000	196750000	169370000
sll0410hypotheticalprotein	2217000	0	1654100	563600	871860	587350	1335100	713130	1489600
sll0413hypotheticalprotein	3456700	2891700	2522300	1177200	1176900	1207400	2648300	2782500	2353400
sll0414hypotheticalprotein	12725000	10891000	15590000	4883600	6390000	7303600	12769000	13191000	8112000
sll0415ATP-bindingproteinofABCtransporter	1248500	3040600	2703400	1733300	1220400	1582200	1623000	1276100	1209900
sll041660kDachaperonin2,GroEL2,molecularchaperone	838610000	834700000	756440000	415360000	353660000	449030000	576470000	729210000	651050000
sll0420ureasebetasubunit	24072000	24904000	22718000	11671000	11332000	11787000	16678000	18729000	8717600
sll0421adenylosuccinatelyase	45750000	51548000	36374000	21808000	18787000	27438000	32714000	36076000	28595000
sll0422asparaginase	24566000	26817000	23973000	15925000	15983000	15886000	23799000	18204000	21454000
sll0427photosystemIImanganese-stabilizingpolypeptide	1003200000	1072800000	932630000	486060000	405970000	489290000	812410000	943430000	841770000
sll0430HtpG,heatshockprotein90,molecularchaperone	82847000	91815000	81920000	40012000	35018000	44398000	64648000	70672000	64233000
sll0443unknownprotein	6174900	4002900	3274800	3612900	1457800	2823800	4786800	5281600	5217000
sll0445unknownprotein	6235700	6568400	5251400	3419400	4147000	2724700	6443500	7703900	5085200
sll0446unknownprotein	12827000	21710000	15267000	9659800	10571000	12692000	17648000	13578000	18097000
sll0447unknownprotein	1451400	1268000	1078900	733170	0	587680	923670	1157500	912460
sll0451hypotheticalprotein	0	1759200	0	0	0	0	0	1178700	0
sll0454phenylalanyl-tRNAsynthetasealphachain	21635000	23417000	21290000	10488000	11730000	12073000	17102000	24831000	22377000
sll0455homoserinedehydrogenase	20619000	21520000	16887000	8791400	7652700	9780100	16220000	15380000	14765000
sll0456hypotheticalprotein	2093000	3125400	3086000	0	1694400	1299100	2182000	3138600	0
sll0459excinucleaseABCsubunitB	1600800	2024800	2763200	949050	292200	341840	1292600	777310	1041300
sll0461gamma-glutamylphosphatereductase	13263000	14174000	11809000	7168500	6506600	6715200	15235000	7964700	10951000
sll0469ribose-phosphatepyrophosphokinase	42321000	43341000	38067000	21464000	17879000	18454000	33726000	37608000	32136000
sll0470hypotheticalprotein	39322000	35221000	34018000	15798000	13131000	12934000	30272000	33254000	29761000
sll0474two-componenthybridsensorandregulator	1220400	897910	1730700	476040	562830	423070	983260	1264700	1931700
sll0480probableaminotransferase	112480000	116220000	104340000	56751000	51312000	58357000	103180000	112130000	95914000
sll0486circadianclockproteinKaiBhomolog	5654100	4740200	4489200	2590100	2419900	2313400	4314200	5043600	3890200
sll0487hypotheticalprotein	30492000	24857000	29156000	21682000	16487000	22074000	18453000	13241000	5866800
sll0489ATP-bindingproteinofABCtransporter	2021600	1959500	1694300	2521100	777540	2637200	0	1457700	2946200
sll0493hypotheticalprotein	15657000	16927000	16975000	6549100	6375300	7931100	8464100	13404000	8212800
sll0495asparaginyl-tRNAsynthetase	18809000	18823000	19530000	8717400	7212900	7361800	14741000	20359000	16223000
sll0497hypotheticalprotein	6199800	5598200	4478500	3133100	2262800	2861500	4314200	7112500	5282700
sll0499hypotheticalprotein	6743200	6506800	5204800	1508800	1689600	2460300	5374000	4687500	3941600
sll0501probableglycosyltransferase	1045400	930340	1018800	562880	468040	573290	704620	0	954260
sll0502arginyl-tRNA-synthetase	6036000	5494400	5015700	1522800	1420700	2421900	4596000	4338000	4050600
sll0504diaminopimelatedecarboxylase	9033300	8959000	8098800	4340000	3684900	5491400	6822800	7697900	8350600
sll0509similarto5',5'''-P-1,P-4-tetraphosphatephosphorylaseII	780750	864860	571010	359400	0	414630	797760	1090200	484340
sll0517putativeRNAbindingprotein	10941000	10131000	8313900	2485000	1367300	2305300	11230000	12004000	10252000
sll0518unknownprotein	61303000	73909000	91239000	31736000	28961000	35489000	45652000	61692000	53471000
sll0519NADHdehydrogenasesubunit1	51453000	43301000	39652000	24302000	18986000	21687000	59178000	22967000	41477000
sll0520NADHdehydrogenasesubunitNdhI	125050000	119820000	122930000	55132000	51094000	58348000	88921000	78818000	90840000
sll0521NADHdehydrogenasesubunit6	44527000	44320000	40641000	20678000	19788000	23503000	39146000	26405000	32345000
sll0524hypotheticalprotein	3740500	5234200	5231000	2250200	2943000	2021500	6519000	5499700	4550900
sll0529hypotheticalprotein	295710000	290000000	265360000	138630000	119000000	143870000	205420000	264850000	218900000
sll0533triggerfactor	203590000	197910000	190960000	102480000	98692000	101820000	137320000	177970000	154550000
sll0534ATP-dependentClpproteaseproteolyticsubunit2	0	385680	9003900	3455600	2817600	3660200	7668500	72977	7509000
sll0535ATP-dependentClpproteaseATPasesubunit	1176700	2086100	2235500	1153700	1087700	372160	1145800	853070	1147100
sll0540phosphate-bindingproteinPstShomolog	4583300	6672200	5031500	2681700	2009500	3202300	5717100	4423300	4143600
sll0542acetyl-coenzymeAsynthetase	61923000	61735000	52301000	35299000	26134000	32454000	49386000	66319000	48088000
sll0550flavoprotein	84076000	83935000	78777000	42541000	39748000	47507000	67068000	88596000	58085000
sll0553hypotheticalprotein	24494000	27072000	21364000	10052000	9598500	11656000	15812000	18643000	15336000
sll0554ferredoxin-thioredoxinreductase,catalyticchain	7970500	8496700	8923500	4892000	4275300	4956600	6814200	7992600	6327500
sll0558hypotheticalproteinYCF53	12035000	12098000	12657000	4405800	2055200	2394900	6904200	6944400	4792800
sll0563unknownprotein	1067600	1581900	0	573920	0	0	0	1178200	0
sll0565hypotheticalprotein	2114600	2017500	1568700	1339400	0	1298000	1665900	2276700	1841600
sll0567ferricuptakeregulationprotein	10195000	14222000	12507000	6654200	4963800	7035500	9825000	12901000	6530900
sll0569RecAgeneproduct	80857000	90479000	84685000	36339000	33201000	41833000	55671000	76946000	55031000
sll0572hypotheticalprotein	4743900	5309500	4377800	2828300	2179700	2037400	4494300	4394100	3311700
sll0575probablelipopolysaccharideABCtransporterATPbindingsubunit	1687100	3802400	2191000	1109300	1097300	1907600	3118300	4422300	3567600
sll0576putativesugar-nucleotideepimerase/dehydratease	300650000	287770000	269220000	144950000	129720000	155260000	171810000	250480000	199470000
sll0577hypotheticalprotein	34973000	33278000	28332000	13809000	13100000	14489000	26144000	29466000	26344000
sll0578phosphoribosylaminoimidazolecarboxylaseATPasesubunit	1470500	1806400	1965400	1066500	1175000	1130900	794940	1659700	1699700
sll0585hypotheticalprotein	3809100	3766300	4609100	1794900	2068100	2165800	2889200	3253100	3061500
sll0587pyruvatekinase	0	0	0	0	0	0	3462400	0	0
sll0588unknownprotein	111780000	66507000	101450000	62463000	48381000	57606000	89247000	109370000	90522000
sll0593glucokinase	13899000	14201000	13238000	6296900	4736200	7288700	11207000	12746000	10065000
sll0595unknownprotein	3075700	3513800	2915600	1541800	925430	1511200	1948300	2029300	1460900
sll0596hypotheticalprotein	25840000	25887000	21451000	13176000	11226000	12384000	16832000	20931000	20102000
sll0601nitrilasehomolog	31322000	33525000	32291000	19735000	14294000	17313000	29569000	30299000	20907000
sll0602hypotheticalprotein	7662700	8723200	9307400	6333600	7213600	4749500	11899000	12958000	12691000
sll0606hypotheticalprotein	5550100	5103200	4859900	2466400	1947200	2955000	3575200	4671700	4999100
sll0614unknownprotein	3122300	2665000	2316700	1370400	1089400	1626500	1670900	2218800	2200700
sll0616preproteintranslocaseSecAsubunit	88464000	87721000	79175000	44009000	38455000	45451000	60155000	82806000	65731000
sll0617plasmamembraneproteinessentialforthylakoidformation	264150000	297930000	249040000	116340000	106150000	122680000	178040000	218190000	220530000
sll0623unknownprotein	1846700	17248000	2123300	1207500	538370	1148300	1767100	2527300	1728200
sll0625unknownprotein	5589400	5136500	4241700	2381500	1722900	1824300	3777400	5265100	3602200
sll0629alternativephotosystemIreactioncentersubunitX	61527000	66610000	53782000	25960000	23983000	29364000	37538000	50164000	43856000
sll0630unknownprotein	2150200	2512800	1675000	929570	2454200	2592900	1305300	4278000	1800100
sll0634photosystemIbiogenesisproteinBtpA	4697300	5360300	4760200	1771100	2136100	2321100	2691600	3335300	2856600
sll0635probablethiamine-phosphatepyrophosphorylase	3907900	5704700	5525800	2546500	1776200	3058000	4119200	4996000	3584400
sll0643ureaseaccessoryproteinG	3845400	1652900	3816200	95092	842840	933370	1147000	1792300	1358500
sll0645unknownprotein	2923100	2772000	8668100	1694600	1251100	1558300	2565600	2402300	1721600
sll0647unknownprotein	637760	780030	2409500	1103600	438770	0	427080	364440	1410900
sll0649two-componentresponseregulatorOmpRsubfamily	3716900	2141200	3493800	1460300	1022600	1494300	1813400	1962600	1308000
sll0654alkalinephosphatase	2524200	2353700	2325900	1061100	1062200	0	1683100	1654700	1729900
sll0661hypotheticalproteinYCF35	981760	811770	1896200	0	390820	0	0	2057200	0
sll0672cation-transportingp-typeATPasePacL	0	0	0	0	0	0	427720	734480	0
sll0680phosphate-bindingperiplasmicproteinprecursor(PBP)	100760000	107970000	96629000	56822000	51779000	66732000	86658000	106590000	77153000
sll0709putativeendonuclease	19878000	22431000	22060000	9411400	10215000	11388000	16402000	19527000	17493000
sll0711isopentenylmonophosphatekinase	4581400	3607000	5490500	1993600	1894300	2176400	3753400	3619100	3100400
sll0712cysteinesynthase	24708000	26048000	23162000	13227000	11062000	13021000	17989000	20096000	20432000
sll0721unknownprotein	0	2740400	0	1775200	1663200	226650	0	0	0
sll0723unknownprotein	8921700	8836000	7103600	2805700	3285100	3064300	4458000	7124800	3576900
sll0726phosphoglucomutase	150190000	157310000	145070000	70033000	63961000	76472000	100340000	138410000	115040000
sll0728acetyl-CoAcarboxylasealphasubunit	9812600	11028000	6271300	4363100	2549000	5183900	4942400	9413700	6436300
sll0735hypotheticalprotein	17044000	15871000	14516000	9222800	11187000	13099000	11194000	25418000	13084000
sll0749hypotheticalprotein	6112100	6474300	5671000	1409500	1510200	2128600	3866700	4761800	4247200
sll0750two-componentsensorhistidinekinase,KaiC-interactingprotein,involvedincircadianrhythm	1599200	0	1645100	0	0	168550	0	0	1763600
sll0752hypotheticalprotein	12235000	11949000	12094000	5968800	4230300	5059800	7439700	9796400	6675200
sll0753FolDbifunctionalprotein	13811000	11010000	13104000	6487100	7074500	7745600	5950500	10830000	9604800
sll0754ribosomebindingfactorA	13977000	8062500	9409500	4824300	2332000	3947900	7613100	8303500	7542700
sll0755thioredoxinperoxidase	29069000	30600000	26663000	15943000	12918000	14933000	23873000	21811000	26678000
sll0756unknownprotein	2509400	3519000	155590	0	838600	1481300	0	539660	1698800
sll0757amidophosphoribosyltransferase	11030000	11473000	9519300	4321400	4416500	5657000	7500300	11200000	4191800
sll0759ABCtransporterATP-bindingprotein	11405000	13689000	10891000	5755300	5633900	5374500	7760800	11092000	8450500
sll0764ureatransportsystemATP-bindingprotein	16477000	17201000	15082000	7521600	5912100	7618200	14756000	14209000	12980000
sll076750SribosomalproteinL20	0	35564000	38528000	11897000	0	0	0	12953000	26804000
sll0772probableporin;majoroutermembraneprotein	43636000	44119000	35452000	24568000	21656000	26179000	25258000	29676000	27534000
sll0776serine/threoninekinase	0	0	1344300	151470	168710	0	935970	1036200	904330
sll0781hypotheticalprotein	20898000	21502000	18985000	6991600	10693000	8180600	15367000	17299000	14019000
sll0783unknownprotein	2759200	3006300	2410400	1510100	1354500	5611400	1076200	6125100	3743500
sll0807pentose-5-phosphate-3-epimerase	60781000	50998000	60139000	28863000	25455000	24532000	45933000	49710000	45718000
sll0813cytochromecoxidasesubunitII	14112000	15608000	10692000	6774900	5419500	6377300	10902000	11154000	8705200
sll0815unknownprotein	0	0	0	0	0	0	0	2151700	0
sll0816probableoxidoreductase	1443100	1432600	1070700	763590	726220	663680	989710	894360	821040
sll0819photosystemIreactioncentersubunitIIIprecursor(PSI-F),plastocyanin(cytc553)dockingprotein	1053100000	986060000	1000700000	608580000	456510000	632040000	679600000	927930000	696160000
sll0822hypotheticalprotein	365640000	439990000	359560000	217400000	175970000	160720000	217700000	314940000	236660000
sll0828putativeamidase	4624300	4749200	3820200	2133300	2021500	1840500	3076600	3244000	3302700
sll0829probablemethyltransferase	0	0	0	0	0	1082300	1431800	1775800	0
sll0830elongationfactorEF-G	21209000	21992000	20747000	12183000	10271000	11572000	17412000	21875000	15512000
sll0837periplasmicprotein,functionunknown	88073000	63028000	84944000	42145000	36578000	45319000	61464000	64759000	66629000
sll0838orotidine5'monophosphatedecarboxylase	3663100	3479600	2359100	294190	1392400	135770	0	3610900	2510600
sll0851photosystemIICP43protein	471070000	482350000	450140000	213540000	188640000	252160000	284140000	410940000	303060000
sll0853hypotheticalprotein	26476000	24838000	24076000	12633000	10839000	11631000	16749000	18228000	18486000
sll0854hypotheticalprotein	9680300	9228500	9382100	6114800	4031200	4504200	7854200	10003000	7233400
sll0861hypotheticalprotein	4378100	4945900	4392800	1470100	1236400	2596900	2298000	3422700	2758600
sll0872unknownprotein	165460000	177490000	156270000	69768000	89268000	100090000	128850000	168200000	142050000
sll0873carboxynorspermidinedecarboxylase	2390400	1550900	3244900	860430	1997100	1521400	0	2160700	994510
sll0877hypotheticalprotein	6530500	7919500	6774700	2824600	3169200	1830700	4198500	5922100	5585800
sll0886hypotheticalprotein	0	1506300	1586400	813370	1005400	1143200	1172200	1301400	0
sll0887putativemodulatorofDNAgyrase;PmbAhomolog	8278700	8342900	5413000	4366900	4769900	6064100	8588100	8997500	8108300
sll0891malatedehydrogenase	14561000	15622000	14651000	6294200	6079700	8346900	9207300	14406000	13127000
sll0892aspartate1-decarboxylase	1132000	813430	1050700	548590	247440	564060	614920	1172400	1696000
sll0895CysQproteinhomolog	0	0	0	0	0	0	0	0	0
sll0897DnaJprotein,heatshockprotein40,molecularchaperone	25354000	27002000	25084000	9659100	10746000	13710000	17558000	23963000	16925000
sll0899UDP-N-acetylglucosaminepyrophosphorylase	30166000	29046000	23775000	14863000	14654000	17397000	24548000	29582000	23717000
sll0900ATPphosphoribosyltransferase	6198200	5553000	6274200	1939700	2541600	3279700	6747100	5556500	5227900
sll0901phosphoribosylaminoimidazolecarboxylase	5064500	4834800	4609400	2371100	1473800	1640800	5963500	5242000	5466200
sll0902ornithinecarbamoyltransferase	32632000	32859000	29591000	14089000	12723000	14401000	19464000	27919000	23894000
sll0911unknownprotein	1619600	545920	1224200	348410	396850	0	0	0	588230
sll0913hypotheticalprotein	0	0	1003800	0	0	0	0	0	0
sll0915periplasmicprotease	35398000	34324000	30278000	17357000	14286000	17794000	24135000	29872000	24584000
sll0920phosphoenolpyruvatecarboxylase	33937000	34624000	32574000	15788000	14155000	17098000	22907000	25302000	25048000
sll0921two-componentresponseregulatorNarLsubfamily	11705000	14077000	15572000	4982200	4767500	6308400	11653000	11809000	13005000
sll0923unknownprotein	69404000	67392000	64198000	31649000	28733000	31382000	63271000	62444000	56692000
sll0927S-adenosylmethioninesynthetase	88354000	89710000	83849000	43527000	42732000	45631000	63295000	73128000	70020000
sll0928allophycocyanin-B	639910000	555350000	550260000	249680000	209400000	270340000	383890000	436010000	353230000
sll0931hypotheticalprotein	1796000	1508100	1313700	711570	645200	764170	1502900	2328600	1927600
sll0934carboxysomeformationproteinCcmA	76752000	76736000	70470000	32559000	31344000	35938000	45327000	59724000	46194000
sll0936putativeoxidoreductase	967310	1359500	1546000	0	780160	0	0	924200	0
sll0945glycogensynthase	59137000	53784000	46255000	37768000	24156000	27739000	48048000	52876000	51007000
sll0947lightrepressedproteinAhomolog	330780000	336260000	310510000	167510000	139570000	172290000	228130000	283870000	234240000
sll0982unknownprotein	61922000	66293000	56337000	26747000	25741000	30375000	49212000	51887000	49013000
sll0990glutathione-dependentformaldehydedehydrogenase	7233500	6762300	6687500	3647900	2885000	3635100	4999500	6275100	5366600
sll0995hypotheticalprotein	6820900	6852600	6264300	3175900	2790900	3502000	3758800	6221000	5335000
sll0997hypotheticalprotein	22559000	23589000	24535000	13439000	11753000	14328000	17288000	20271000	15255000
sll0998LysRfamilytranscriptionalregulator	109560000	100650000	86100000	47874000	47022000	51847000	73941000	87174000	75542000
sll1002hypotheticalproteinYCF22	960840	1923600	1232100	749370	112580	460050	0	0	0
sll1009unknownprotein	689870000	689920000	631110000	274050000	244240000	273180000	497160000	598760000	441980000
sll1020probableglycosyltransferase	1150900	1305300	1022000	1043400	1048500	1316400	1288800	1985000	1253100
sll1021hypotheticalprotein	196250000	200560000	178230000	94707000	84400000	99561000	138440000	166320000	138190000
sll1023succinyl-CoAsynthetasebetachain	5865400	5580600	7233300	2891200	2545200	3047400	4224000	4738700	2622100
sll1027NADH-dependentglutamatesynthasesmallsubunit	36477000	38242000	37445000	21661000	20649000	23083000	24590000	34194000	28010000
sll1028carbondioxideconcentratingmechanismproteinCcmK	557420000	556520000	554490000	365180000	326750000	365950000	372470000	442610000	391480000
sll1029carbondioxideconcentratingmechanismproteinCcmK	1467100000	1387000000	1376200000	691900000	624260000	717810000	962780000	1245700000	1024500000
sll1030carbondioxideconcentratingmechanismproteinCcmL,putativecarboxysomeassemblyprotein	30885000	39319000	28810000	16276000	11650000	15830000	20371000	29624000	25026000
sll1031carbondioxideconcentratingmechanismproteinCcmM,putativecarboxysomestructuralprotein	1072600000	949350000	983350000	453180000	432150000	550070000	628270000	891740000	669790000
sll1033probableproteinphosphatase	50515000	48526000	35950000	14076000	15513000	24902000	29831000	36343000	32164000
sll1035uracilphosphoribosyltransferase	38807000	37179000	34134000	18510000	16062000	18670000	29911000	32337000	30688000
sll1041similartosulfatetransportATP-bindingproteinCysA	1381700	929070	870140	522790	429810	646540	699760	614770	1800600
sll1043polyribonucleotidenucleotidyltransferase	244480000	271390000	235130000	107540000	116830000	139110000	179510000	236250000	171420000
sll1045mutatorMutTprotein	4440100	2502800	4914100	2371100	2534300	2859600	5096500	4101900	3607900
sll1049hypotheticalprotein	3270100	4290700	3515100	1334000	1302300	1783900	3259100	2904200	2373700
sll1051phycocyaninalpha-subunitphycocyanobilinlyase	992900	1584900	1162800	1358000	1199600	1312300	2586200	2504400	832580
sll1053hypotheticalprotein	18342000	17420000	15809000	5103100	6660600	8000000	13746000	18481000	14889000
sll1054hypotheticalprotein	0	0	0	1130200	1098100	1171000	1936800	1768200	0
sll1056phosphoribosylformylglycinamidinesynthetaseII	55898000	53169000	49847000	20904000	21530000	28503000	33386000	38379000	36148000
sll1058dihydrodipicolinatereductase	59652000	62106000	50020000	29090000	18129000	27792000	30907000	44219000	46217000
sll1059adenylatekinase	5792400	5750400	3805900	1871500	1352500	3415500	4484900	3468200	4677700
sll1062unknownprotein	1371600	1834000	1260200	1199500	1519900	613540	2408500	2970800	1080800
sll10693-oxoacyl-[acyl-carrier-protein]synthaseII	47027000	45291000	36503000	20944000	16879000	21149000	33999000	39346000	36509000
sll1070transketolase	780300000	667590000	580860000	328050000	289500000	353750000	503780000	545510000	511950000
sll1074leucyl-tRNAsynthetase	62696000	61541000	61534000	29186000	26073000	33456000	34739000	66618000	49688000
sll1077agmatinase	10414000	9833400	7774700	5022400	4427600	5281700	5713400	8843700	6595800
sll1080ABCtransportsystemsubstrate-bindingprotein	11291000	11906000	12595000	6463500	5725400	6177900	9305900	11788000	9920600
sll1089periplasmicprotein,functionunknown	37395000	62942000	66711000	27809000	24038000	24525000	50410000	29188000	25637000
sll1091geranylgeranylhydrogenase	53107000	50509000	43403000	20542000	18093000	24460000	27332000	40295000	27288000
sll109630SribosomalproteinS12	40509000	45294000	39695000	19766000	136980	0	39081000	0	30307000
sll109730SribosomalproteinS7	132860000	138390000	100440000	67541000	58823000	65366000	99733000	106400000	111840000
sll1098elongationfactorEF-G	96025000	92003000	98756000	50280000	45381000	48506000	74567000	87776000	75700000
sll1099elongationfactorTu	2731500000	2889000000	2458400000	1304100000	1203200000	1425700000	1822300000	2065000000	2092400000
sll110130SribosomalproteinS10	87576000	92957000	77484000	42861000	36776000	42638000	65955000	76664000	72681000
sll1104periplasmicsubstrate-bindingproteinofaTRAP-typepermeasethatmediatessodium-dependentglutamatetransportGtrC	1333100	1723400	993320	813610	416340	558460	1189300	1061700	1018900
sll1106hypotheticalprotein	324890000	339070000	310980000	167420000	133060000	191430000	229010000	313160000	215910000
sll1107typeIVpilusbiogenesisproteinPilIhomolog	8242400	11390000	6292200	9592200	10035000	9783200	6050900	6463200	8376100
sll1109hypotheticalprotein	30432000	31874000	25784000	16442000	13169000	17581000	26397000	27918000	28790000
sll1110peptidechainreleasefactor1	6170100	7652700	7105600	4550000	4079100	2859700	6436700	3226300	5624600
sll11123-dehydroquinatedehydratase	1515300	2641500	2576900	1095300	958350	1079200	1442900	1536200	1904500
sll1118hypotheticalprotein	28086000	29303000	27143000	13595000	12216000	16311000	17474000	23446000	18213000
sll1123hypotheticalprotein	1130600	1002800	875590	1246200	376720	371110	922890	1332600	601510
sll11271,4-dihydroxy-2-naphthoatesynthase	2911200	0	2916900	1705400	1096100	1409000	2122200	2502400	2080700
sll1130unknownprotein	433350000	470650000	420320000	234040000	210790000	215560000	350890000	409080000	375400000
sll1135unknownprotein	0	0	0	0	0	0	0	0	0
sll1143ATP-dependenthelicasePcrA	146560000	140370000	137590000	272030000	238000000	310590000	181660000	243400000	91002000
sll1144hypotheticalprotein	5431200	5510500	3556700	1577300	1859200	1074400	5337300	8367000	1277900
sll1150hypotheticalprotein	3662000	1494400	4669300	1798100	1617700	1725400	3305600	0	2409900
sll1151unknownprotein	4299400	3785000	3148500	722730	664550	2064900	1308200	1556400	2964700
sll1172threoninesynthase	24623000	25549000	23753000	11882000	11081000	14377000	21038000	24681000	22317000
sll1174unknownprotein	3485300	3679500	3518200	1460000	1755800	1127000	1525100	3300100	1615900
sll1178probablecarbamoyltransferase	16232000	16491000	13663000	4147700	6303600	6138000	6265600	9332000	8699500
sll1180toxinsecretionABCtransporterATP-bindingprotein	18234000	20412000	16286000	8952700	7092600	9250200	14541000	15748000	15816000
sll1181similartohemolysinsecretionprotein	49927000	54192000	56756000	26948000	25658000	29259000	37017000	47581000	35847000
sll1182cytochromeb6-fcomplexalternativeiron-sulfursubunit(Rieskeironsulfurprotein)	14552000	22009000	17135000	7195000	7811100	9141700	9305500	14500000	10138000
sll1184hemeoxygenase	23929000	30319000	26724000	16592000	16059000	15522000	24692000	19783000	26023000
sll1185coproporphyrinogenIIIoxidase,aerobic(oxygen-dependent)	45794000	54089000	40723000	17923000	17570000	17529000	32403000	41330000	33875000
sll1186hypotheticalprotein	0	1133100	228410	407510	368090	352790	807480	976060	394960
sll1188hypotheticalprotein	17631000	24604000	18674000	12740000	11012000	13955000	16716000	14470000	11700000
sll1194photosystemII12kDaextrinsicprotein	604740000	601670000	564090000	275590000	259500000	283800000	492840000	632050000	471740000
sll1196phosphofructokinase	2628400	2967900	2535100	1426700	999410	1793600	1960500	2530800	1910200
sll1201hypotheticalprotein;slr5077hypotheticalprotein	3903100	4262400	2978800	2361700	1898000	2878300	3744800	3958800	3711100
sll1209DNAligase	2119200	1189400	2023300	0	0	1031200	726080	1985900	2107000
sll1212GDP-mannose4,6-dehydratase	233910000	216650000	244420000	108870000	103810000	130790000	158060000	195700000	162520000
sll1213GDP-fucosesynthetase	133690000	134850000	121540000	67467000	54042000	74569000	110730000	133400000	102630000
sll1214hypotheticalproteinYCF59	17576000	16707000	14941000	8909600	7525100	8952500	14156000	13871000	12673000
sll1218hypotheticalproteinYCF39	62233000	65947000	56852000	35714000	31231000	33812000	55257000	54531000	56434000
sll1220putativediaphorasesubunitofthebidirectionalhydrogenase	2867000	2927500	2703500	1349000	1041400	1457700	2340000	3828900	3042100
sll1221diaphorasesubunitofthebidirectionalhydrogenase	15349000	16525000	9870100	4590700	4719300	5558400	7468500	8569300	11845000
sll1223diaphorasesubunitofthebidirectionalhydrogenase	8640300	9850100	8506500	3439600	3214400	3091400	9011200	6629100	4955600
sll1224hydrogenasesubunitofthebidirectionalhydrogenase	8036500	7771700	5824400	2474000	2937900	4205100	1716500	4378000	2060400
sll1226hydrogenasesubunitofthebidirectionalhydrogenase	10317000	15257000	12458000	5260500	5318800	5786800	8708200	13835000	9488400
sll1234adenosylhomocysteinase	132320000	136260000	113140000	42790000	47935000	46328000	63452000	108800000	90358000
sll1237N(5)-glutaminemethyltransferase	0	0	0	0	0	0	0	0	0
sll1239unknownprotein	44988000	48069000	52078000	21297000	19685000	22258000	33949000	35925000	33893000
sll1242hypotheticalprotein	4244600	3270100	4666400	1916300	1730700	1971500	3621900	4140000	2686800
sll124450SribosomalproteinL9	177000000	178850000	168970000	93244000	71620000	89069000	146860000	164610000	147020000
sll1249pantothenatesynthetase/cytidylatekinase	4908200	6588700	6733800	3570000	2007500	3108800	6341100	6487800	5232100
sll1252hypotheticalprotein	1696400	2118900	2253900	1856800	707550	635630	1867900	2342100	3915900
sll1254hypotheticalprotein	4158900	3344700	2817200	0	1859200	0	1848300	938100	0
sll1258dCTPdeaminase	20812000	18026000	20061000	7111400	5749700	9823100	14549000	18144000	16255000
sll126030SribosomalproteinS2	190140000	173670000	180010000	97976000	77737000	100610000	133000000	150090000	144110000
sll1261elongationfactorTS	323910000	317990000	276360000	145480000	123680000	143030000	208610000	269140000	239660000
sll1262hypotheticalprotein	129720000	127250000	115040000	55474000	49450000	59615000	103070000	121970000	112160000
sll1265unknownprotein	7872700	7131600	7768000	7828500	6741000	8540100	12620000	5357900	0
sll1270periplasmicsubstrate-bindingandintegralmembraneproteinoftheABC-typeBgtpermeaseforbasicaminoacidsandglutamineBgtB	22654000	22011000	19529000	11957000	10391000	12642000	12950000	16974000	13786000
sll1271probableporin;majoroutermembraneprotein	1378900	1781500	1231400	2677100	2219600	2602900	2876900	3597100	3124800
sll1272unknownprotein	0	0	3373500	9015200	0	0	2463500	3187900	0
sll1273unknownprotein	3386400	4196800	3232100	1801600	1588000	1567100	1688900	3465100	3215800
sll1275pyruvatekinase2	63348000	64810000	60011000	36498000	28516000	25948000	58915000	62366000	55967000
sll1282riboflavinsynthasebetasubunit	18722000	18832000	18197000	5761200	8572200	10126000	13465000	15553000	14204000
sll1284esterase	14733000	17111000	15590000	2921800	6413100	6512900	11828000	14568000	7259400
sll1289hypotheticalprotein	9151000	9766900	7656900	4802000	4723400	5309600	6613200	8960300	6723200
sll1290probableribonucleaseII	1698300	1857400	1451800	739290	690660	935350	828730	825020	970300
sll1292two-componentresponseregulatorCheYsubfamily	33216000	36479000	30954000	16596000	14855000	16967000	27621000	30319000	25066000
sll1293unknownprotein	2488100	2818400	3404800	1337300	1451300	1188800	2412200	2319100	2716700
sll1294methyl-acceptingchemotaxisprotein	55354000	59081000	55346000	25970000	21699000	27651000	37970000	46806000	40325000
sll1296two-componenthybridsensorandregulator	1124700	2668500	3019500	689860	898000	1702000	1113000	1332900	518950
sll1298putativecarboxymethylenebutenolidase	44240000	45328000	43086000	22051000	18961000	21603000	32710000	39662000	34814000
sll1299acetatekinase	0	0	0	1244800	0	0	1261700	0	0
sll1304unknownprotein	8355800	7793900	7992700	5891800	4045100	5187900	7019100	1450900	7438500
sll1305probablehydrolase	37110000	34913000	32543000	13422000	15210000	16574000	23460000	27695000	9121800
sll1306periplasmicprotein,functionunknown	302910000	319130000	287970000	133820000	129340000	145840000	150930000	247900000	219030000
sll1307periplasmicprotein,functionunknown	163550000	162770000	132600000	53950000	47695000	54366000	117760000	103950000	104400000
sll1308probableoxidoreductase	24863000	29223000	24861000	11905000	12485000	12250000	16853000	24585000	19681000
sll1314putativeC4-dicarboxylasebindingprotein,periplasmicprotein	109140000	117260000	100070000	53166000	50599000	54958000	73841000	88209000	80184000
sll1315unknownprotein	28316000	27892000	25170000	12131000	11322000	12023000	20173000	20092000	20346000
sll1316cytochromeb6-fcomplexiron-sulfursubunit(Rieskeironsulfurprotein)	302280000	230710000	257350000	114420000	106720000	124150000	127200000	183910000	172810000
sll1317apocytochromef,componentofcytochromeb6/fcomplex	179540000	177390000	153000000	92853000	78668000	94527000	147440000	147500000	148860000
sll1322ATPsynthaseAchainofCF(0)	4438800	5273800	3186900	2067600	1861000	2395800	4012700	2301200	2697800
sll1323ATPsynthasesubunitb'ofCF(0)	178430000	187080000	154530000	77625000	82053000	115300000	135370000	160090000	141160000
sll1324ATPsynthaseBchain(subunitI)ofCF(0)	157720000	159280000	146930000	92387000	94597000	90781000	115760000	146980000	125500000
sll1325ATPsynthasedeltachainofCF(1)	202510000	216430000	183100000	90761000	80893000	96984000	173090000	198730000	168980000
sll1326ATPsynthasealphachain	1831300000	1840900000	1710600000	857520000	815630000	931090000	1455600000	1636400000	1452700000
sll1327ATPsynthasegammachain	293030000	299150000	255590000	83217000	92178000	95979000	187370000	218930000	210740000
sll1334two-componentsensorhistidinekinase	14322000	13361000	12474000	6911000	5865300	6666100	10660000	8141000	9631900
sll1336hypotheticalprotein	29152000	29851000	20019000	9007700	9005000	11298000	21012000	23439000	23267000
sll1338unknownprotein	78955000	77579000	60784000	34348000	32774000	33193000	52772000	67745000	47395000
sll1341bacterioferritin	177720000	122810000	148690000	70297000	64783000	86960000	90588000	106020000	133280000
sll1342NAD(P)-dependentglyceraldehyde-3-phosphatedehydrogenase	1383800000	1395800000	1203700000	646390000	532780000	654280000	946980000	1096600000	1013400000
sll1343aminopeptidase	7850100	6849100	7362100	4469500	4379900	5093200	6851900	7843300	5590100
sll1349phosphoglycolatephosphatase	0	0	0	0	0	0	986610	0	1037300
sll1355hypotheticalprotein	3024700	766990	1749500	468990	1083500	971740	567520	1041300	742850
sll1356glycogenphosphorylase	66391000	61770000	55543000	33517000	30212000	34540000	40350000	46756000	47643000
sll1358putativeoxalatedecarboxylase,periplasmicprotein	81915000	80194000	71517000	31297000	36076000	32852000	59860000	79996000	62391000
sll1359unknownprotein	0	0	607010	0	0	0	0	0	0
sll1362isoleucyl-tRNAsynthetase	21960000	22985000	20814000	11784000	10128000	12476000	13561000	15706000	11687000
sll1363ketol-acidreductoisomerase	551110000	586970000	530200000	368950000	314510000	391690000	502200000	554580000	516670000
sll1370mannose-1-phosphateguanylyltransferase	10714000	11826000	8265700	5280400	6057100	6624800	5008600	9685000	9635500
sll1371cAMPreceptorprotein,essentialformotility	9823800	10905000	9644600	4002000	3066900	4257300	5958100	8083800	5711900
sll1380periplasmicprotein,functionunknown	63146000	70356000	60408000	33310000	28698000	36734000	49994000	60289000	53152000
sll1383probablemyo-inositol-1(or4)-monophosphatase	0	2642100	0	0	831670	0	2109800	0	0
sll1384similartoDnaJprotein	63653000	62873000	68534000	32195000	4362000	33950000	13473000	45405000	36869000
sll1388hypotheticalprotein	16408000	17681000	15556000	8458600	7143800	9187000	11285000	10627000	11821000
sll1390hypotheticalprotein	20476000	19158000	14370000	9785500	7331000	7833100	13262000	14168000	14782000
sll1393glycogen(starch)synthase	43882000	46536000	40447000	20254000	20827000	25203000	27414000	42178000	26176000
sll1394peptidemethioninesulfoxidereductase	5940000	5450400	5804100	2652400	2424500	3057300	4042000	5053200	4226200
sll1398photosystemIIreactioncenter13kDaprotein	205950000	204080000	177500000	94119000	74921000	91968000	126770000	162360000	150420000
sll1400hypotheticalprotein	1622600	1372800	0	597710	553170	722500	515040	796810	783300
sll1414hypotheticalprotein	15372000	9710500	6985400	2586400	2664800	3109000	4937700	8661100	9407600
sll1415hypotheticalprotein	1740400	2150800	1945400	953550	744790	1052000	1289700	1508500	1763700
sll1418photosystemIIoxygen-evolvingcomplex23KproteinPsbPhomolog	28374000	29453000	22874000	17081000	11340000	16266000	18352000	26840000	12732000
sll1423globalnitrogenregulator	22905000	22118000	22399000	8892700	8564300	12752000	14975000	16995000	15148000
sll1425proline-tRNAligase	21103000	23941000	18739000	14993000	9838200	14131000	23896000	19922000	18403000
sll1430adeninephosphoribosyltransferase	23831000	22541000	20876000	12292000	10253000	11072000	13725000	19081000	16054000
sll1433hypotheticalprotein	0	0	1398600	0	746390	822810	988260	0	0
sll1435glutamyl-tRNA(Gln)amidotransferasesubunitB	45414000	43261000	38203000	27852000	20988000	29943000	44362000	52871000	31639000
sll1440pyridoxamine5'-phosphateoxidase	14778000	11857000	12355000	8101500	7099900	8456800	7696000	11668000	8675400
sll1443CTPsynthetase	27282000	28531000	24315000	8592900	10466000	12746000	13738000	18688000	14832000
sll14443-isopropylmalatedehydratasesmallsubunit	15564000	18183000	13761000	8968500	6927500	8534300	10281000	14986000	14113000
sll1446hypotheticalprotein	1205000	1677100	1366400	765880	531290	698390	1099400	1228800	871190
sll1450nitrate/nitritetransportsystemsubstrate-bindingprotein	121910000	134620000	128820000	64340000	53453000	68614000	86719000	106320000	102280000
sll1452nitrate/nitritetransportsystemATP-bindingprotein	3299700	3689700	3067800	1916600	1510800	1566800	2362200	2688700	2144600
sll1456unknownprotein	16903000	19468000	17319000	10884000	10308000	11824000	19823000	16870000	65913000
sll1457probableglycosyltransferase	0	0	0	0	0	0	0	0	0
sll1463celldivisionproteinFtsH	88950000	92432000	78770000	45755000	35895000	43395000	70023000	80402000	69246000
sll1466probableglycosyltransferase	3281500	3318800	2544200	1133400	908570	1417500	1869300	2298300	15881000
sll14703-isopropylmalatedehydrataselargesubunit	31558000	30048000	29992000	17163000	12149000	15959000	21484000	26569000	26874000
sll1471phycobilisomerod-corelinkerpolypeptide	121370000	120730000	94853000	88257000	66354000	77115000	114820000	108990000	127600000
sll14796-phosphogluconolactonase	67226000	70144000	61681000	41087000	29717000	36095000	88738000	62458000	47384000
sll1483periplasmicprotein,similartotransforminggrowthfactorinducedprotein	9896800	8714200	3543200	4792000	3984200	4109300	7124700	8980500	7691300
sll1484type2NADHdehydrogenase	32497000	33276000	30897000	14995000	12612000	15570000	16629000	20123000	20972000
sll1491periplasmicWD-repeatprotein	70759000	71182000	65135000	32249000	29147000	32121000	62904000	69248000	57930000
sll1498carbamoyl-phosphatesynthasesmallchain	28529000	31838000	30047000	11636000	9249000	16571000	23888000	28288000	23272000
sll1499ferredoxin-dependentglutamatesynthase	43903000	56043000	45291000	17424000	19130000	25994000	27915000	42961000	27952000
sll1502NADH-dependentglutamatesynthaselargesubunit	136900000	205470000	139700000	66241000	55942000	57143000	101080000	113430000	109520000
sll1505hypotheticalprotein	759390	924050	732830	445490	601420	554110	650480	611040	597890
sll151416.6kDasmallheatshockprotein,molecularchaperone	11221000	12225000	12376000	8773700	6897000	8588900	12931000	13724000	9634700
sll1515glutaminesynthetaseinactivatingfactorIF17	32032000	28957000	23833000	8660000	10121000	10319000	9974100	23745000	25873000
sll1521flavoprotein	19775000	21265000	17294000	9842800	7686800	8559000	15051000	18851000	14910000
sll1525phosphoribulokinase	583440000	627920000	564660000	257570000	221540000	288670000	402820000	544430000	423080000
sll1526hypotheticalprotein	124670000	114820000	110290000	42547000	46493000	48544000	68646000	87466000	75785000
sll1528unknownprotein	18762000	19385000	15548000	7731200	7511400	7650700	7653800	13447000	9667000
sll1530unknownprotein	50327000	48876000	45380000	16817000	16735000	23539000	40780000	44066000	37483000
sll1532hypotheticalprotein	3509100	4025400	2845200	2102400	1504400	1557000	2985200	3396800	0
sll1533twitchingmobilityprotein	65230000	53512000	60667000	26930000	25370000	33521000	44345000	57061000	49373000
sll1534probableglycosyltransferase	0	707380	0	0	0	0	770740	0	803010
sll1536molybdopterinbiosynthesisMoeBprotein	232700000	219580000	204340000	98288000	77031000	91469000	118250000	169870000	171310000
sll1537similartomutatorMutTprotein	15156000	18691000	7704500	7396900	6951200	7982800	10951000	14106000	13560000
sll1538similartobeta-hexosaminidaseaprecursor	3710300	4559800	4411100	1791500	2011500	2289500	2887200	1674300	2929400
sll1542hypotheticalprotein	9515000	10261000	9779900	2101100	1055000	4288900	5878000	4409600	5228100
sll1545glutathioneS-transferase	33574000	45714000	49838000	19844000	21838000	24054000	31352000	40655000	36299000
sll1553phenylalanyl-tRNAsynthetase	86341000	86876000	78989000	44044000	36102000	41043000	62613000	76258000	64295000
sll1555two-componenthybridsensorandregulator	5128900	8509900	7005600	783970	1090000	1577400	5270900	4521400	4873300
sll1558mannose-1-phosphateguanyltransferase	1812200	2081500	0	1033100	591430	968010	2175000	2012800	1655700
sll1559solublehydrogenase42kDsubunit	203850000	222490000	189420000	138460000	113620000	150910000	215950000	199120000	228210000
sll1561prolineoxidase	30594000	43797000	27343000	13145000	13749000	17771000	22641000	27905000	24605000
sll1563unknownprotein	3626800	3866200	2032100	1272800	1784100	2200800	1803900	3047200	0
sll1566glucosylglycerolphosphatesynthase	5473800	6878900	7065300	2599300	3175500	4440100	4804900	5689400	7148700
sll1568fibrillin	10921000	11375000	10809000	4783100	4814600	4631700	8001800	8462600	5777900
sll1570unknownprotein	6263700	6289700	5522700	2744400	2146400	2684200	8506600	5630900	4767800
sll1571hypotheticalprotein	4985900	4829900	4102400	3200400	2309200	2064600	3093200	3336900	3173200
sll1577phycocyaninbetasubunit	35926000000	35623000000	38513000000	24136000000	20591000000	19566000000	33266000000	31398000000	35778000000
sll1578phycocyaninalphasubunit	20986000000	21986000000	15394000000	9608900000	8154100000	10148000000	17878000000	21522000000	19384000000
sll1579phycobilisomerodlinkerpolypeptide	3433600000	3413500000	3101000000	1592000000	1321600000	1570100000	2198300000	2841400000	2424800000
sll1580phycobilisomerodlinkerpolypeptide	3857000000	3891900000	3382800000	1736800000	1495400000	1732900000	2846100000	3432400000	3110000000
sll1581hypotheticalprotein	62367000	77436000	58280000	26473000	21069000	28154000	43489000	39582000	43605000
sll1583unknownprotein	133190000	132700000	119810000	61195000	51219000	62027000	100110000	107790000	105910000
sll1594ndhF3operontranscriptionalregulator,LysRfamilyprotein	14425000	15829000	12468000	7530200	6055000	7055400	12196000	12633000	10487000
sll1605(3R)-hydroxymyristolacylcarrierproteindehydrase	3284600	2633400	2554300	2221400	1269000	1593100	3344400	2003500	2483500
sll1618hypotheticalprotein	8841500	10485000	7520200	4270600	1469100	1298900	6626200	2228000	6865900
sll1620hypotheticalprotein	18517000	20002000	16085000	5163500	6472800	7513800	10280000	14222000	9985300
sll1621AhpC/TSAfamilyprotein	612540000	667480000	578570000	281930000	280860000	300990000	445620000	522280000	439860000
sll1624two-componentresponseregulator	1610100	2856000	1169600	1488100	1001800	880840	1552400	0	1276200
sll1625succinatedehydrogenaseiron-sulphurproteinsubunit	20012000	19242000	17419000	8417900	8077400	7895300	12423000	15931000	17451000
sll1626LexArepressor	767200000	809590000	764790000	394350000	301110000	397020000	583280000	687270000	654400000
sll1628hypotheticalprotein	6523200	6311800	6704300	2824800	3445000	3032700	3989900	5485800	3882100
sll1633celldivisionproteinFtsZ	166040000	144790000	150120000	73260000	63241000	79414000	100770000	127170000	115990000
sll1635Thy1proteinhomolog	8571700	8466400	7431200	3893700	3884800	3730100	6443400	7710700	5713400
sll1636ferripyochelinbindingprotein	12143000	10790000	10171000	4379500	3698100	3697600	6440200	9122300	10526000
sll1638hypotheticalprotein	250600000	249030000	234540000	106700000	93456000	110400000	190340000	200450000	223260000
sll1640hypotheticalprotein	632560	785350	698140	477900	273000	1714900	1329300	2670300	599240
sll1641glutamatedecarboxylase	29748000	37455000	37558000	17314000	16274000	18017000	30673000	33148000	25485000
sll1652hypotheticalprotein	61011000	991180	0	0	27596000	0	0	0	0
sll1654hypotheticalprotein	90751000	90714000	65296000	34112000	33254000	33243000	49389000	60837000	58935000
sll1656hypotheticalprotein	4780300	4378400	4459700	2466100	2626800	2809300	3427200	3650700	3672300
sll1663phycocyaninalphaphycocyanobilinlyaserelatedprotein	60172000	71393000	66936000	31270000	31558000	38754000	54384000	66274000	51247000
sll1665unknownprotein	153780000	184700000	167850000	106590000	102300000	117940000	171550000	182090000	170040000
sll1667periplasmicprotein,similartomitochondrialoutermembrane72Kprotein	12265000	10360000	8932700	5349100	3886300	6672100	8442500	9050200	9699700
sll1669shikimatekinase	6513400	7194800	6543900	2308200	1785800	1872000	5082400	5190700	4149500
sll1672two-componenthybridsensorandregulator	0	0	0	621890	451500	0	774490	0	0
sll16764-alpha-glucanotransferase	3502700	3170800	3864600	1760500	1910300	1907500	3212100	1656400	2657700
sll1679periplasmicproteaseHhoA	13857000	15739000	13677000	9859300	6251500	8183100	16188000	14083000	11874000
sll1680hypotheticalprotein	11365000	12115000	11834000	4981400	4458100	5822800	5662000	4647400	8157300
sll1682alaninedehydrogenase	12935000	12807000	11173000	8249000	3023900	6264400	7304900	9161300	7344600
sll1688threoninesynthase	11711000	15231000	9972200	8271000	6387900	7971600	10986000	12105000	11907000
sll1691hypotheticalprotein	0	0	0	0	203380	0	0	336930	0
sll1693hypotheticalprotein	11766000	10214000	10837000	5391600	5942500	6669500	8481600	8692900	7197400
sll1694pilinpolypeptidePilA1	377050000	399800000	350620000	226680000	213900000	349670000	211990000	379350000	201400000
sll1696hypotheticalprotein	4623000	3474200	3346100	789170	1143700	2375900	852480	3172700	3058100
sll1703proteaseIV	0	0	0	0	0	0	0	0	0
sll17093-ketoacyl-acylcarrierproteinreductase	11901000	11683000	9702500	6138900	5164300	18120000	8956800	10166000	7306900
sll1712DNAbindingproteinHU	1136600000	1093000000	976600000	574090000	493120000	681760000	765120000	1039600000	889580000
sll1721pyruvatedehydrogenaseE1component,betasubunit	88027000	92957000	80564000	45680000	42164000	44168000	62590000	68963000	63377000
sll1733NADHdehydrogenasesubunit4(involvedinlowCO2-inducible,highaffinityCO2uptake)	0	0	12766000	461630	0	0	0	0	0
sll1734proteininvolvedinlowCO2-inducible,highaffinityCO2uptake	300080000	298260000	286200000	155510000	122400000	151020000	214310000	245160000	189820000
sll1735hypotheticalprotein	229580000	238980000	217230000	108940000	91495000	100610000	175670000	214320000	187090000
sll174050SribosomalproteinL19	112430000	110490000	104250000	49511000	46302000	56749000	59003000	71324000	64205000
sll1742transcriptionantiterminationproteinNusG	52564000	62143000	56223000	23965000	23219000	26303000	35636000	48985000	42229000
sll174350SribosomalproteinL11	57921000	59286000	77076000	33462000	28508000	32580000	81792000	99388000	99283000
sll174450SribosomalproteinL1	212770000	209780000	191920000	124050000	105450000	107820000	139430000	191600000	164560000
sll174550SribosomalproteinL10	38495000	40706000	37127000	17446000	13674000	16709000	14853000	15527000	14271000
sll174650SribosomalproteinL12	1105800000	1204800000	1044800000	501900000	460420000	517520000	781310000	867380000	826710000
sll1747chorismatesynthase	41666000	52246000	43157000	28780000	24991000	25211000	40863000	42629000	35602000
sll1750ureasealphasubunit	22641000	22595000	39098000	22859000	29281000	33581000	55921000	48328000	17916000
sll1757hypotheticalprotein	9995500	10914000	10848000	6108700	5823500	5785900	7095000	8945800	6473700
sll1760homoserinekinase	7114000	5871400	6437000	2260300	2413500	3285000	4218800	8018200	6071500
sll1762periplasmicprotein,putativepolaraminoacidtransportsystemsubstrate-bindingprotein	243290000	260930000	223320000	133300000	107410000	131140000	167360000	184560000	166970000
sll176730SribosomalproteinS6	61623000	63176000	56303000	29263000	24823000	29368000	42618000	47361000	52004000
sll1769hypotheticalprotein	63723000	64455000	34866000	38671000	37975000	36904000	50878000	55618000	53310000
sll1771proteinserin-threoninphosphatase	32862000	23279000	31747000	22851000	17354000	17686000	33983000	37452000	25453000
sll1774hypotheticalprotein	1606800	1659600	1392900	0	397330	630580	0	1186200	0
sll1775hypotheticalprotein	16902000	17164000	19928000	7738300	7313600	9826400	8026900	9723800	9832700
sll1776deoxyribose-phosphatealdolase	4028900	3374900	4112900	1643400	1124600	556120	2684300	2784500	2455100
sll1783hypotheticalprotein	76467000	82102000	66937000	31201000	30978000	35455000	40810000	57940000	54066000
sll1784periplasmicprotein,functionunknown	152220000	149970000	138100000	71785000	64726000	59001000	109370000	108640000	112810000
sll1785periplasmicprotein,functionunknown	153430000	132360000	140680000	72595000	65384000	71300000	73670000	117730000	104930000
sll1786putativedeoxyribonuclease,tatDhomolog	4603000	4306300	4252600	1797300	3388700	3353700	4387200	5326500	4984800
sll1787RNApolymerasebetasubunit	169350000	177920000	150270000	94230000	84758000	95485000	136720000	151950000	129990000
sll1789RNApolymerasebetaprimesubunit	202550000	198610000	192260000	95047000	90995000	106590000	144410000	172320000	143260000
sll1796cytochromec553	4505800	4989100	4768700	2170600	2520400	2973200	16072000	13296000	3673000
sll179950SribosomalproteinL3	204630000	147830000	197820000	50190000	73463000	109530000	114750000	124540000	134360000
sll180050SribosomalproteinL4	161090000	150170000	154750000	78564000	62526000	87064000	112830000	134500000	98825000
sll180150SribosomalproteinL23	171760000	173740000	135040000	69843000	69660000	72998000	104130000	131050000	101470000
sll180250SribosomalproteinL2	276870000	277070000	264910000	115870000	116700000	126390000	158310000	217150000	184430000
sll180350SribosomalproteinL22	79732000	80583000	91562000	23650000	32778000	38942000	55868000	81902000	64619000
sll180430SribosomalproteinS3	152980000	203930000	170900000	49944000	61213000	69283000	85462000	140810000	134440000
sll180550SribosomalproteinL16	53609000	53370000	83009000	21759000	23107000	41391000	39586000	43458000	59949000
sll180650SribosomalproteinL14	123450000	130800000	103060000	58033000	57823000	64783000	79396000	99135000	73659000
sll180750SribosomalproteinL24	83369000	79583000	77713000	40103000	40156000	40247000	57798000	69279000	65343000
sll180850SribosomalproteinL5	211720000	217280000	196580000	101160000	91948000	124860000	150090000	210540000	180330000
sll180930SribosomalproteinS8	100590000	73396000	79501000	45910000	40108000	53114000	73793000	72540000	70744000
sll181050SribosomalproteinL6	313460000	310630000	227220000	110710000	105320000	102080000	162140000	195960000	180110000
sll181150SribosomalproteinL18	125740000	127020000	117470000	60823000	53595000	64544000	81382000	109210000	96197000
sll181230SribosomalproteinS5	324250000	316150000	292740000	162080000	136980000	156100000	208160000	254990000	231350000
sll181350SribosomalproteinL15	55356000	64617000	85735000	72324000	56195000	65439000	62251000	57270000	92244000
sll1814preproteintranslocaseSecYsubunit	4333000	4539600	2756800	2607900	1557500	3504200	2817400	3146500	2910100
sll1815adenylatekinase	123020000	128500000	115790000	57520000	56629000	74906000	122250000	104940000	106850000
sll181630SribosomalproteinS13	131330000	131100000	111700000	71503000	59308000	68130000	117770000	123540000	121750000
sll181730SribosomalproteinS11	107820000	109100000	136380000	47974000	44174000	58497000	70750000	89442000	60265000
sll1818RNApolymerasealphasubunit	217160000	225780000	195790000	101400000	81504000	113700000	152620000	182360000	163060000
sll181950SribosomalproteinL17	58480000	52879000	39206000	16698000	15658000	29331000	19931000	27386000	23844000
sll182150SribosomalproteinL13	161460000	156400000	125430000	76872000	70080000	69656000	109460000	127620000	116870000
sll182230SribosomalproteinS9	188590000	192970000	177270000	82710000	79622000	86303000	85308000	153440000	134440000
sll1823adenylosuccinatesynthetase	46593000	36556000	83919000	54637000	50999000	53392000	57978000	81848000	43827000
sll182450SribosomalproteinL25	53439000	50799000	37356000	18451000	17669000	19088000	33491000	36441000	26963000
sll1825hypotheticalprotein	33637000	30530000	25276000	11563000	13988000	16139000	22970000	28662000	20845000
sll1830unknownprotein	93513000	97789000	81234000	41654000	30608000	36034000	75460000	74812000	67693000
sll1835periplasmicprotein,functionunknown	201710000	209880000	176410000	88407000	65343000	79756000	162130000	160030000	173270000
sll1837periplasmicprotein,functionunknown	136700000	129090000	85403000	60819000	38430000	62992000	89571000	106590000	85158000
sll1841pyruvatedehydrogenasedihydrolipoamideacetyltransferasecomponent(E2)	147420000	143680000	121610000	67996000	59786000	67433000	123590000	125070000	109710000
sll1852nucleosidediphosphatekinase	55351000	54498000	48438000	27496000	25971000	33931000	33323000	22193000	17919000
sll1862unknownprotein	17471000	17222000	16025000	7647000	7335800	7260300	9954900	16100000	14625000
sll1863unknownprotein	45218000	15181000	22585000	13676000	14542000	14903000	23194000	35095000	24762000
sll1866hypotheticalprotein	5881700	3823300	7112100	2973900	1606200	3602400	3547300	3028800	4405200
sll1873unknownprotein	811810000	836700000	746680000	360780000	323500000	398380000	598440000	669630000	647830000
sll1883argininebiosynthesisbifunctionalproteinArgJ	66099000	71822000	60670000	32346000	27498000	31448000	47941000	64910000	57964000
sll1884hypotheticalprotein	10675000	12506000	15577000	7381400	5517400	7985500	11449000	10769000	10666000
sll1885unknownprotein	35908000	30742000	26325000	17760000	14637000	17083000	17335000	20629000	20728000
sll1886hypotheticalprotein	1782700	1863300	1913100	589660	496040	400740	1566700	640150	2353600
sll1888two-componentsensorhistidinekinase	1772300	1310200	1292500	613200	493100	595270	1155200	1213900	1113500
sll1891unknownprotein	29810000	30231000	35493000	21189000	16904000	20375000	25268000	30006000	19216000
sll1892unknownprotein	37926000	40855000	32375000	19140000	14530000	18149000	27715000	29823000	28226000
sll1893cyclase	13649000	14051000	13071000	5730600	5130700	5105400	9007900	11929000	9507300
sll1894riboflavinbiosynthesisproteinRibA	922660	1578500	675170	0	0	527610	0	0	0
sll1908D-3-phosphoglyceratedehydrogenase	276520000	322960000	263030000	146460000	126510000	146330000	235720000	259760000	246150000
sll1909probablemethyltransferase	3070100	2738800	1861200	0	0	0	0	0	614930
sll1910proteinconferringresistancetoacetazolamideZam	33521000	39070000	32187000	15522000	13623000	15045000	22430000	30423000	24993000
sll1925hypotheticalprotein	3480200	2328600	2097500	0	1682400	2251800	5271200	0	1081100
sll1927ABCtransporterATP-bindingprotein	12300000	10752000	8601700	3285700	2473400	4543800	2130100	5239200	4350500
sll1931serinehydroxymethyltransferase	56313000	59091000	52426000	27493000	27598000	33437000	35601000	41922000	40445000
sll1932DnaKprotein	71510000	74922000	63231000	43655000	37740000	45161000	60703000	71291000	58851000
sll1933DnaJprotein,heatshockprotein40,molecularchaperone	0	0	0	0	0	0	0	0	0
sll1937ferricuptakeregulationprotein	503130	668350	215110	265230	0	303370	266590	0	6100400
sll1938hypotheticalprotein	1640800	1636000	736160	0	581780	603630	0	1396300	1270500
sll1940hypotheticalprotein	10663000	10470000	9722100	3675000	4911200	5630100	1867500	8428000	7321400
sll1941DNAgyraseAsubunit	2354900	2756100	1930600	1389600	1120100	1205900	1620400	2203300	1787700
sll19451-deoxyxylulose-5-phosphatesynthase	20189000	19703000	21153000	7194000	7031200	8647700	7855900	15315000	12543000
sll1949unknownprotein	31830000	35277000	29375000	16079000	11780000	14913000	26292000	32867000	29585000
sll1950unknownprotein	3637400	3923100	4140700	763780	1045800	1409200	2654000	2859300	2780700
sll1951unknownprotein	1952700000	2067500000	1923400000	901050000	756800000	876450000	1587000000	1608600000	1208700000
sll1956hypotheticalprotein	1375300	1381000	1321500	619770	510000	690170	985820	1046000	881110
sll1957transcriptionalregulator	1441400	1154200	1343900	573660	581870	667910	1140100	1203600	1339000
sll1958histidinolphosphateaminotransferase	10603000	12113000	12022000	10580000	5016600	4864700	14364000	9805600	14626000
sll1961hypotheticalprotein	21344000	24984000	21916000	11867000	7437800	7957700	15898000	18337000	16653000
sll1979hypotheticalprotein	11780000	11691000	10278000	5502900	5707800	5831200	9719300	9805900	8823600
sll1981acetolactatesynthase	24741000	24274000	24027000	12267000	11551000	11475000	17155000	17509000	17599000
sll1987catalaseperoxidase	61611000	70831000	57501000	31793000	24511000	32919000	49081000	60622000	50909000
sll1994porphobilinogensynthase(5-aminolevulinatedehydratase)	98198000	94208000	77241000	58280000	56240000	53972000	80396000	90450000	90807000
sll2001leucineaminopeptidase	75791000	81994000	70920000	37704000	35467000	42622000	64479000	68586000	59317000
sll2002hypotheticalprotein	5324900	5370000	5318200	2727900	2080900	2496900	1590200	4153700	3678700
sll2005DNAgyraseBsubunit[Contains:SspgyrBintein]	39651000	39140000	32294000	14524000	14693000	16682000	19396000	24325000	23788000
sll2010UDP-N-acetylmuramoylalanine--D-glutamateligase	4299500	4517500	4525400	1972700	1664300	2263500	4071300	3958700	3419800
sll2014sugarfermentationstimulationprotein	2051000	2163600	3592800	996270	880670	1313100	1502300	1481900	1170500
sll5033hypotheticalprotein	0	0	0	0	0	0	0	0	0
sll5034hypotheticalprotein	49887000	20019000	32766000	2438900	2643900	9768500	17137000	25337000	16738000
sll5059two-componentresponseregulator	4156000	4649200	3730000	2097100	1793100	2002600	2399400	3802600	2264300
sll5066probableplasmidpartitioningprotein,ParAfamily	796150	1181100	0	0	0	478360	1022000	733030	1015500
sll5075hypotheticalprotein	20169000	21284000	23371000	6875500	10641000	9711000	8595400	15343000	12488000
sll5079probableshortchaindehydrogenase	3218200	4282400	2590800	1921500	1386100	3198200	2824500	3621300	2015300
sll5080non-hemechloroperoxidase	50231000	46212000	41623000	16612000	13317000	20605000	29108000	45109000	39251000
sll5128unknownprotein	16603000	19229000	18063000	8862100	7218400	8871900	13327000	18388000	14085000
sll6060probableacetyltransferase	2858700	2859300	4834900	1239400	1058400	1194100	1793800	3619500	1752600
sll6076hypotheticalprotein;sll6017hypotheticalprotein	38503000	33971000	33169000	3737300	1134800	1481900	26108000	5016700	29919000
sll6093chromosomepartitioningprotein,ParAfamily	6655300	7120700	6388800	1429200	1970400	3054200	3631800	3939600	3659300
sll7034hypotheticalprotein	2163600	1857500	1787500	0	1460500	1636100	0	1634700	1095400
sll7044plasmidpartitionproteinParAhomolog	4306100	3451100	3982000	1704500	2013400	1650200	2897800	4495300	3461500
sll7062unknownprotein	14106000	12230000	12838000	7375200	5047600	6549000	12714000	5210700	12168000
sll7085unknownprotein	4732900	1319700	1557700	2002600	638660	1679000	1310500	2932600	3051900
sll7086unknownprotein	16349000	16628000	14784000	7029800	6900100	4340900	11292000	13876000	11131000
sll7087unknownprotein	16143000	16182000	14002000	6996000	6237700	7195800	13323000	14465000	13867000
sll7089unknownprotein	4727500	5134200	3968900	1761200	2471800	2276200	1714900	4676400	1867400
sll7090unknownprotein	2836700	3354100	1628900	512990	476690	521160	1150300	2480300	1055600
sll8004hypotheticalprotein	777250	778540	0	719220	947840	488700	1058400	797700	1654200
sll8007unknownprotein	7231900	8850600	7536200	4763700	3204900	3134700	6747600	5707900	6527600
sll8049typeIsite-specificdeoxyribonucleasechainR	2043200	2583500	1990400	341880	704690	380690	0	1808700	380570
slr0001hypotheticalprotein	38491000	39496000	37803000	19424000	17202000	21609000	23649000	26381000	23923000
slr0006unknownprotein	437730000	502770000	398040000	214320000	208770000	232280000	311340000	369970000	355990000
slr0007probablesugar-phosphatenucleotidyltransferase	22949000	22671000	20400000	10762000	7504900	7533100	13909000	20383000	20935000
slr0009ribulosebisphosphatecarboxylaselargesubunit	5528200000	5506000000	5175100000	2791800000	2526600000	2950100000	4393600000	4996300000	4521400000
slr0012ribulosebisphosphatecarboxylasesmallsubunit	3408300000	3743300000	2999400000	1669800000	1472500000	1678000000	2462700000	2957600000	2455900000
slr0013hypotheticalprotein	86797000	88962000	78890000	37814000	35520000	41988000	53345000	59700000	65376000
slr0015lipidAdisaccharidesynthase	41864000	43537000	35298000	18560000	12714000	17934000	31918000	35048000	33464000
slr0017UDP-N-acetylglucosamine1-carboxyvinyltransferase	3161400	3012600	2767700	1628800	1370900	1571500	2956200	3373300	2469300
slr0018fumarase	4535900	2785200	2592400	2426100	2167300	2028400	2728300	5218300	2957900
slr0021protease	720570	914140	949340	336610	361840	474690	1200500	729010	1108100
slr0032probablebranched-chainaminoacidaminotransferase	117150000	117300000	108010000	53421000	54920000	56704000	92565000	96920000	87935000
slr0033glutamyl-tRNA(Gln)amidotransferasesubunitC	14904000	16952000	14723000	8521900	4971100	4073600	7322200	5759800	11908000
slr0038hypotheticalprotein	49649000	57758000	67653000	26190000	19826000	28176000	32745000	48543000	39895000
slr0039hypotheticalprotein	52130000	52295000	51288000	27362000	20349000	24327000	47652000	50723000	53778000
slr0040bicarbonatetransportsystemsubstrate-bindingprotein	279620000	303740000	256510000	151440000	121560000	146870000	203780000	227430000	213040000
slr0042probableporin;majoroutermembraneprotein	13423000	12061000	11380000	8803100	7856600	8660700	9848000	10419000	10582000
slr0043bicarbonatetransportsystemATP-bindingprotein	2918400	2575700	2925500	1291700	1053100	1513700	2360900	2459700	2999800
slr0044bicarbonatetransportsystemATP-bindingprotein	4345800	4709400	5285900	2214400	2111500	1998300	3542900	3941300	4435200
slr0049hypotheticalprotein	57360000	61830000	56643000	32539000	26293000	25929000	41732000	40226000	49205000
slr0050hypotheticalproteinYCF56	0	0	575080	0	0	0	0	0	0
slr0051periplasmicbeta-typecarbonicanhydrase	47047000	52731000	38246000	23728000	24641000	28877000	29789000	44220000	36887000
slr0055anthranilatesynthasecomponentII	9427300	9434600	8660800	3570100	2598200	3726400	715130	6383300	7791800
slr0058hypotheticalprotein	20469000	25245000	20311000	11475000	9422700	10428000	15744000	20843000	20042000
slr0063pilusbiogenesisproteinhomologoustogeneralsecretionpathwayproteinE	94460000	94569000	87821000	48764000	44222000	47108000	73201000	76049000	70202000
slr0065hypotheticalprotein	2591500	2752400	2274200	580000	1038300	1050100	2010900	2544900	2228600
slr0067MRPproteinhomolog	10618000	8356500	11256000	3471800	3006200	2766900	5848100	6060500	5195300
slr0070methionyl-tRNAformyltransferase	1621200	1811700	2000400	1177800	1325900	1363100	1739900	2124200	1653800
slr0072glucoseinhibiteddivisionproteinB	2290400	4073800	2210800	1327200	758500	1736500	1576400	2881200	1378500
slr0073two-componentsensorhistidinekinase	68400000	67895000	52684000	27928000	29038000	34575000	50540000	57805000	49842000
slr0074ABCtransportersubunit	7935700	8082300	6555900	2780400	3284400	3545600	5197900	5244600	5573000
slr0075ABCtransporterATP-bindingprotein	7528300	5232800	5992800	4546200	4849600	4910200	8759400	11787000	9663200
slr0076hypotheticalprotein	0	169540000	1479500	82756000	73158000	2952200	118380000	119120000	123810000
slr0079probablegeneralsecretionpathwayproteinE	18086000	16198000	14531000	7637000	6412000	7054700	11495000	16466000	13986000
slr0082hypotheticalprotein	4093100	3671400	6819500	1758400	635730	636980	1832100	838850	2944500
slr0083RNAhelicaseLight	27556000	29535000	24547000	13957000	16126000	12524000	21394000	22520000	23841000
slr0086similartoDnaKprotein	3343200	2973000	3501700	990800	1078900	1282800	3067600	2957000	2363000
slr0089gamma-tocopherolmethyltransferase	4420300	4014900	5061800	1504200	2719800	2048600	3486800	2052400	1301400
slr0093DnaJprotein,heatshockprotein40,molecularchaperone	0	0	1587400	0	0	1068400	0	0	0
slr0105hypotheticalprotein	15880000	16527000	10571000	7706800	5470200	5913400	10125000	7066400	10382000
slr0106unknownprotein	18031000	14722000	16217000	6974300	7141400	5867900	12690000	14899000	12753000
slr0110hypotheticalprotein	15749000	16896000	14347000	8932400	6491900	5623900	7515800	17058000	14156000
slr0116phycocyanobilin:ferredoxinoxidoreductase	1830000	1782700	1214200	969470	920100	906420	1119200	0	1616400
slr0118thiaminebiosynthesisproteinThiC	6675900	6086900	6473100	1817300	2492200	3703600	3002400	5523100	5009900
slr0144hypotheticalprotein	2772500	2761300	1897300	1209200	918950	1387200	839280	2187600	1952400
slr0145unknownprotein	2111300	2593600	2796500	1429800	0	0	2263700	1902900	2980400
slr0146hypotheticalprotein	13169000	5896600	5869800	3832000	4264800	4763400	5827300	8103400	5592200
slr0147hypotheticalprotein	20688000	21866000	17730000	10453000	10117000	11643000	18530000	19958000	18421000
slr0148hypotheticalprotein	32785000	25954000	21773000	14120000	12287000	14302000	21642000	27763000	29190000
slr0149hypotheticalprotein	4815200	5814700	5461000	2319700	1926200	2000100	4220900	5566700	4346500
slr0151unknownprotein	75776000	75275000	70283000	25561000	31411000	36803000	52474000	64832000	55817000
slr0156ClpBprotein	11247000	10607000	8262100	4411900	3139500	4383100	6546300	9296600	6825400
slr0161twitchingmotilityproteinPilT	149660000	169850000	129230000	69919000	64208000	72445000	91158000	116200000	102720000
slr0162apartofpilC,pilinbiogenesisprotein,requiredfortwitchingmotility	4191800	5110000	3796700	3129000	2630400	1662200	3841500	4455200	3634700
slr0163apartofpilC,pilinbiogenesisprotein,requiredfortwitchingmotility	19304000	19122000	17179000	11267000	9261300	9944800	13356000	16200000	14457000
slr0164ATP-dependentClpproteaseproteolyticsubunit	44774000	57500000	50267000	20261000	27052000	27030000	32126000	35258000	27449000
slr0165ATP-dependentClpproteaseproteolyticsubunit	50205000	43337000	37099000	22766000	16147000	18136000	31101000	36576000	25832000
slr0168unknownprotein	62919000	64007000	51395000	26539000	20139000	22059000	41501000	50894000	46607000
slr0169hypotheticalprotein	11065000	11203000	8700000	4263300	5566500	6051100	8439300	10315000	5992800
slr0171photosystemIassemblyrelatedproteinYcf37	16885000	19264000	21437000	10921000	8536500	9773500	15199000	21129000	15264000
slr0172hypotheticalprotein	90778000	82474000	79380000	71182000	33292000	42181000	67104000	81915000	102840000
slr0185orotatephosphoribosyltransferase	29678000	28053000	29698000	12612000	11415000	13660000	19190000	23845000	21100000
slr01862-isopropylmalatesynthase	28862000	27333000	30283000	16135000	12925000	15812000	16150000	30094000	23071000
slr0193RNA-bindingprotein	56239000	65405000	61126000	28247000	25421000	30328000	42050000	52789000	37804000
slr0194ribose5-phosphateisomerase	68804000	65554000	58583000	28047000	22680000	30263000	51492000	59759000	56778000
slr0201heterodisulfidereductasesubunitB	21559000	20807000	19901000	9674300	6612900	10941000	13330000	19007000	14243000
slr0208hypotheticalprotein	24866000	29946000	24876000	12590000	12139000	12949000	18379000	23538000	21526000
slr0209unknownprotein	7523900	7217600	6632900	3848400	3176600	3855200	6762400	7323200	6388800
slr02125-methyltetrahydrofolate--homocysteinemethyltransferase	15549000	18227000	11911000	7909400	6768600	7942200	10071000	13814000	11101000
slr0213GMPsynthetase	27572000	24300000	25212000	15056000	11660000	14857000	19140000	21779000	22053000
slr0220glycyl-tRNAsynthetasebetachain	56360000	56079000	52772000	30210000	24473000	26163000	40252000	46025000	41302000
slr0226unknownprotein	2187500	2127000	3044400	0	0	0	0	2022500	0
slr0228celldivisionproteinFtsH	51419000	43160000	44988000	23412000	18744000	19718000	25060000	35108000	27172000
slr02293-hydroxyisobutyratedehydrogenase	5261800	4144300	3362600	1939900	2082900	1973000	2975100	4117100	3594600
slr0233thioredoxinM	16841000	18460000	14914000	5975600	5834900	8888100	13394000	20141000	16647000
slr0237glycogenoperonproteinGlgXhomolog	2572700	3118100	2477300	1271300	894430	1006600	3480700	478620	1480500
slr0238hypotheticalprotein	0	0	0	0	0	0	0	0	0
slr0242bacterioferritincomigratoryproteinhomolog	6647900	6741400	6264400	3309700	3135800	3023800	6428800	8048800	6266700
slr0244hypotheticalprotein	210240000	210300000	176630000	112780000	106810000	125380000	175830000	236130000	173010000
slr0250hypotheticalprotein	19808000	18072000	17219000	9549600	7480900	9737200	10030000	12931000	11327000
slr0251ATP-bindingproteinofABCtransporter	3723400	3419200	2041900	753100	740500	1311900	1196500	2497300	2155600
slr0257periplasmiccarboxyl-terminalprotease	0	0	0	0	0	0	0	0	0
slr0260cob(I)alaminadenosyltransferase	3983100	3471600	3624700	1491700	1125100	1668500	2981300	2999500	2229100
slr0261NADHdehydrogenasesubunit7	290990000	253110000	259690000	150300000	137780000	157780000	182820000	286300000	213090000
slr0267hypotheticalprotein	2623100	3046900	2788700	1329800	1185400	1158300	1395700	2497500	1968200
slr0280hypotheticalprotein	17226000	13187000	11629000	6021400	5394900	6778200	8499800	10152000	15993000
slr0287hypotheticalprotein	2092600	1756900	1830900	1546500	1082100	816490	1513500	2104600	1702100
slr0288glutamate--ammonialigase	18527000	21441000	19278000	11918000	11170000	10783000	16464000	19358000	13187000
slr0298FraHproteinhomolog	3420500	2768000	2420300	1028200	500150	906550	3055300	2804900	2511500
slr0301phosphoenolpyruvatesynthase	4968500	3033600	3605700	1620400	1255600	1595200	2587300	2980800	2505400
slr0312two-componentresponseregulatorNarLsubfamily	2158600	4159200	2779800	872830	1249800	1006100	528270	2013300	1520200
slr0315probableoxidoreductase	10048000	12012000	6987800	4337000	4060000	3867700	9725900	9324100	5195500
slr0317hypotheticalprotein	4097800	4186100	4454400	2806500	2554200	1844000	2653500	3607800	2280700
slr0322two-componenthybridsensorandregulator	13438000	15262000	15128000	5452100	4777700	7289100	13769000	12556000	13140000
slr0323putativealpha-mannosidase	18815000	19883000	16389000	10321000	0	699280	9977300	5700300	12654000
slr0326hypotheticalprotein	13001000	12214000	13585000	4888400	4494600	6279800	10700000	10928000	10110000
slr0328lowmolecularweightphosphotyrosineproteinphosphatase	10438000	0	0	0	0	0	0	0	0
slr0329glucokinase	815490	1216000	853890	380800	298750	738650	903350	781600	946410
slr0331NADHdehydrogenasesubunit4(involvedinphotosystem-1cyclicelectronflow)	0	0	0	0	0	0	0	0	0
slr0333unknownprotein	17765000	17134000	15522000	8850500	6785900	8837700	9946900	11986000	9997200
slr0335phycobilisomecore-membranelinkerpolypeptide	2921000000	3060000000	2822200000	1385100000	1159900000	1360500000	2073300000	2619800000	2294000000
slr0338probableoxidoreductase	8801100	9714300	7540400	4095500	3702200	4276200	6307700	8288200	6578000
slr0342cytochromeb6	26120000	44899000	22502000	16334000	19697000	16643000	27784000	28881000	25292000
slr0343cytochromeb6-fcomplexsubunit4	21304000	21204000	21068000	12121000	11237000	11189000	17781000	19398000	16602000
slr0348hypotheticalprotein	2642100	2610100	2488300	1412700	1061400	1667500	1613300	2123700	1330700
slr0355hypotheticalprotein	0	0	1560500	855200	0	997830	774290	1258700	0
slr0362hypotheticalprotein	5543300	5522100	5454600	3587800	2625400	2439700	3122600	5720400	4892900
slr0369RNDmultidrugeffluxtransporter	29956000	25823000	24859000	9089600	8444100	8830400	17778000	19546000	21131000
slr0370succinate-semialdehydedehydrogenase(NADP+)	19504000	22196000	19603000	7192400	4648300	4698100	9640200	15468000	14221000
slr0374hypotheticalprotein	38690000	46574000	38528000	19614000	18174000	19853000	28545000	31003000	33249000
slr0376hypotheticalprotein	7135600	7458800	6649400	3425200	3021100	3802600	6165400	6878100	7003700
slr0378similarto7-beta-(4-carbaxybutanamido)cephalosporanicacidacylase	2263400	2062500	4959400	691540	546600	2762400	2246300	4158900	2631300
slr0379thymidylatekinase	4501400	3141100	1779700	1562400	1259800	829570	2933700	2856100	2611400
slr0380hypotheticalprotein	18223000	18233000	17664000	6077300	6742900	10519000	10872000	16432000	7376600
slr0381lactoylglutathionelyase	8791200	11345000	8490700	5024400	4554000	5104700	6726700	7900900	3424000
slr0384sulfoquinovosyldiacylglycerolbiosynthesisproteinSqdX	2951800	3144200	2535800	756190	1093200	1209700	1623400	698570	1335200
slr0387cysteinedesulfuraseNifS	2107900	2701100	1484600	622950	788920	1092800	1883700	1688100	1342800
slr0394phosphoglyceratekinase	668110000	684010000	617190000	326240000	271130000	314910000	530650000	601680000	542840000
slr0398unknownprotein	17081000	11043000	9749200	5958700	4522500	5709200	8051100	10629000	9572600
slr0399chaperon-likeproteinforquinonebindinginphotosystemII	14488000	15722000	19114000	7806100	7440500	8568100	11956000	13461000	12965000
slr0400hypotheticalprotein	4578400	5765800	3524800	1982400	2246800	2474800	2812900	5051500	4138900
slr0402hypotheticalprotein	4594200	3727700	4028800	1457100	1624600	1466400	1551200	3192400	3455000
slr0404hypotheticalprotein	34658000	35464000	38366000	17009000	17842000	19690000	22105000	30356000	26701000
slr0416unknownprotein	1937700	4058300	6148400	2207000	996200	2875700	2788100	3639900	4421100
slr0417DNAgyrasesubunitA	36966000	39003000	35717000	17504000	15032000	18925000	25153000	31627000	24627000
slr0420hypotheticalprotein	62652000	66553000	59393000	55872000	47778000	61954000	46728000	58820000	49588000
slr0426GTPcyclohydrolaseI	39866000	42952000	46991000	16804000	31636000	40718000	43555000	31775000	23728000
slr0427putativecompetence-damageprotein	2509500	1795600	2561100	911370	0	0	1024200	2532600	1389200
slr0431hypotheticalprotein	145740000	124090000	135800000	55965000	47764000	58881000	81527000	101700000	90731000
slr0434elongationfactorP	71302000	63623000	45486000	42665000	38032000	39828000	53084000	64855000	41954000
slr0435biotincarboxylcarrierproteinofacetyl-CoAcarboxylase	56494000	54627000	52996000	33354000	28705000	30727000	50869000	47506000	41442000
slr0439unknownprotein	10667000	14684000	10469000	4850400	5819200	6509800	6614400	9910000	7956100
slr0440hypotheticalprotein	9228000	8145500	6911400	3280100	2159200	2906400	2760800	6956100	5507700
slr0442unknownprotein	57901000	61390000	57852000	25519000	20577000	30359000	45690000	45806000	42709000
slr0443hypotheticalprotein	17059000	19228000	18462000	9011900	9193000	10499000	15654000	17670000	12842000
slr04443-phosphoshikimate1-carboxyvinyltransferase	25660000	20312000	13101000	9389100	8266700	9971100	6714900	9853200	21314000
slr0447periplasmicprotein,ABC-typeureatransportsystemsubstrate-bindingprotein	1636600000	1787900000	1523800000	883960000	740260000	882090000	1302100000	1576100000	1387600000
slr0452dihydroxyaciddehydratase	97605000	115090000	105410000	52575000	48662000	54712000	78454000	81851000	74055000
slr0453hypotheticalprotein	77786000	78599000	78821000	46254000	38699000	47058000	64573000	78249000	63382000
slr0455hypotheticalprotein	138630000	112000000	104430000	53117000	44811000	57664000	64826000	85992000	64392000
slr046930SribosomalproteinS4	55560000	58283000	68467000	34913000	29457000	36087000	34679000	41913000	49126000
slr0476unknownprotein	52146000	57153000	58170000	23739000	28107000	35994000	36241000	47048000	31894000
slr0477phosphoribosylglycinamideformyltransferase	11323000	10741000	9533900	5088500	4104900	4952300	7570000	10040000	8100200
slr0483hypotheticalprotein	84603000	83642000	89336000	45531000	38978000	55336000	65264000	81321000	57607000
slr0484two-componentsensorhistidinekinase	7760700	7160800	6907900	2392800	2602300	2916900	4487000	5456400	5505100
slr0502cobalaminsynthesisproteincobWhomolog	7651900	6380500	5996500	3135900	3343100	2952600	4434800	5053400	4571600
slr0506light-dependentNADPH-protochlorophyllideoxidoreductase	119020000	129970000	113550000	69057000	67900000	74036000	80842000	108020000	80707000
slr0513irontransportsystemsubstrate-bindingprotein,periplasmicprotein	102840000	95206000	87446000	50881000	42652000	53771000	74571000	94856000	76182000
slr0516hypotheticalprotein	3667000	2716100	5734200	3313800	2856500	2878500	3089700	4576700	2883700
slr0518similartoalpha-L-arabinofuranosidaseB	12929000	16150000	11056000	8375500	6690300	7622800	10123000	11769000	10908000
slr0519hypotheticalprotein	16531000	22339000	15570000	4821700	4162000	2828600	14786000	20446000	18086000
slr0520phosphoribosylformylglycinamidinesynthase	19811000	23190000	18126000	9182800	9936400	9155700	9717200	17114000	13342000
slr0525Mg-protoporphyrinIXmethyltransferase	16727000	16688000	15610000	7961300	7599500	8780000	12650000	13718000	11412000
slr0527transcriptionregulatorExsBhomolog	0	0	481390	0	0	0	0	0	0
slr0528UDP-N-acetylmuramoylalanyl-D-glutamate--2,6-diaminopimelateligase	41892000	41256000	36275000	24042000	18848000	19950000	33274000	38487000	33953000
slr0534probabletransglycosylase	0	0	0	0	0	0	0	0	533460
slr0535protease	3931100	3619000	3966100	2267700	1863500	2199800	2858800	3469200	2820700
slr0536uroporphyrinogendecarboxylase	52387000	68015000	50131000	31790000	29253000	33630000	58015000	60609000	54501000
slr0537putativesugarkinase	11191000	11484000	8132000	4519300	3780200	3903500	6748000	8937100	8067800
slr0542ATP-dependentproteaseClpP	51661000	56229000	63310000	35091000	30169000	35606000	39483000	45397000	50937000
slr0543tryptophansynthasebetasubunit	33668000	32309000	32419000	17457000	12871000	14272000	19836000	25635000	25664000
slr0545hypotheticalprotein	1097600	1264600	904640	531220	411960	0	1200800	1511800	1240900
slr0546indole-3-glycerolphosphatesynthase	3901000	4846400	0	1645200	2032700	2005300	807940	1834300	2050200
slr0549aspartatebeta-semialdehydedehydrogenese	31681000	31025000	28353000	15918000	13124000	14333000	30709000	30963000	26335000
slr0550dihydrodipicolinatesynthase	23267000	22419000	20614000	13689000	11178000	11361000	15976000	18894000	17402000
slr0551hypotheticalprotein	24813000	25824000	24159000	10489000	9735500	12211000	16468000	23010000	15920000
slr0552hypotheticalprotein	166810000	165320000	154100000	82742000	68457000	78447000	119260000	136400000	116840000
slr0553hypotheticalprotein	0	0	0	330270	0	0	0	0	482010
slr0556hypotheticalprotein	733590	848470	591700	292030	253280	325490	599080	673650	703090
slr0557valyl-tRNAsynthetase	25425000	20332000	17756000	8038400	9035700	9197700	14284000	13869000	16154000
slr0559periplasmicbindingproteinofABCtransporterfornaturalaminoacids	297660000	297110000	230190000	142190000	128050000	148430000	207890000	246820000	209520000
slr0565hypotheticalprotein	0	0	0	0	0	0	0	0	0
slr0575hypotheticalprotein	23491000	26036000	19993000	10730000	9861500	9495500	20082000	21264000	18300000
slr0581unknownprotein	3840400	2553800	4281100	1632200	2366400	1301400	1621300	4255400	1920500
slr0583similartoGDP-fucosesynthetase	8488000	9491100	9678300	4116600	3449500	4420700	7419100	9138500	8180200
slr0585argininosuccinatesynthetase	267400000	275330000	247000000	129910000	108840000	135640000	200950000	241430000	193060000
slr0596hypotheticalprotein	1254500	0	0	0	0	0	880240	962180	1074700
slr0597phosphoribosylaminoimidazolecarboxyformylformyltransferase/inosinemonophosphatecyclohydrolase(PUR-H(J))	98412000	86809000	77349000	34607000	37796000	45842000	65912000	73152000	80821000
slr0598hypotheticalprotein	1598000	1864800	1597200	880660	870590	950190	1450400	1440600	1484900
slr0600NADP-thioredoxinreductase	14320000	15741000	11640000	4987000	4266000	4292200	5745000	7636100	12907000
slr0604GTP-bindingprotein	15902000	19633000	16211000	7155100	6879600	7579800	11907000	11711000	10043000
slr0605hypotheticalprotein	0	0	0	0	0	0	2379000	3204900	0
slr0606hypotheticalprotein	63607000	61318000	54461000	29918000	22880000	28552000	39928000	45262000	41331000
slr0609hypotheticalprotein	18808000	11686000	11233000	6187100	6026400	5383300	9377400	11134000	11057000
slr0613hypotheticalprotein	10975000	11470000	10402000	5160400	4090400	4591700	6281900	8033800	7828400
slr0619hypotheticalprotein	5659500	5714000	5167500	2796600	1441700	1766600	2559800	5401300	2978800
slr0623thioredoxin	451720000	267990000	410790000	254990000	183410000	189120000	251880000	413170000	332060000
slr0624UDP-N-acetylglucosamine2-epimerase	9016600	12515000	10584000	5447800	2258200	4914100	8165900	8835800	7504900
slr0626probableglycosyltransferase	7721900	9461400	6709800	4250100	2564200	3681000	5033100	6918400	5122400
slr062830SribosomalproteinS14	27280000	32073000	23784000	10653000	11124000	12085000	20021000	21507000	18246000
slr0633thiaminebiosynthesisproteinThiG	5906800	6370700	5154100	1671400	1206600	2852900	2939500	4399800	2051800
slr0634unknownprotein	2023400	1870000	0	0	0	0	1209300	1783700	1615400
slr0635hypotheticalprotein	10035000	8913900	9225000	4023500	3244200	3552000	6563200	7681900	6780500
slr0637hypotheticalprotein	33641000	34485000	37373000	20186000	16744000	19413000	27234000	29161000	26847000
slr0638glycyl-tRNAsynthetasealphachain	20488000	20162000	19367000	9576400	9856300	9087700	15545000	15503000	15251000
slr0645hypotheticalprotein	72539000	64698000	71840000	40425000	31219000	44752000	55416000	60251000	49081000
slr0646probableD-alanyl-D-alaninecarboxypeptidase	7219700	4670600	5887900	966400	1385500	2776300	1960300	5282000	2741700
slr0649methionyl-tRNAsynthetase	27040000	29137000	26642000	16046000	12106000	16472000	23019000	25981000	23133000
slr0650hypotheticalprotein	20351000	10725000	13652000	6334700	4556600	5898600	9941200	10408000	10870000
slr0651hypotheticalprotein	0	0	0	0	0	0	1357500	0	1318600
slr0652phosphorybosilformimino-5-amino-phosphorybosil-4-imidazolecarboxamideisomerase	39858000	38713000	38724000	19494000	15841000	20001000	25474000	31358000	27377000
slr0653principalRNApolymerasesigmafactorSigA	12376000	11775000	9846200	5766900	4988100	6185600	11853000	14997000	9975000
slr0654unknownprotein	0	0	0	0	820590	0	0	0	0
slr0657aspartatekinase	33297000	35706000	30716000	16691000	14949000	17860000	24023000	29021000	20704000
slr0658unknownprotein	2563100	2987200	2480100	1014400	1007800	1060700	2328200	1962500	2130600
slr0659oligopeptidaseA	18624000	18292000	16668000	5728200	6384300	8023100	11654000	17797000	13773000
slr0661pyrroline-5-carboxylatereductase	37587000	16338000	33226000	20994000	15442000	18363000	29396000	26431000	30346000
slr0662argininedecarboxylase	7715400	7692900	6774600	1953300	2038700	3878600	6780200	7287300	5758600
slr0664hypotheticalprotein	3826200	3376800	4169400	1045400	1118700	1851600	2303500	2846900	3184500
slr0665aconitatehydratase	96492000	91134000	84208000	53450000	50788000	47352000	65891000	85487000	60257000
slr0667unknownprotein	2963500	4337600	2007400	1379800	963810	1543600	2035600	2656500	1442100
slr0670hypotheticalprotein	81649000	73031000	77261000	41934000	33687000	36797000	77491000	72997000	69347000
slr0676adenylylsulfatekinase	64714000	64749000	61166000	29854000	26874000	32299000	50408000	58439000	52763000
slr0677biopolymertransportExbBlikeprotein	16232000	17326000	11322000	9618000	8012900	9331700	8716000	13310000	10393000
slr0678biopolymertransportExbDlikeprotein	5686700	6392800	5999800	2356500	2339400	2773000	4316600	4787500	6153100
slr0680hypotheticalprotein	12840000	11244000	8940800	4854900	1504900	3155900	10702000	14031000	10358000
slr0689hypotheticalprotein	10181000	15397000	10859000	7809500	7681500	9160800	8690400	11358000	9617900
slr0695hypotheticalprotein	15605000	14662000	12934000	6983800	6123900	6518300	10051000	9946800	8460700
slr0707DNApolymeraseI	2437700	1312100	1447300	1288000	877000	906090	1701500	612100	1203600
slr0708periplasmicprotein,functionunknown	143700000	195210000	172030000	117520000	83539000	103750000	137540000	138630000	120040000
slr0709hypotheticalprotein	20311000	21288000	24284000	16062000	11484000	14413000	31821000	38041000	25742000
slr0710glutamatedehydrogenase(NADP+)	8004600	6577100	6250500	4931500	2025000	2585000	4789100	6017100	5989600
slr0719unknownprotein	6889300	9127000	4714600	4187100	2588200	4350000	3631200	4473400	3949800
slr0721malicenzyme	36083000	36615000	31673000	14875000	13376000	15748000	26554000	35896000	25298000
slr0729hypotheticalprotein	84236000	92551000	83191000	30042000	26311000	37200000	79288000	88145000	72398000
slr0731hypotheticalprotein	47883000	34487000	42070000	25420000	21525000	26459000	28744000	43997000	31535000
slr0737photosystemIsubunitII	2571300000	2617300000	2434300000	1226200000	1105700000	1270200000	1794200000	2081300000	1804900000
slr0738anthranilatesynthetasealpha-subunit	37099000	34895000	33774000	19051000	18405000	21740000	24667000	29874000	26422000
slr0739geranylgeranylpyrophosphatesynthase	10706000	8674600	10777000	3016000	4273900	5156000	8646300	5563800	4439600
slr0740hypotheticalprotein	5609400	5414500	5250200	3123500	1639000	2579100	4159300	4969100	4729800
slr0742hypotheticalprotein	2119200	2470200	1758200	0	433490	825900	0	2257900	0
slr0743similartoNutilizationsubstanceprotein	57921000	65852000	68107000	38841000	28696000	34184000	39495000	51184000	43041000
slr0744translationinitiationfactorIF-2	97783000	112200000	92824000	51168000	43710000	47620000	82604000	89446000	79003000
slr0746glucosylglycerolphosphatephosphatase	4756600	5192400	4534900	1069100	2236500	1221300	4247400	3985600	1275600
slr0752enolase	379240000	449400000	407200000	212470000	148450000	220400000	346910000	402160000	366600000
slr0756circadianclockproteinKaiAhomolog	14258000	12736000	13793000	5742100	5041500	6293700	8266200	9691800	9802000
slr0757circadianclockproteinKaiBhomolog	17466000	16037000	16647000	9565800	7810400	9009300	12190000	15653000	13206000
slr0758circadianclockproteinKaiChomolog	23409000	20044000	22206000	11221000	8054800	8967000	18370000	17446000	16963000
slr0765hypotheticalprotein	6588200	7788100	6522100	2932000	2948800	3301400	4717600	5189000	4761500
slr0771hypotheticalprotein	0	1343800	1476200	840580	595960	920920	1097200	1410100	0
slr0773hypotheticalprotein	4991400	5694000	3337100	622540	2959600	2391100	2681700	4922400	3032300
slr0774protein-exportmembraneproteinSecD	14841000	15555000	11384000	6710100	7305000	8406500	10400000	9901100	9328300
slr0776UDP-3-o-[3-hydroxymyristoyl]glucosaminen-acyltransferase	3675400	3850200	3039600	1785900	1167700	1610100	2776200	2695000	2463800
slr0780hypotheticalprotein	758420	1715100	447150	379370	271240	37262	0	1518000	805580
slr0782putativeflavin-containingmonoamineoxidase	6576000	5810700	4746200	2292400	1964300	3564400	2898600	6000800	3021300
slr0783triosephosphateisomerase	87040000	84171000	63054000	54931000	54011000	58791000	71375000	70012000	73483000
slr0806hypotheticalprotein	8788400	6424200	5592000	2794100	3340100	3407200	6846200	6768200	21740000
slr080816SrRNAprocessingproteinRimMhomolog	0	0	0	0	0	0	0	0	0
slr0809dTDP-glucose4,6-dehydratase	22199000	26416000	25867000	9468600	7215100	8970300	20686000	26580000	17496000
slr0821hypotheticalprotein	62531000	64538000	61071000	32095000	28194000	33586000	56798000	63819000	56059000
slr0823photosystemIassemblyrelatedprotein	28176000	36704000	31885000	19711000	15936000	16775000	29497000	30011000	29354000
slr0825probablepeptidase	6790600	6777600	5293000	3258400	2909400	3821300	2374200	6110700	5422500
slr0829unknownprotein	0	0	0	0	732030	0	3515000	0	0
slr0835MoxRproteinhomolog	23379000	26222000	23194000	11798000	9354300	13172000	18505000	19625000	19232000
slr0838phosphoribosylformylglycinamidinecyclo-ligase	15069000	15454000	13078000	6545700	6585900	7911100	8846700	11136000	10171000
slr0839ferrochelatase	11137000	10676000	11436000	1356100	952770	1337900	1962400	9009100	8762200
slr0841periplasmicprotein,functionunknown	16734000	16281000	17153000	9247000	8357400	10040000	16064000	16763000	11710000
slr0847phosphopantetheineadenylyltransferase	1101300	1705000	1259000	691110	822550	649630	1843500	1419200	1281800
slr0848hypotheticalprotein	66612000	70415000	60595000	29851000	24587000	35614000	24755000	54886000	33411000
slr0861glycinamideribonucleotidetransformylase	12883000	12211000	12193000	6032700	6401500	7011400	10519000	10899000	10455000
slr0862probablesugarkinase	0	796850	578810	0	312450	0	1247900	601720	403910
slr0863hypotheticalprotein	2671700	3215500	1962500	629850	471380	834000	700080	1650700	759060
slr0864ATP-bindingproteinofABCtransporter	0	525700	0	0	0	0	533660	0	488660
slr0869hypotheticalprotein	5007100	5680600	4802700	1307400	2417000	2547900	1874200	4091000	3771100
slr0875large-conductancemechanosensitivechannel	55013000	52399000	47520000	24138000	21483000	14350000	45041000	47613000	47865000
slr0876hypotheticalprotein	13062000	12821000	9859000	4390500	5513200	4146200	13546000	11642000	8532500
slr0877glutamyl-tRNA(Gln)amidotransferasesubunitA	77027000	79713000	77240000	38601000	37794000	39859000	53896000	61715000	45073000
slr0879glycinedecarboxylasecomplexH-protein	16579000	17506000	14206000	9694200	4678200	9867800	10591000	15944000	13212000
slr0884glyceraldehyde3-phosphatedehydrogenase1(NAD+)	75248000	78594000	75812000	40108000	36563000	44348000	61575000	77138000	63719000
slr08863-oxoacyl-[acyl-carrierprotein]reductase	90804000	108750000	93086000	31736000	37438000	49162000	43979000	92971000	81016000
slr0891N-acetylmuramoyl-L-alanineamidase	16142000	17724000	16574000	9750600	6750600	6560300	10074000	10623000	11553000
slr0898ferredoxin--nitritereductase	90274000	90914000	84977000	41219000	42503000	49428000	56521000	70616000	65000000
slr0899cyanatelyase	7300200	8969200	6893900	3636700	3434200	4216800	10530000	6094400	5533500
slr0900molybdopterinbiosynthesisMoeAprotein	1858200	1941500	1403200	690690	776900	368640	1345800	1952700	1172500
slr0904competenceproteinComMhomolog	2652000	3272600	3165800	637090	1289900	630240	1741900	2296200	1746100
slr0906photosystemIIcorelightharvestingprotein	774540000	723920000	664060000	329920000	291370000	342990000	563660000	640820000	597850000
slr0907unknownprotein	45001000	32138000	31275000	15737000	14705000	17273000	20568000	28931000	26801000
slr0909unknownprotein	92784000	90947000	80071000	39973000	38672000	43156000	68176000	77969000	71556000
slr0912unknownprotein	29763000	33153000	28031000	12695000	10882000	15790000	24742000	29258000	23837000
slr0922peptidyl-tRNAhydrolase	1495300	3193500	1524200	646660	638120	729230	1076800	1151800	1106500
slr0923hypotheticalproteinYCF65	90270000	92242000	78802000	40062000	37707000	44635000	64273000	77789000	73056000
slr0924periplasmicprotein,functionunknown	74444000	84294000	75463000	43657000	25419000	43790000	67444000	81647000	65326000
slr0925single-strandedDNA-bindingprotein	124810000	127540000	126340000	60079000	57289000	63605000	93902000	120100000	100420000
slr0927photosystemIIreactioncenterD2protein;sll0849photosystemIIreactioncenterD2protein	254430000	242560000	221760000	141340000	105640000	112370000	223930000	155180000	234650000
slr0929chromosomepartitioningprotein,ParAfamily	25091000	27084000	18993000	9273000	8638200	10882000	12614000	10373000	15729000
slr0930hypotheticalprotein	919010	1386700	1292300	588870	549950	432930	1592300	1017200	692750
slr0938probableUDP-N-acetylmuramyltripeptidesynthetase	3657400	3877600	2622200	1410200	1310900	1368800	1570600	3091300	2139900
slr0940zeta-carotenedesaturase	23375000	26192000	24896000	9684500	8514500	9972300	17208000	24576000	17893000
slr0941hypotheticalprotein	5084600	5976500	4994000	2335600	1584400	2587300	3328400	4232800	2736000
slr0942alcoholdehydrogenase[NADP+]	18579000	18165000	18425000	9673700	7782800	10640000	20557000	26121000	18531000
slr0943fructose-bisphosphatealdolase,classI	109610000	39858000	34282000	24553000	82718000	90370000	61154000	30294000	61420000
slr0946arsenatereductase	2910500	2858500	2911500	1517700	1202000	1683200	1576000	2305800	1975000
slr0947responseregulatorforenergytransferfromphycobilisomestophotosystems	143390000	131940000	133080000	66237000	66437000	78982000	103650000	132300000	113700000
slr0948hypotheticalprotein	1136000	1068200	691650	467740	422990	470270	675970	747970	803670
slr09514-diphosphocytidyl-2C-methyl-D-erythritolsynthase	0	0	0	0	0	0	434220	0	0
slr0952fructose-1,6-bisphosphatase	14540000	15058000	8366700	5560300	4114800	6027700	3895500	11832000	9190900
slr0954hypotheticalprotein	1063000	1253100	1088400	0	530740	571610	1525100	1051200	1381800
slr0955probabletRNA/rRNAmethyltransferase	3297000	3347800	3848400	1196400	1322100	1229100	0	2545100	2197900
slr0962unknownprotein	10595000	10018000	7331900	4604500	7295100	4681500	5845500	10882000	8829200
slr0963ferredoxin-sulfitereductase	83715000	87620000	79119000	50975000	43043000	49860000	74280000	71634000	65173000
slr0965DNApolymeraseIIIbetasubunit	35371000	34322000	24557000	16557000	15150000	15646000	27510000	28151000	29129000
slr0966tryptophansynthasealphachain	31262000	34576000	32948000	16091000	14999000	16878000	23076000	24396000	25299000
slr0967hypotheticalprotein	1749600	4560600	1987000	620570	1727000	2150000	3281200	3207400	2955900
slr0974initiationfactorIF-3	21780000	21657000	19617000	8206400	7387900	10567000	12493000	22962000	16931000
slr0983glucose-1-phosphatecytidylyltransferase	10981000	10108000	11204000	4550700	5159400	5436100	3941800	10764000	9608800
slr0984CDP-glucose4,6-dehydratase	4014300	2586800	2813100	0	0	763340	2532300	2803300	2351800
slr0985dTDP-4-dehydrorhamnose3,5-epimerase	0	6319000	4517700	0	2311100	0	0	4266500	4474500
slr0990hypotheticalprotein	2928100	4069000	2104400	1333100	556250	1565300	1945900	2292300	2547900
slr1020sulfolipidbiosynthesisproteinSqdB	147290000	155040000	136720000	86966000	67333000	83258000	142730000	92384000	138820000
slr1022N-acetylornithineaminotransferase	35318000	39386000	24953000	13506000	13048000	15713000	22417000	29373000	19814000
slr1024fibrillin	3198600	3364200	3357800	2209100	1183900	2206000	2252600	880310	1806900
slr1028unknownprotein	46408000	46513000	43569000	22145000	17616000	21690000	34658000	36261000	36151000
slr1030magnesiumprotoporphyrinIXchelatasesubunitI	49033000	47694000	39891000	21232000	18036000	22492000	32704000	41156000	39524000
slr1031tyrosyltRNAsynthetase;ssr1720similartotyrosyltRNAsynthetase	15428000	15094000	11856000	6181100	6207300	8099100	11497000	14981000	11320000
slr1034hypotheticalproteinYCF41	56313000	44833000	42204000	36578000	29922000	34767000	57781000	56850000	62278000
slr1035hypotheticalprotein	8239400	4119200	3146500	3844300	1528400	1872000	1016200	3101600	2726200
slr1042two-componentresponseregulatorCheYsubfamily	14646000	14292000	8512300	7414700	6424000	6980900	8781000	9787800	9525600
slr1043similartochemotaxisproteinCheW	7533600	9198700	8969700	3383100	2985400	4164200	5576500	7902000	6426000
slr1044methyl-acceptingchemotaxisprotein,requiredforthebiogenesisofthickpilli	56677000	57752000	54226000	29198000	21981000	31925000	37837000	53454000	47892000
slr1048hypotheticalprotein	4321500	5455700	2059500	3474300	0	2544200	2939000	3235200	3422700
slr1051enoyl-[acyl-carrier-protein]reductase	81700000	82535000	71011000	50234000	45532000	45378000	71844000	68840000	62331000
slr1055magnesiumprotoporphyrinIXchelatasesubunitH	5257900	3664700	7097100	4027600	1839500	992810	2769700	4723800	5552600
slr1063probableglycosyltransferase	6588000	7054300	6330000	3665700	3316200	4430700	4750000	6565700	3976100
slr1064probableglycosyltransferase	12496000	11535000	16227000	5809100	4234600	7338700	10827000	13691000	10028000
slr1066unknownprotein	20737000	20450000	18606000	8051100	8490400	7253700	13067000	15778000	13029000
slr1067UDP-glucose4-epimerase	26116000	23458000	25804000	11047000	10084000	10314000	16662000	19248000	19941000
slr1071unknownprotein	1120400	1207200	1112900	656470	746140	2191200	1482600	914750	1058600
slr1073unknownprotein	812160	1150900	1167000	810270	605000	529320	0	590380	448450
slr1076probableglycosyltransferase	18409000	15919000	14393000	10460000	6667800	7822700	15584000	18960000	16001000
slr1077probableglycosyltransferase	1452600	2131500	1953700	0	1059300	873220	1152600	0	1463200
slr1084unknownprotein	2818000	2350100	1982600	1337600	758670	1270700	1837400	1970800	2265500
slr1087hypotheticalprotein	3504000	3346000	5180500	2736700	2524800	2350200	3234700	3790300	2848900
slr1090GTP-bindingprotein	1859600	1064000	2891100	1237100	431390	1545100	1478500	4031400	2882700
slr1096dihydrolipoamidedehydrogenase	130050000	132800000	109640000	57836000	45857000	60112000	99130000	105570000	102090000
slr1097hypotheticalprotein	26250000	29328000	26009000	13438000	12310000	13920000	17245000	22374000	20722000
slr1101hypotheticalprotein	5425800	5924900	3977100	3175100	2363300	2672300	5070000	4577200	4380600
slr1102hypotheticalprotein	1077100	620260	820270	262730	496030	469130	914220	1319700	2931300
slr1103hypotheticalprotein	24971000	27191000	27820000	13523000	12276000	15196000	19623000	27822000	21983000
slr1104hypotheticalprotein	22019000	24843000	21003000	10419000	10177000	12788000	15543000	20315000	14297000
slr1105GTP-bindingproteinTypA/BipAhomolog	6910500	8157200	4320200	3769600	3772900	3780600	4692100	8806200	3781000
slr1106prohibitin	34114000	37238000	25564000	14457000	14529000	17595000	25829000	31665000	23622000
slr1123guanylatekinase	5440300	4881000	6925300	2697600	1934500	1612000	3451200	3800500	3975400
slr1124phosphoglyceratemutase	23104000	28334000	24382000	13701000	11715000	14080000	21264000	25060000	19889000
slr1127unknownprotein	13121000	13487000	12537000	6035200	6526800	6510000	11076000	12741000	10213000
slr1128hypotheticalprotein	136300000	166480000	121800000	79348000	70588000	80050000	102400000	127380000	111880000
slr1129ribonucleaseE	28772000	27753000	25728000	16206000	14474000	15392000	26377000	26176000	22155000
slr1133L-argininosuccinatelyase	35366000	38498000	31932000	16083000	14646000	15698000	34231000	34864000	32691000
slr1139thioredoxin	17532000	18486000	16372000	4244900	7486900	7536200	7323400	16211000	5568200
slr1140DegT/DnrJ/EryC1/StrSfamilyprotein	17602000	19315000	12651000	9746900	10988000	9775400	13890000	15757000	17042000
slr1143hypotheticalprotein	7741500	9675200	7135300	3511200	3356200	4164500	7244900	6627800	7502900
slr1150unknownprotein	4353200	5067200	4822000	3379500	4641000	5353500	4616800	5381500	2858700
slr1159glycinamideribonucleotidesynthetase	18500000	19171000	16755000	12975000	6564900	11830000	13799000	13908000	15763000
slr1160periplasmicprotein,functionunknown	192430000	196650000	162550000	83647000	72401000	98186000	119250000	185380000	110680000
slr1161hypotheticalprotein	141230000	132340000	73439000	60180000	63572000	71000000	83652000	106120000	92510000
slr1165sulfateadenylyltransferase	61326000	58340000	56638000	27774000	25359000	31678000	50900000	58606000	58893000
slr1171glutathioneperoxidase-likeNADPHperoxidase,glutathioneperoxidase	32148000	29381000	26718000	15904000	9420200	11750000	19942000	29544000	22319000
slr1173hypotheticalprotein	6384700	7287100	8851800	5473700	3485200	4076000	5256700	6218000	4528700
slr1176glucose-1-phosphateadenylyltransferase	321980000	326970000	296880000	113620000	117060000	126190000	201350000	268950000	203260000
slr1178hypotheticalprotein	6395300	6375400	5898800	3005600	2893300	3781800	4706000	6000700	5221800
slr1179hypotheticalprotein	20244000	17002000	13878000	9206200	8483800	9595700	9867700	12460000	10627000
slr1183hypotheticalprotein	1828200	0	1422500	0	0	0	975750	1452900	1449000
slr1189unknownprotein	3751500	2493200	1502100	2746900	877030	564030	1728800	3029500	2822300
slr1192probablealcoholdehydrogenase	4979200	2906000	0	0	0	0	343810	3793500	0
slr1194hypotheticalprotein	23600000	21496000	20677000	10590000	8896300	11231000	13533000	18944000	12361000
slr1195hypotheticalprotein	2921700	3520100	2461000	1380800	1647100	1868700	2097100	2118400	1801700
slr1196periplasmicprotein,functionunknown	5777800	7446200	7522400	1688800	3034900	1626600	4352600	5216100	4310900
slr1198antioxidantprotein	671170000	703410000	604500000	250390000	250950000	336770000	424950000	541320000	368810000
slr1205similartochlorobenzenedioxygenase,ferredoxincomponent	29459000	27668000	25757000	13310000	25820000	16261000	16479000	19100000	12630000
slr1207hypotheticalprotein	1616900	7353300	2247300	1536600	669270	1229700	1920100	2121000	4475900
slr1216Mg2+transportprotein	8006400	8109400	6632600	3758900	3136100	2656900	4165300	6983400	7172600
slr1218hypotheticalproteinYCF39	11277000	10423000	10832000	4537700	3294400	4623800	7585600	8150800	10283000
slr1219ureaseaccessoryproteinE	1292400	1333600	1270000	1123600	684330	964220	1454300	1034300	1223000
slr1220hypotheticalprotein	115680000	118960000	104710000	50992000	52822000	62000000	63501000	55796000	83746000
slr1223hypotheticalprotein	32654000	32673000	28936000	15243000	15483000	12283000	26325000	28412000	26435000
slr1224ATP-bindingproteinofsugarABCtransporter	19361000	13697000	15609000	9234400	6842300	6840400	10594000	15545000	16648000
slr1226phosphoribosylaminoidazolesuccinocarboxamidesynthetase	43256000	43975000	40265000	20294000	16029000	21429000	32653000	38908000	30480000
slr1227chloroplasticouterenvelopemembraneproteinhomolog	178870000	173940000	163730000	70122000	68444000	77866000	111230000	145080000	134160000
slr1228peptide-chain-releasefactor3	1362900	1718600	1654300	0	1105900	771590	1024900	1013900	1370700
slr1233succinatedehydrogenaseflavoproteinsubunit	59526000	60569000	46820000	25709000	18808000	25375000	29299000	46308000	29614000
slr1234proteinkinaseCinhibitor	31834000	32364000	30241000	14534000	13887000	15382000	21151000	22993000	24172000
slr1236hypotheticalprotein	0	0	0	0	0	0	0	0	0
slr1238glutathionesynthetase	13162000	14020000	9721000	7464800	5521100	4585500	9619500	10813000	9153800
slr1239pyridinenucleotidetranshydrogenasealphasubunit	4765400	3790800	4337400	1623000	1575200	1971200	2173900	3036100	2392800
slr1240unknownprotein	8211100	10827000	6519000	3319700	3433100	3912500	5286800	6030400	6976700
slr1251peptidyl-prolylcis-transisomerase	46389000	36051000	31349000	36157000	30833000	17419000	43576000	59699000	58125000
slr1254phytoenedehydrogenase(phytoenedesaturase)	8355600	8110400	9749200	2062100	3473100	2106400	4255100	6669100	4563800
slr1256ureasegammasubunit	18768000	16014000	13659000	6574100	6628500	9676600	9526800	16773000	10187000
slr1258unknownprotein	9379800	8524100	9017100	3548200	4331400	4853800	4877600	6761800	5682000
slr1263hypotheticalprotein	18398000	18916000	19766000	9356000	9099300	9867700	17208000	17150000	16210000
slr1265RNApolymerasegamma-subunit	505490000	551390000	546030000	499540000	515540000	537240000	375560000	477330000	389510000
slr1266hypotheticalprotein	55374000	53641000	46943000	18162000	15777000	18174000	46148000	46654000	47157000
slr1270periplasmicprotein,functionunknown	166910000	172480000	135070000	88059000	84478000	94638000	134850000	141210000	147770000
slr1272probableporin;majoroutermembraneprotein	146690000	153870000	132390000	88746000	79478000	90794000	109420000	127580000	110880000
slr1273hypotheticalprotein	36375000	40231000	38762000	19550000	17505000	20354000	31143000	35128000	26165000
slr1274probablefimbrialassemblyproteinPilM,requiredformotility	129780000	140130000	129150000	65056000	56087000	60855000	90151000	105050000	100680000
slr1275hypotheticalprotein	60061000	49535000	50815000	27178000	21788000	26097000	35963000	42725000	45242000
slr1276hypotheticalprotein	102900000	84004000	92272000	41774000	35502000	39475000	69909000	78018000	68175000
slr1277pilusassemblyproteinhomologoustogeneralsecretionpathwayproteinD	554250000	586020000	552780000	274610000	250720000	297050000	468670000	464720000	499850000
slr1280NADHdehydrogenasesubunitNdhK	113490000	126770000	93752000	43002000	33174000	35247000	80213000	106880000	67413000
slr1281NADHdehydrogenasesubunitI	146980000	151420000	131330000	96638000	74743000	88329000	127850000	129480000	126130000
slr1289isocitratedehydrogenase(NADP+)	55413000	61558000	50896000	27136000	22857000	26729000	41741000	49111000	42334000
slr1295irontransportsystemsubstrate-bindingprotein	28375000	33252000	31905000	16668000	14841000	16362000	25869000	31444000	26434000
slr1298unknownprotein	1866100	2433300	3162800	0	1530200	1538000	0	1605400	712040
slr1299UDP-glucosedehydrogenase	42716000	44632000	47199000	21890000	17511000	20685000	36758000	33203000	31121000
slr1301hypotheticalprotein	45648000	43176000	48521000	25610000	21849000	24569000	24158000	46324000	31773000
slr1302proteininvolvedinconstitutivelowaffinityCO2uptake	2195300	2108800	2226200	1112000	996510	1420500	2162200	1845700	2016000
slr1311photosystemIID1protein;sll1867photosystemIID1protein;slr1181photosystemIID1protein	351640000	381580000	326850000	167580000	164100000	174190000	224330000	265920000	229190000
slr1312argininedecarboxylase	2566400	2751100	1356600	1593000	1069800	595130	944440	1100600	730600
slr1322putativemodulatorofDNAgyrase;TldD	17325000	18446000	14412000	8355400	5762000	6077700	10271000	12317000	12560000
slr1329ATPsynthasebetasubunit	2720300000	2461600000	2269700000	1103900000	962940000	1132600000	1856100000	2079900000	1820400000
slr1330ATPsynthaseepsilonchainofCF(1)	58034000	80696000	107310000	62318000	36919000	39386000	109550000	84938000	82442000
slr1331periplasmicprocessingprotease	8303500	8711000	6670900	3722800	3860800	4702900	5473800	6894600	5212500
slr1334phosphoglucomutase/phosphomannomutase	24602000	23306000	17313000	6538100	6051900	5908400	9942600	13783000	15640000
slr1338hypotheticalprotein	29973000	38219000	21488000	22204000	12564000	15188000	22567000	31681000	22742000
slr1342hypotheticalprotein	60266000	61305000	49609000	35961000	27663000	35074000	50552000	57553000	47822000
slr1347beta-typecarbonicanhydraselocalizedinthecarboxysome	86666000	92541000	88404000	42651000	38715000	45912000	68344000	69898000	64502000
slr1349glucose-6-phosphateisomerase	137810000	159120000	148190000	89422000	77063000	84378000	123060000	151160000	145180000
slr1351UDP-N-acetylmuramoylalanyl-D-glutamyl-26-diaminopimelate--D-alanyl-D-alanineligase	85284000	82748000	66474000	36630000	31048000	31451000	49885000	79511000	59200000
slr1353hypotheticalprotein	9010700	8740500	7864300	4915200	2934400	3891900	7156100	8325200	5893700
slr135630SribosomalproteinS1	222140000	178140000	216650000	89852000	88650000	92739000	132770000	157300000	141660000
slr1362hypotheticalprotein	7609600	6924800	6095300	3221200	2905000	3896600	4477800	5747300	3150500
slr1363hypotheticalprotein	14043000	12193000	12759000	6992300	6132900	6545800	6333200	10983000	10274000
slr1367glycogenphosphorylase	91110000	92225000	70905000	41464000	37229000	43994000	57575000	73851000	75000000
slr1368precorrindecarbocylase	3851900	4388600	1871100	1929300	974000	1928100	2478000	3738100	4007800
slr1385unknownprotein	13426000	13657000	12922000	6640800	6659200	9761600	10425000	15781000	8244500
slr1390celldivisionproteinFtsH	1463100	1600600	1575800	759580	736920	626150	749430	986830	2020100
slr1406periplasmicprotein,functionunknown	241580000	235290000	197750000	97363000	79314000	105220000	157970000	221760000	156370000
slr1407unknownprotein	49194000	55316000	43243000	25889000	20754000	25188000	43365000	45748000	37283000
slr1409periplasmicWD-repeatprotein	114280000	119450000	102280000	51700000	47404000	57925000	61600000	100350000	90733000
slr1410periplasmicWD-repeatprotein	88313000	85156000	83173000	48686000	42968000	48557000	77948000	98154000	73919000
slr1416similartoMorRprotein	13668000	15495000	15911000	10594000	10618000	7034500	15131000	11470000	15357000
slr1418dihydroorotatedehydrogenase	2951300	2619700	2524600	1067700	938180	1256700	1581100	3592900	1663900
slr1423UDP-N-acetylmuramate-alanineligase	9395100	11262000	6475900	4591900	2398200	4176400	8948600	7648700	8411800
slr1437unknownprotein	15209000	13446000	12020000	6944200	9254200	7848900	13841000	16778000	11456000
slr1438hypotheticalprotein	5316600	5595800	5531100	2646800	2203600	2930000	4625000	4634200	4065300
slr1452sulfatetransportsystemsubstrate-bindingprotein	22504000	22981000	19190000	9412200	7718600	10851000	20645000	25838000	17733000
slr1459phycobilisomecorecomponent	496850000	517640000	490280000	285270000	279040000	326010000	368390000	460160000	356510000
slr1463elongationfactorEF-G	328960000	310930000	300790000	191760000	159800000	188920000	249870000	265840000	247910000
slr1467precorrinisomerase	1950500	1879000	2198200	1080700	943990	1010000	1875400	1895700	2059300
slr1470hypotheticalprotein	2859900	3813300	2963500	1622500	0	1551600	2095700	2530600	2933600
slr1471hypotheticalprotein	19300000	19944000	19418000	10956000	10817000	12394000	15043000	16823000	13231000
slr1476aspartatecarbamoyltransferase	1506600	1731000	1665500	3098700	2260800	2902100	4990100	1144100	4124500
slr1501probableacetyltransferase	1476600	2041600	2268900	1050500	1004000	1277400	1143300	1478000	1577800
slr1505unknownprotein	8487400	8914600	8690700	5255400	4062300	3972400	8349500	7664900	9656800
slr1506hypotheticalprotein	287270000	295590000	255620000	150320000	122460000	132110000	190620000	259130000	228840000
slr1510fattyacid/phospholipidsynthesisproteinPlsX	11968000	11434000	14580000	6666200	4841300	5756100	7292000	7879800	7624400
slr15113-oxoacyl-[acyl-carrier-protein]synthaseIII	7577500	8388700	6725600	2741800	3396900	4211200	4402200	6657300	6668200
slr1512sodium-dependentbicarbonatetransporter	309800000	250510000	269750000	154620000	125800000	149870000	174150000	295970000	254270000
slr1513periplasmicprotein,functionunknown	366810000	360750000	322350000	185700000	165130000	190090000	250970000	306060000	264070000
slr1516superoxidedismutase	590890000	621460000	544710000	314590000	238370000	325920000	515470000	578290000	526260000
slr15173-isopropylmalatedehydrogenase	42915000	60509000	37932000	26130000	25392000	32585000	43923000	52987000	56395000
slr1519hypotheticalprotein	3477100	3412700	3398600	1636300	1510300	1399200	4559500	5080800	2894800
slr1531signalrecognitionparticleprotein	10216000	12914000	8381400	4106200	3615600	3990100	7450000	7533400	7940700
slr1533hypotheticalprotein	1073600	0	879430	627280	1604400	278520	396930	3060300	0
slr1534hypotheticalprotein	4739600	4168400	4376000	3833300	3674900	4235200	3525000	3345500	3520100
slr1537unknownprotein	10528000	10604000	9246100	5077500	4406100	4206300	6771000	9001500	8931000
slr1540mRNA-bindingprotein	39587000	42854000	36677000	20311000	19145000	21746000	28741000	39675000	33458000
slr15422-C-methyl-D-erythritol2,4-cyclodiphosphatesynthase	5504600	6270600	5810700	2236300	2555900	2893400	4400300	5341000	4835600
slr1550lysyl-tRNAsynthetase	10942000	10437000	10867000	4368600	3373000	4763200	6122500	7315800	8882300
slr15562-hydroxyaciddehydrogenasehomolog	1812700	1839000	0	724480	656250	713410	1205300	1176400	2069800
slr1557hypotheticalprotein	11826000	11095000	9769500	6119600	3664700	3608000	7580400	10143000	8768400
slr1559shikimate5-dehydrogenase	3727000	3966700	3571500	1831700	1936500	1850700	1589800	2518900	2537300
slr1560histidyltRNAsynthetase	19663000	19082000	17432000	7614100	7874000	7488200	12838000	14469000	12543000
slr1562glutaredoxin	5431000	5970900	4978300	1180900	2771700	3669500	3581800	6482800	5520100
slr1571unknownprotein	0	0	0	0	0	0	3625600	0	1701700
slr1573hypotheticalprotein	1974900	2252100	1677300	3168100	864520	1386500	4400600	2267900	4661100
slr1576unknownprotein	2380500	2358400	1966600	928600	973300	1596400	1981800	1624500	1594900
slr1577hypotheticalprotein	1391900	2208300	1752600	973770	616250	543500	1291200	2152700	1736000
slr1579hypotheticalprotein	4529700	4261500	4092700	3519500	3358100	3603800	3273600	8214200	4955500
slr1588two-componenttranscriptionregulator	5522200	3987900	3976800	7221700	6526500	8168200	3836000	10821000	4138400
slr1590hypotheticalprotein	60596000	61070000	57399000	29539000	21942000	25540000	38660000	55153000	44550000
slr1600hypotheticalprotein	42192000	41629000	47612000	10476000	20589000	14440000	21163000	40460000	25140000
slr1604celldivisionproteinFtsH	50429000	52034000	46412000	28418000	22232000	31094000	37521000	47718000	40741000
slr1609long-chain-fatty-acidCoAligase	54176000	49648000	47980000	23635000	19341000	26480000	31589000	38499000	37011000
slr1610putativeC-3methyltransferase	13696000	14561000	10169000	4703300	4658300	7167800	17185000	12552000	11831000
slr1612hypotheticalprotein	2106900	2635600	2115000	1061100	956090	1273700	1486900	2046200	1387200
slr1613hypotheticalprotein	2828500	2413400	2833600	1265700	1689800	1226100	3214600	2603700	3414900
slr1615perosaminesynthetase	13146000	10989000	9161300	1887700	4366200	4587800	3325600	6582500	8559400
slr1616unknownprotein	17166000	18767000	16504000	8729000	7276200	9273700	13853000	17908000	14025000
slr1617similartoUDP-glucose4-epimerase	60403000	62899000	47778000	22527000	20338000	25295000	37278000	46869000	46492000
slr1618unknownprotein	30792000	26621000	30669000	13492000	13086000	16516000	18503000	24398000	14521000
slr1619hypotheticalprotein	87404000	105950000	57470000	40676000	29271000	36878000	66889000	73683000	53005000
slr1622solubleinorganicpyrophosphatase	106540000	106740000	100170000	53560000	42832000	47160000	91373000	83912000	95240000
slr1623hypotheticalprotein	92145000	93855000	73627000	30427000	28115000	30434000	51340000	49127000	37316000
slr1624hypotheticalprotein	38523000	50062000	48187000	28666000	24496000	29284000	37341000	44909000	36112000
slr1626dihydroneopterinaldolase	21487000	26683000	26877000	10306000	10233000	11789000	19615000	21110000	19652000
slr1641ClpBprotein	78237000	86234000	91418000	41250000	37630000	44443000	64701000	70719000	55398000
slr1643ferredoxin-NADPoxidoreductase	529470000	504030000	526990000	277840000	255950000	288210000	375950000	454490000	385980000
slr1644hypotheticalprotein	1407400	1233400	2148200	567520	702490	619950	740450	965710	977780
slr1645photosystemII11kDprotein	30147000	31330000	32796000	32038000	30068000	15504000	21768000	46883000	39746000
slr1648hypotheticalprotein	5766000	5692200	4656100	2605600	2309700	2167400	3092600	3327500	4665700
slr1649hypotheticalprotein	24650000	24075000	17268000	11872000	10221000	11592000	16720000	17690000	18529000
slr1655photosystemIsubunitXI	1055100000	1069300000	1046000000	575580000	502810000	568280000	873530000	990450000	951960000
slr1658unknownprotein	15554000	16174000	12611000	6941000	5822800	6389900	9738100	11621000	10469000
slr1661hypotheticalprotein	46353000	41599000	38286000	19187000	20638000	22069000	22464000	37676000	31837000
slr1665diaminopimelateepimerase	38873000	35681000	30085000	21562000	16383000	22029000	29039000	31417000	35265000
slr1666pleiotropicregulatoryproteinhomolog	19570000	20765000	26710000	18277000	16200000	17588000	28357000	21361000	23472000
slr1668periplasmicprotein,functionunknown(targetgeneofsycrp1)	3995800	3841500	4896900	2218000	2482600	1771800	3584400	3352400	3446300
slr1673probabletRNA/rRNAmethyltransferase	810490	1049900	1206500	808430	562830	858560	1025200	1346800	1071900
slr167850SribosomalproteinL21	187730000	188460000	169610000	75970000	66626000	83692000	134700000	176180000	147210000
slr1681unknownprotein	9899300	6114100	8273400	1191900	1344600	903300	6331000	7988500	2717300
slr1686hypotheticalprotein	7452500	8384600	7405200	3667700	3603600	4203700	6441300	7762500	6803000
slr1689formamidopyrimidine-DNAglycosylase	4846900	4486100	5406300	3096500	2118400	2928200	4379800	5614300	3264000
slr1691glutamine-dependentNAD(+)synthetase	3693600	2615300	3192100	1916700	1707600	2111100	3492100	4010900	2577000
slr1693two-componentresponseregulatorPatAsubfamily	3647900	3492100	2055700	1278800	2620300	1586300	2025500	3504200	3129400
slr1694expressionactivatorappAhomolog	35680000	36807000	31619000	10364000	9182000	11087000	19483000	35918000	29808000
slr1697serine/threoninekinase	13277000	11659000	8998300	5208400	4449800	5873100	9867400	12749000	9808800
slr1702hypotheticalprotein	23935000	25717000	22414000	12974000	10304000	13349000	13079000	16414000	19929000
slr1703seryl-tRNAsynthetase	31066000	29413000	27285000	13141000	13503000	15163000	20958000	22401000	20030000
slr1718hypotheticalprotein	40305000	44722000	32201000	20992000	15514000	15818000	24734000	26378000	35098000
slr1719DrgAproteinhomolog	179390000	217690000	180380000	85615000	86245000	91931000	142790000	179310000	153240000
slr1720aspartyl-tRNAsynthetase	85986000	87990000	82854000	42339000	39340000	41298000	68806000	83054000	70095000
slr1722inosine-5'-monophosphatedehydrogenase	158410000	148070000	167670000	61124000	59525000	78774000	98883000	124560000	109160000
slr1724hypotheticalprotein	5304200	6264900	6568900	3286800	3668100	3688700	4461300	7086000	4795900
slr1727Na+/H+antiporter	13400000	17183000	11787000	6048300	5069800	6338600	8981100	9787200	9348300
slr1732hypotheticalprotein	7691100	7528600	8163900	4693400	4135200	5304700	5969800	8500700	5132600
slr1734glucose6-phosphatedehydrogenaseassemblyprotein	109140000	114310000	94053000	70788000	45189000	53495000	86486000	97795000	108440000
slr1735ATP-bindingsubunitoftheABC-typeBgtpermeaseforbasicaminoacidsandglutamine	12961000	18288000	19234000	9634100	8856900	9965500	13280000	14098000	10191000
slr1739photosystemII13kDaproteinhomolog	4224200	941930	1598400	571070	1655900	466700	657860	958690	632790
slr1740oligopeptidebindingproteinofABCtransporter	10872000	12840000	13820000	8585500	6499400	5888600	16116000	8378900	8202200
slr1742probablecobyricacidsynthase	4460000	5549600	4075100	1332800	2448600	2717000	4994300	4583100	1805700
slr1743type2NADHdehydrogenaseNdbB	8376300	8168300	5484500	4418500	3845500	4906900	6684500	7840400	7385800
slr1744N-acetylmuramoyl-L-alanineamidase,periplasmicprotein	103030000	110980000	94192000	51315000	46989000	45688000	55071000	76946000	66240000
slr1751periplasmiccarboxyl-terminalprotease	106150000	105540000	96110000	57109000	48104000	50104000	83884000	94758000	77068000
slr1753hypotheticalprotein	47328000	49111000	43443000	23696000	19138000	23771000	34206000	41192000	29928000
slr1755NAD+dependentglycerol-3-phosphatedehydrogenase	8674500	10016000	7354800	5224200	5307900	3637000	7172300	8932600	6633500
slr1756glutamate--ammonialigase	820450000	820420000	736580000	506880000	430350000	443510000	663340000	793230000	645850000
slr1761FKBP-typepeptidyl-prolylcis-transisomerase,periplasmicprotein	56099000	79314000	49557000	34286000	29406000	36080000	64681000	74575000	59034000
slr1763probablemethyltransferase	40283000	40138000	35916000	18648000	16149000	21101000	29064000	36525000	35931000
slr1767hypotheticalprotein	503120	691780	772980	0	584710	349860	442800	677000	1045400
slr1768unknownprotein	41367000	43023000	38453000	22144000	19174000	23562000	31044000	37466000	34618000
slr1772probablehydrolase,periplasmicprotein	13746000	6356800	12121000	10849000	9961400	9731500	8220800	13636000	10354000
slr1773unknownprotein	4533800	4267000	4629300	2352500	2091900	2009300	2993800	3757000	3767300
slr1777magnesiumprotoporphyrinIXchelatasesubunitD	6929600	4286000	5286000	3005600	2986100	2764200	5512300	6066100	4897700
slr1779pyridoxalphosphatebiosyntheticproteinPdxJ	7735400	7384000	8298200	5440200	3584700	8560200	10780000	13867000	5916700
slr1780hypotheticalproteinYCF54	41680000	42335000	42302000	20931000	17671000	19178000	29980000	36201000	34224000
slr1783two-componentresponseregulatorNarLsubfamily	22947000	20888000	21338000	10861000	10276000	17540000	15015000	20266000	17340000
slr1784biliverdinreductase	4232300	4367400	3802000	1107700	885920	1910700	2383100	1702500	2094300
slr1788unknownprotein	1262200	1643600	1438100	798960	541390	812110	868470	1060400	1579800
slr1793transaldolase	249210000	252540000	214680000	113630000	109330000	122850000	181350000	207540000	182810000
slr1794probableaniontransportingATPase	31984000	34084000	33227000	15616000	14282000	14180000	21423000	26297000	22189000
slr1796hypotheticalprotein	11274000	11784000	10898000	5329300	4293700	4800500	6422800	8128000	7652400
slr1800hypotheticalprotein	6808400	5850100	6494500	2930600	3549300	3511800	4060800	5101500	5127300
slr1808transferRNA-Glnreductase	634750	2196800	2892000	1081900	1289700	1155500	2909100	1944500	2434600
slr1809unknownprotein	1673900	2600200	1427200	0	463880	541540	1161000	2022900	1105500
slr1814hypotheticalprotein	8459800	8545700	7511300	3860500	3896500	3812700	6898100	8791700	7355100
slr1815hypotheticalprotein	1467600	1285900	2158700	367790	511560	653220	1077700	1350700	1190800
slr1819hypotheticalprotein	1886500	0	1463300	462210	0	2318600	2416000	0	2411500
slr1826hypotheticalprotein	2740700	2639800	5302800	1531700	3788100	1624300	2039700	4578400	2019800
slr1828ferredoxin,petF-likeprotein	3718500	3094400	2945200	3455700	2805800	2870000	5529900	10151000	4461800
slr1829putativepoly(3-hydroxyalkanoate)synthasecomponent	4072600	4405200	3050000	2777800	2590400	2940000	1076000	3757700	2570100
slr1830poly(3-hydroxyalkanoate)synthase	0	0	0	0	0	0	0	0	0
slr1834P700apoproteinsubunitIa	1440800000	1450800000	1339500000	589090000	550530000	611230000	926110000	1112300000	955340000
slr1835P700apoproteinsubunitIb	811050000	808000000	741380000	382080000	329080000	382390000	531070000	582780000	541790000
slr1837two-componentsystemresponseregulatorOmpRsubfamily	4714000	5056600	3565900	1928400	1528200	1826200	4935000	2300400	3578600
slr1838carbondioxideconcentratingmechanismproteinCcmKhomolog3,putativecarboxysomeassemblyprotein	25486000	27641000	21342000	12254000	9493500	11848000	15324000	14516000	19604000
slr1839carbondioxideconcentratingmechanismproteinCcmKhomolog4,putativecarboxysomeassemblyprotein	93662000	154860000	83180000	59797000	55932000	58423000	101740000	98652000	70607000
slr1841probableporin;majoroutermembraneprotein;sll1550probableporin;majoroutermembraneprotein	436340000	475650000	377670000	205340000	166980000	193060000	306340000	336410000	350470000
slr1842cysteinesynthase	47024000	53109000	52548000	25727000	25100000	29622000	43329000	43331000	44682000
slr1843glucose6-phosphatedehydrogenase	166740000	135390000	119400000	70008000	66396000	74784000	127940000	114430000	118440000
slr1846hypotheticalproteinYCF64	4032600	3479400	2936600	2646000	2421500	2087900	8620800	4688600	3768200
slr1847hypotheticalprotein	52645000	49730000	34908000	28133000	30975000	34901000	35839000	61962000	39868000
slr1848histidinoldehydrogenase	53693000	52410000	50677000	25992000	21498000	26050000	42229000	46078000	36829000
slr1852unknownprotein	493870000	507650000	429000000	243180000	218090000	245250000	357020000	423590000	369310000
slr1853carboxymuconolactonedecarboxylase	47550000	49291000	44096000	16292000	25143000	24827000	50637000	59559000	52691000
slr1854unknownprotein	148650000	159120000	94578000	63723000	53788000	64668000	131720000	99451000	144170000
slr1855unknownprotein	160900000	150250000	123110000	78186000	67282000	78645000	123360000	147540000	133590000
slr1856phosphoproteinsubstrateoficfGgenecluster	53015000	54054000	47118000	25843000	24395000	22597000	27383000	29331000	33372000
slr1857isoamylase	29895000	30461000	24253000	14873000	13072000	14149000	15017000	22920000	20723000
slr1859anti-sigmaffactorantagonist	162230000	166230000	149570000	65535000	55653000	74440000	110660000	144210000	118470000
slr1860carbonmetabolismsregulatoryproteinIcfG	1155600	1076200	1225300	815380	474540	431660	2281900	660760	1538600
slr1861probablesigmaregulatoryfactor	1512400	3741800	2443600	1555300	1766200	2006500	1542400	2930400	3217200
slr1867anthranilatephosphoribosyltransferase	5269400	7731700	6955100	3937400	3361200	3830500	5157900	7103200	5713200
slr1869unknownprotein	0	0	3322300	1668900	1486700	0	3052800	2494800	2469000
slr1870hypotheticalprotein	3603500	3298400	2602000	464140	1157600	1923200	1981900	3189300	2762300
slr1874D-alanine--D-alanineligase	16951000	15450000	20443000	11527000	10513000	9046700	19369000	16507000	18111000
slr18772-hydroxyhepta-2,4-diene-1,7-dioateisomerase	6445100	6225600	13933000	7133500	5554200	7249200	4903000	10793000	4506600
slr1878phycocyaninalpha-subunitphycocyanobilinlyase	1554700	1293000	1569400	638520	531160	662130	928560	1207500	821410
slr1881ATP-bindingsubunitoftheABC-typeNatpermeaseforneutralaminoacids	4849900	6431200	5562400	2668300	2278100	2997100	3311900	5128800	3024700
slr1884tryptophanyl-tRNAsynthetase	0	1966000	3072500	0	0	1154400	0	0	0
slr1887porphobilinogendeaminase(hydroxymethylbilanesynthase,preuroporphyrinogensynthase)	75240000	78717000	69600000	39651000	33526000	39825000	65496000	77709000	62772000
slr1890bacterioferritin	168500000	175950000	128570000	64298000	50020000	53866000	102710000	100010000	92405000
slr1894probableDNA-bindingstressprotein	223550000	207140000	179990000	99459000	76805000	94729000	153940000	160670000	160340000
slr1897periplasmicsugar-bindingproteinofABCtransporter	6023700	5836000	5376000	3862500	2716500	2407800	6217900	5760800	4949900
slr1898N-acetylglutamatekinase	25780000	26720000	28225000	13214000	14741000	13776000	18896000	25618000	19985000
slr1900hypotheticalprotein	28133000	34271000	28221000	12932000	11067000	12667000	24487000	23631000	23266000
slr1908probableporin;majoroutermembraneprotein	283800000	272360000	252950000	164590000	143660000	161430000	168050000	222020000	165870000
slr1909two-componentresponseregulatorNarLsubfamily	22301000	23314000	18260000	10862000	10173000	10001000	17187000	20279000	17204000
slr1911hypotheticalprotein	1240600	1417500	1286500	574930	464680	563380	1265300	1523100	1168900
slr1915hypotheticalprotein	6231900	6043100	5041800	5294200	4142100	4333300	7082000	8171500	3959700
slr1919hypotheticalprotein	4219500	5750400	5071800	2822900	2036800	2611200	4038600	4593800	4074600
slr1923hypotheticalprotein	0	0	0	0	0	0	0	0	0
slr1924D-alanyl-D-alaninecarboxypeptidase,periplasmicprotein	44511000	47965000	41367000	20229000	16623000	20224000	28632000	38578000	36146000
slr1926hypotheticalprotein	31450000	27872000	25970000	17377000	13795000	14708000	20538000	27020000	21333000
slr1928type4pilin-likeprotein	2099500	3120200	0	924000	0	1093600	1178300	2248200	991370
slr1931type4pilin-likeprotein	6565800	9669600	4171000	896400	2409200	4015900	3012600	3702000	3257100
slr1933dTDP-4-dehydrorhamnose3,5-epimerase	1898800	1813700	1894100	747570	1826200	0	0	1838900	2126400
slr1934pyruvatedehydrogenaseE1component,alphasubunit	53725000	67237000	50008000	22823000	28763000	40613000	42501000	47821000	34380000
slr1938putativetranslationinitiationfactorEIF-2bsubunit1	25443000	27855000	24533000	11191000	10437000	12535000	15714000	19153000	15901000
slr1940periplasmicprotein,functionunknown	25023000	25795000	27065000	13005000	15849000	16578000	10733000	21301000	20059000
slr1942circadianclockproteinKaiChomolog	18474000	17949000	16812000	9130400	7271900	8628500	16683000	15828000	11705000
slr1944periplasmicprotein,functionunknown	105650000	118330000	123050000	62373000	50921000	63288000	72596000	103420000	94609000
slr19452,3-bisphosphoglycerate-independentphosphoglyceratemutase	10974000	11967000	12352000	7727800	5734600	7197100	16967000	12022000	10529000
slr1949hypotheticalprotein	23307000	26052000	22328000	12033000	9383000	10181000	13621000	17286000	19554000
slr1951hypotheticalprotein	4584900	4303200	3504400	1788000	0	0	3176500	3960000	3322200
slr1958unknownprotein	40467000	33540000	36253000	19646000	16876000	20665000	28911000	29193000	30341000
slr1962probableextracellularsolute-bindingprotein	35653000	33339000	28730000	18123000	14181000	17951000	20137000	28336000	14738000
slr1963water-solublecarotenoidprotein	1217500000	1261000000	1209600000	567430000	486430000	497790000	1002700000	1016800000	854770000
slr1968unknownprotein	2087500	898720	1283500	601520	426700	508190	817620	1475800	1233700
slr1970hypotheticalprotein	45780000	46144000	41326000	21440000	24279000	25252000	31049000	34908000	28708000
slr1972hypotheticalproteinYCF81	3057700	3365300	3093600	1753300	1662600	2048000	4250400	1590100	1714800
slr1974GTPbindingprotein	4521900	7734700	3583200	1981100	1935300	2016000	2441100	3003300	3710700
slr1975N-acylglucosamine2-epimerase	8966400	9923500	9076600	5250300	4878100	4934400	7504300	8738500	7706300
slr1982two-componentresponseregulatorCheYsubfamily	6252300	7739400	5937900	2779900	2224400	4360200	3922200	5883200	5464100
slr1983two-componenthybridsensorandregulator	2390300	2157200	1961600	848130	484900	459620	1330200	1044300	1533800
slr1984nucleicacid-bindingprotein,30SribosomalproteinS1homolog	43903000	38497000	46366000	27472000	21511000	25286000	30646000	35829000	39694000
slr1986allophycocyaninbetasubunit	12969000000	10737000000	12059000000	6391500000	5844200000	6890400000	8095000000	9853900000	9109200000
slr1992glutathioneperoxidase-likeNADPHperoxidase	137010000	127490000	90389000	40264000	30923000	49997000	101510000	95958000	104880000
slr1993PHA-specificbeta-ketothiolase	47034000	47290000	46197000	20004000	20251000	22061000	34481000	37056000	39368000
slr1994PHA-specificacetoacetyl-CoAreductase	60007000	66731000	62532000	30562000	27204000	30372000	44492000	52817000	41157000
slr2001cyanophycinase	31903000	30588000	27039000	9702700	9465300	9338400	13738000	16931000	22323000
slr2002cyanophycinsynthetase	54588000	55026000	50895000	31625000	21913000	28140000	43233000	42055000	45078000
slr2004periplasmicprotein,functionunknown	20941000	20743000	18354000	12393000	11640000	12625000	15140000	16368000	15936000
slr2005periplasmicprotein,functionunknown	36960000	43070000	76432000	18309000	38284000	43521000	29401000	109010000	23420000
slr2016type4pilin-likeprotein,essentialformotility	1310400	290660	0	0	0	0	0	0	930250
slr2018unknownprotein	2598100	2383400	2691400	8329100	0	0	0	0	0
slr2023malonylcoenzymeA-acylcarrierproteintransacylase	3809700	0	3055200	1727800	1386400	1805900	2816100	3291400	2844900
slr2024two-componentresponseregulatorCheYsubfamily	86864000	85059000	55681000	38447000	32844000	37993000	58188000	56436000	67118000
slr2025hypotheticalprotein	52742000	53738000	46444000	34589000	27985000	30197000	46379000	52804000	43021000
slr2032hypotheticalproteinYCF23	86236000	93468000	85422000	42128000	37063000	44227000	60273000	77139000	66545000
slr2033membrane-associatedrubredoxin,essentialforphotosystemIassembly	25376000	28038000	24586000	14786000	12660000	13911000	23282000	27202000	24216000
slr2034putativehomologofplantHCF136,whichisessentialforstabilityorassemblyofphotosystemII	44974000	45667000	42499000	20315000	18235000	24133000	28912000	38991000	29997000
slr2041probabletwo-componentresponseregulator	6227200	4810700	3998100	2617000	2326100	2314300	3970400	4061000	4020000
slr2046unknownprotein	16765000	15984000	13337000	7060700	3766400	6227900	9242700	12400000	0
slr2047PhoHlikeprotein	39439000	9391800	9067300	28501000	27086000	35019000	26789000	33837000	28988000
slr2048periplasmicprotein,functionunknown	4074100	4623000	0	2242200	774810	0	1687300	3620900	1293700
slr2049hypotheticalproteinYCF58	12920000	15766000	14075000	7723800	7028900	7072900	9528700	15475000	13101000
slr2051phycobilisomerod-corelinkerpolypeptide	2712300000	2878800000	2533700000	1285800000	1051900000	1241400000	2048400000	2398000000	2159400000
slr2058DNAtopoisomeraseI	142990000	146080000	146580000	130950000	113460000	146660000	101700000	137660000	103820000
slr2059iron-sulfurclusterbindingproteinhomolog	0	0	0	0	0	0	0	0	0
slr2067allophycocyaninalphasubunit	9930400000	10359000000	8930700000	4897800000	4030100000	4634400000	7235400000	9473400000	7162700000
slr2070hypotheticalprotein	42560000	42080000	34702000	15911000	14608000	16191000	31861000	31471000	34278000
slr2072L-threoninedeaminase	7345500	4927300	6978100	2092500	2271200	2780200	4005900	5643900	5822100
slr2073hypotheticalproteinYCF50	1553900	3043100	1304100	892610	894270	738030	2941600	3261500	2963500
slr2074similartomannose-1-phosphateguanylyltransferase	4616700	4398400	3188200	2008100	1773800	1785600	2246700	2876100	2579000
slr207510kDchaperonin	719440000	733230000	654830000	307640000	297270000	366970000	436550000	584300000	503200000
slr207660kDchaperonin	1800300000	1840500000	1606200000	871070000	784860000	920470000	1190200000	1511400000	1315000000
slr2079putativeglutaminase	0	0	0	0	1032700	0	1695100	0	1061100
slr2088acetohydroxyacidsynthase	15368000	15456000	14599000	6328400	8426300	8762000	7014000	12183000	8859300
slr2089squalene-hopene-cyclase	5344800	5199500	4459700	1522000	1205200	2950200	2596600	4694100	2739300
slr2094fructose-1,6-/sedoheptulose-1,7-bisphosphatase	746350000	833050000	720260000	358590000	366830000	352400000	621280000	652090000	622760000
slr2097cyanoglobin	20864000	21255000	16984000	9620700	7929500	10171000	15184000	19770000	15673000
slr2100two-componentresponseregulator	3137700	3181800	4018300	2264200	2528400	755890	4448800	4675600	4696400
slr2101hypotheticalprotein	34159000	31112000	29693000	16725000	14067000	15486000	21426000	27654000	24926000
slr2102celldivisionproteinFtsY	17177000	18990000	15857000	7233500	6684200	8361800	13657000	13853000	13529000
slr2122hypotheticalprotein	0	0	0	842920	0	2571500	4185900	3152700	1470300
slr2123similartoD-3-phosphoglyceratedehydrogenase	31052000	29602000	28779000	14882000	14642000	15079000	19702000	26885000	20504000
slr21303-dehydroquinatesynthase	15043000	17414000	12910000	8113700	5886100	7620000	11502000	13039000	13387000
slr2136GcpEproteinhomolog	11912000	13473000	17514000	7114700	5900100	5453000	8168200	13122000	11712000
slr2141hypotheticalprotein	4563700	7404100	6272700	1944600	1752100	1785100	3444900	3430500	3427000
slr2143L-cysteine/cystinelyase	0	0	3545100	0	0	1333700	2957700	2903500	0
slr2144periplasmicprotein,functionunknown	51829000	56836000	45971000	24034000	21357000	23944000	39645000	46950000	42146000
slr5051unknownprotein	4472400	9223500	4568500	4832300	4332900	4545000	6962900	8792000	7789300
slr5105plasmidpartitioningprotein,ParAfamily;sll6036chromosomepartitioningprotein,ParAfamily	3010000	2813400	2574700	1181200	1104100	1126700	1813000	2048700	2010700
slr5119hypotheticalprotein;slr1712hypotheticalprotein	72659000	90267000	71135000	34713000	34963000	37439000	58513000	63757000	51589000
slr6001two-componenthybridsensorandregulator	545460	713910	495130	273420	242750	403650	505380	572050	526240
slr6037arsenatereductase;sll5104arsenatereductase	47390000	47931000	45760000	9846700	9933700	8842300	33326000	32311000	35125000
slr6039hypotheticalprotein;sll0788hypotheticalprotein	12436000	14452000	8013400	7980500	6774900	5406900	9037600	9781400	10714000
slr6041two-componentsensorhistidinekinase;sll0790two-componentsensorhistidinekinase	3348700	3489800	2220100	1108900	2051600	1836300	2803800	3175800	2720400
slr6042probablecationeffluxsystemprotein,czcBhomolog	708690	0	0	250840	0	0	1251800	885840	1366900
slr6044hypotheticalprotein	17191000	17714000	14142000	9072700	7487300	9566200	13199000	16520000	14013000
slr6049hypotheticalprotein	18418000	9718100	9114500	3942500	2673400	3413500	5632700	8660600	10442000
slr6056probabletranscriptionalregulator	1560600	3302600	2951100	1389600	1448400	1863500	2286500	3104800	1423200
slr6071unknownprotein;slr6012unknownprotein	93504000	114970000	125010000	55205000	44574000	51584000	66645000	65223000	97509000
slr6073unknownprotein;slr6014unknownprotein	0	0	0	0	0	0	982780	0	0
slr6095typeIrestriction-modificationsystem,Msubunit(fragment)	2588800	2199100	3253200	1555000	1094000	864340	1696600	5174100	2052700
slr6110putativesignallingprotein	9256500	9803400	9853200	2797400	4555200	3803900	5564900	8883700	6232900
slr7012hypotheticalprotein	14401000	16179000	13453000	6875800	4621800	5799100	11370000	11320000	3896000
slr7024hypotheticalprotein	8247400	8939600	8239200	3450100	1976200	2435500	5802400	5193800	5348400
slr7060hypotheticalprotein	3349900	3295000	2978800	835920	718780	1678500	3820000	5122200	1185300
slr7073hypotheticalprotein	10724000	9325300	8895200	4974800	4695900	5104100	8024000	9292200	9012400
slr7094hypotheticalprotein	3500000	1884100	4988500	1007000	2058500	2254900	1591100	3423900	2061700
slr8016plasmidpartitioningprotein,ParB	1672000	1287500	1328000	723090	742180	946200	922810	1340600	885930
slr8022hypotheticalprotein	2265700	3092000	1594600	1586800	1274600	1367100	2178100	3026600	3956800
slr8030hypotheticalprotein	6851900	8476600	7350700	5636800	4855200	2203100	6267800	6524600	6978600
slr9201unknownprotein[ORF2]	12671000	12596000	14183000	13002000	6327500	5474500	11343000	9664800	17298000
sml0007photosystemIIproteinY	22222000	24737000	24678000	11735000	8915400	10613000	13120000	16127000	14179000
sml0008photosystemIsubunitIX	67351000	65739000	56921000	23964000	21299000	24583000	31294000	38506000	33398000
sml0011hypotheticalprotein	14923000	16436000	17159000	9740100	9281200	9889400	12508000	14970000	12547000
smr0006cytochromeb559bsubunit	86377000	77978000	64363000	26217000	26255000	27178000	60711000	66903000	65918000
ssl0020ferredoxinI,essentialforgrowth	747090000	681180000	478560000	401400000	265550000	360960000	499530000	561780000	547850000
ssl0105hypotheticalprotein	0	0	0	0	0	0	0	0	0
ssl0242hypotheticalprotein	18123000	16104000	13249000	7217600	6687700	8010000	10923000	19712000	13674000
ssl0294hypotheticalprotein	11507000	16757000	11963000	8191800	8213400	8079600	15423000	11868000	12087000
ssl0352hypotheticalprotein	157010000	154340000	131010000	50187000	47732000	48814000	75294000	89081000	114470000
ssl0385hypotheticalprotein	0	0	160050	1550400	705690	897180	1801800	461470	0
ssl0410unknownprotein	3537400	4112200	5170400	3746000	2707700	2995500	4024800	4221900	3931600
ssl0461hypotheticalprotein	4455800	3223000	8398600	875320	809770	1231300	4776100	6264700	9022100
ssl0467unknownprotein	48034000	44715000	42467000	25059000	20246000	24871000	37334000	39867000	40921000
ssl0483hypotheticalprotein	2746900	2894900	2704700	2285800	1137300	1868500	1845900	0	1749000
ssl0546septumsite-determiningproteinMinE	9685500	9791400	10489000	5798900	4491400	6167000	6534500	7475500	5274600
ssl0563photosystemIsubunitVII	884900000	908210000	859210000	608960000	559970000	642930000	571720000	747430000	615270000
ssl0564transcriptionalregulator	1613700	869700	1242600	472620	793240	1387400	1050500	1541200	1300700
ssl060130SribosomalproteinS21	78969000	80387000	77180000	44189000	38613000	45089000	64507000	69697000	65153000
ssl0707nitrogenregulatoryproteinP-II	826880000	901490000	680410000	405250000	327670000	424640000	667040000	803070000	653290000
ssl0832hypotheticalprotein	16088000	13726000	14535000	6835800	5866400	8220500	7251200	8516900	12125000
ssl1046hypotheticalprotein	30402000	32249000	30490000	16435000	14092000	16078000	17781000	23530000	15298000
ssl1263hypotheticalprotein	508660	1987300	2137600	688000	1501900	876820	2708700	1226000	1663700
ssl1328hypotheticalprotein	3926000	4742000	5125000	2219000	2900600	2519500	3179300	5254200	3293900
ssl1377hypotheticalprotein	5146500	2972000	5502400	3226500	2061200	2984600	3475900	4854000	3184300
ssl142650SribosomalproteinL35	66519000	71151000	54037000	21297000	34949000	21867000	42212000	54056000	47300000
ssl1498hypotheticalprotein	13808000	13203000	11229000	7418800	6800000	8183800	10550000	13281000	11730000
ssl1533unknownprotein	13345000	13242000	12675000	6843100	5324200	5788400	7837300	10136000	7816000
ssl1633highlight-induciblepolypeptideHliC,CAB/ELIP/HLIPsuperfamily	16661000	16669000	15250000	0	6252100	7074400	13123000	14109000	0
ssl1690hypotheticalprotein	175670000	178280000	168780000	100350000	87400000	95135000	140040000	153720000	149170000
ssl1707hypotheticalprotein	3899900	5061900	3927200	1691900	1451200	2317000	3154800	5338600	3657100
ssl1762hypotheticalprotein	5429800	5760200	5433600	2451800	2349700	2800500	3585000	3713600	3845500
ssl178430SribosomalproteinS15	22102000	20439000	34607000	7776500	7270000	7882400	21304000	13939000	13583000
ssl1918hypotheticalprotein	14652000	18168000	11858000	6584200	5403800	6888100	12110000	12830000	14602000
ssl1972hypotheticalprotein	30704000	23556000	23627000	13974000	11450000	13179000	15546000	20883000	23311000
ssl2009hypotheticalprotein	9357000	9655800	8142800	2607100	3453100	4225000	4439400	6096700	4028300
ssl2084acylcarrierprotein	44451000	45512000	10212000	22946000	5435800	6459900	6241000	39195000	15645000
ssl223330SribosomalproteinS20	48158000	107980000	77040000	44208000	31715000	32391000	34989000	59715000	48941000
ssl2245unknownprotein	0	0	0	0	10969000	0	0	0	0
ssl2296pterin-4a-carbinolaminedehydratase	41109000	45298000	32561000	31301000	26848000	29696000	38353000	69733000	40370000
ssl2501unknownprotein	5946600	14632000	0	2513800	0	2481300	3742000	3670400	10933000
ssl2595hypotheticalprotein	43809000	44677000	42362000	22167000	19698000	21412000	33654000	40347000	33886000
ssl2598photosystemIIPsbHprotein	135080000	122650000	118700000	52511000	53169000	58518000	108760000	92782000	98460000
ssl2615ATPsynthaseCchainofCF(0)	9164000	10221000	9436600	3228100	2159400	3286300	7041800	9792200	7357400
ssl2667anassemblyfactorforiron-sulfurculsters	10472000	10457000	8199300	4779300	4055500	5039500	7580900	9374200	7430700
ssl2781hypotheticalprotein	74967000	97555000	67692000	50471000	37937000	32854000	40789000	49359000	38663000
ssl2807hypotheticalprotein	2181400	2926000	1607500	1090600	801380	1251300	1611900	1602500	1449200
ssl2823hypotheticalprotein	11086000	11061000	9256700	6596200	4931400	6269900	5835200	10358000	8769300
ssl2874hypotheticalprotein	95073000	99686000	90940000	38202000	35341000	41189000	79147000	95127000	84727000
ssl2982probableDNA-directedRNApolymeraseomegasubunit	18225000	23287000	25548000	12132000	8002200	12289000	17027000	15817000	13187000
ssl3044probableferredoxin	12581000	12311000	12571000	7009700	7522100	7251100	9803600	10298000	10948000
ssl3093phycobilisomesmallrodlinkerpolypeptide	1206400000	1204100000	913140000	524020000	485480000	535440000	854620000	941010000	892630000
ssl3364CP12polypeptide	47510000	47544000	40932000	6521800	22361000	27677000	16551000	48791000	22180000
ssl343230SribosomalproteinS19	46535000	44542000	55003000	31674000	26300000	25216000	46727000	43955000	34028000
ssl343650SribosomalproteinL29	146260000	128410000	138180000	63485000	67545000	72123000	86505000	110610000	93186000
ssl343730SribosomalproteinS17	32766000	51667000	31292000	16687000	24564000	27731000	15086000	27355000	30303000
ssl3441initiationfactorIF-1	3977000	7421700	2843800	3635700	3178700	4407800	2898700	7159000	7488900
ssl344550SribosomalproteinL31	26314000	26330000	24361000	12607000	12834000	14675000	21741000	26637000	24384000
ssl3451hypotheticalprotein	5363400	6532900	5765800	4953200	4077000	3895700	7317100	9038000	3276800
ssl5095hypotheticalprotein	1666900	2259500	1388700	511350	564140	0	998880	1251100	1188300
ssl5113unknownprotein	4124400	6162200	4033600	1930000	2122700	1997400	2742100	2424700	4982800
ssl8003unknownprotein	4954400	4485400	3505900	829660	1741300	2297700	2509800	3337700	3346900
ssl8008hypotheticalprotein	2619500	2345400	2284000	1303300	1186000	1446600	2623900	2627400	2536300
ssr0102hypotheticalproteinYCF40	8467900	7496000	2447200	1883800	1072100	1406200	3633300	7871700	7464600
ssr0330ferredoxin-thioredoxinreductase,variablechain	7119200	6913900	2925000	2937400	2710800	3584500	15583000	4141200	3960500
ssr0335unknownprotein	0	0	6339200	0	0	1942400	0	0	0
ssr0390photosystemIreactioncentersubunitX	7315000	282390	5291500	17916000	10633000	18428000	307760	0	160300
ssr048230SribosomalproteinS16	99770000	99892000	97429000	51191000	47273000	53385000	69389000	86831000	77451000
ssr0692hypotheticalprotein	15034000	14362000	9984000	5215000	4043100	5925800	4077800	6882600	8407300
ssr0693unknownprotein	18384000	18524000	18629000	7916600	7893600	8739300	10904000	14671000	11482000
ssr1114hypotheticalprotein	9519500	7037200	7384800	2918200	3207900	4295800	6140800	6910900	7323400
ssr1258hypotheticalprotein	1335800	1587800	1769500	825760	0	0	0	1349000	1290100
ssr139850SribosomalproteinL33	25280000	25053000	21165000	12819000	9769800	12098000	19249000	23130000	20675000
ssr139930SribosomalproteinS18	55417000	63524000	52252000	26630000	23374000	28628000	42629000	57304000	41015000
ssr1407hypotheticalprotein	0	0	0	0	0	0	0	0	0
ssr1480putativeRNA-bindingprotein	309150000	319320000	247380000	100090000	123630000	119400000	184680000	224690000	184120000
ssr1528hypotheticalprotein	193000000	193980000	181500000	111340000	117610000	100100000	154270000	163370000	216000000
ssr1600similartoanti-sigmaffactorantagonist	131430000	141500000	136970000	57438000	47895000	55694000	118490000	129040000	96635000
ssr160450SribosomalproteinL28	51041000	60265000	46918000	26549000	22232000	30787000	45788000	45656000	20264000
ssr173650SribosomalproteinL32	4944700	4933300	4447800	3036500	2091400	2605700	4645000	4260800	5046600
ssr1765hypotheticalprotein	18742000	20581000	17685000	10833000	9162500	10247000	17402000	17210000	16495000
ssr1789CAB/ELIP/HLIP-relatedproteinHliD	20230000	18276000	18403000	8918700	6157600	10890000	4400400	16385000	13785000
ssr1853unknownprotein	17953000	14315000	17755000	9323500	3612100	6120400	15467000	11640000	14996000
ssr2047hypotheticalprotein	0	740800	0	409730	0	682870	474780	0	0
ssr2049unknownprotein	8992000	9281300	8051500	4450500	4477000	5053600	6396800	7091400	6795200
ssr2061glutaredoxin	10442000	5824000	6105700	2618700	2861500	2761200	3479700	4238200	11851000
ssr2201unknownprotein	756920	554210	867910	386080	575590	345270	1491300	1089300	868800
ssr2422unknownprotein	783160	790920	921730	394830	464350	548570	0	769080	764970
ssr279950SribosomalproteinL27	63196000	66935000	62333000	31453000	24554000	33838000	43631000	52557000	45465000
ssr2831photosystemIsubunitIV	1985800000	2020600000	1624100000	782610000	703620000	858460000	1310700000	1568100000	1271200000
ssr2857mercurictransportproteinperiplasmiccomponentprecursor	19524000	21077000	19451000	8322600	7264000	8083900	15218000	12962000	14748000
ssr2998hypotheticalprotein	36195000	36772000	38194000	41757000	11179000	13525000	27501000	26339000	26912000
ssr3122hypotheticalprotein	6811300	8091600	7374600	3480800	3354700	2875900	6257500	7227000	5864600
ssr3341hypotheticalprotein	35740000	39110000	35810000	18070000	14192000	18100000	19327000	30689000	25671000
ssr3383phycobilisomesmallcorelinkerpolypeptide	978750000	965850000	917230000	475780000	436220000	488970000	668480000	836570000	697410000
ssr3402unknownprotein	6382100	9784800	11723000	5878300	5023900	4907900	10548000	7615500	3085400
ssr3451cytochromeb559alphasubunit	178360000	163750000	149250000	91998000	69884000	90105000	136760000	149000000	152410000
ssr5106hypotheticalprotein;ssl6035unknownprotein	4170200	3591200	3498400	1794300	1553900	2240500	2063700	2470500	2617600
ssr6048unknownprotein	1875300	1522100	0	521050	377110	674480	0	1777000	1668600

## Sheet: Further information
Supplementary Data Set S2. Jackson et al. Photosynthesis Research
Information	Biological replicate-technical replicate
	1-1	1-2	1-3	2-1	2-2	2-3	3-1	3-2	3-3
Number of Synechocystis protein IDs	1327	1332	1334	1315	1317	1316	1331	1331	1326
Proportion of theoretical proteome (%) represented	37.8386	37.9812	38.0382	37.4964	37.5535	37.525	37.9527	37.9527	37.8101
Sum of ion counts for Synechocystis proteins	211881100200	213684533550	195736030480	109382882792	95362135510	107694368092	161722885270	185905708447	170763397630
Sum of ion counts for phycobiliproteins	96178580000	95312870000	89702163000	52656907000	45124694000	48841575000	78030700000	86321640000	83849480000
Phycobiliprotein / total Synechocystis ion counts (%)	45.3927	44.6045	45.8281	48.14	47.3193	45.352	48.2496	46.433	49.1027
