# Supplementary material for: Absolute quantification of cellular levels of photosynthesis-related proteins in Synechocystis sp. PCC 6803
Source: Photosynth Res. 2022 Dec 21;155(3):219–45. doi: 10.1007/s11120-022-00990-z (PMC9958174; doi:10.1007/s11120-022-00990-z)
Supplement: Supplementary file 3 — Supplementary file3 (XLSX 30 KB) [file 11120_2022_990_MOESM3_ESM.xlsx]

## Sheet: Legend
Supplementary Data Set S3. Jackson et al. Photosynthesis Research

## Sheet: SIL-DDA
Supplementary Data Set S3. Jackson et al. Photosynthesis Research
Protein	Locus tag	Uniprot identifier	Peptide	Biological replicate-technical replicate (cpc)
				1-1	1-2	1-3	2-1	2-2	2-3	3-1	3-2	3-3		CV (%)
Photosystem II
PsbA1/2	slr1181/	P07826/	FGQ-FGR	26386.4	26625.3	25490.9	28088.9	23858	24663.2	36370.2	36353.3	33158.9		17.0923
	/slr1311	/P16033	LIF-NSR	37959.9	38181.8	36797.2	33296.2	33497.5	33736.5	44890.4	44813.3	43541.5		12.4555
PsbB	slr0906	P05429	VHT-PGR	70765.1	68778.5	72044.4	65271.8	65000.9	66257.6	76461.5	76980.7	81179.7		8.05969
			TGE-LPK	38889.2	44239.5	42124.9	41455.2	43795.5	41342.3	48220.2	44773.7	50184.2		8.04797
			GYF-IQR	80254.1	82707.3	71532.6	74256.7	63985.1	61817.9	85499.1	76898	85762.4		11.584
			RVD-PEK	99232.2	96771.5	93377.7	64120.5	71472.4	50763.6	87139.5	98976.3	81503.3		20.8058
			VDS-PEK	Not identified
PsbC	sll0851	P09193	LGA-LGK	103094	103134	104076	105183	88601.2	89622.8	125161	123767	133960		14.5705
			GPW-PLR				109449	89763.8	102863	134079	124134	127774		14.7211
			GPN-LDK	Not identified
			NDI-QVR	79847.8	73758.2	100171	69282.7	80372.6	76800.1	101734	109737	106661		17.6282
PsbD	sll0849	P09192	AYD-ELR	47638.9	48192	43631.8	49258.7	45663.6	45432.2	65016	62933.5	60817		16.084
			AAE-YTK	84300.7	87946.6	81682	76320.4	79368.1	77144.4	103664	101136	100854		12.4773
PsbH	ssl2598	P14835	LGD-YGK	172603	202724	166666	142719	156845	153973	174031	200150	158177		12.0132
Photosystem I
PsaA	slr1834	P29254	VSV-FEK	39613	43022	40076	30273	31763	32790	41498	44151	39811		13.4795
			LNV-QPR	20012.7	19950.7	20345.7	14826.1	15345.4	14690.7	29832.9	26254.7	27801.1		27.3614
PsaB	slr1835	P29255	FSQ-TTR	119307	120208	126023	95753.7	95040.7	94937.3	139325	135147	138445		15.7968
			DYD-ANK	Not identified
			WKD-QAR	Spectral peaks not sufficiently defined
			DKP-QAR	36915.8	39297.4	31977.5	35262.2	33174	33602.9	53901.6	45977.7	59449.4		24.0693
PsaC	ssl0563	P32422	IYD-CVR	470794	449931	411890	410970	416157	426989	370207	430377	387201		7.22553
			CET-SIR	453223	438375	368464	246220	272945	306568	332957	310707	295065		21.1731
			VYL-TTR			422845		338085						15.7529
PsaF	sll0819	P29256	NFL-SGK	135397	135435	134404	121762	121965	122891	135962	135540	139446		5.36881
			YAS-DGR	65738.4	68063.6	67408.9	67740.1	66490.9	66069.5	78982.4	78809.3	78139.6		8.35108
			DSE-SPR	Not identified
Chlorophyll biosynthesis
ChlI	slr1030	P51634	LAL-DPK	2878.31	3137.93	3025.05	2291.36	2494.54	2471.96	2821.88	2280.07	2517.11		11.8907
			FVL-LDR	7844.81	7235.29	7404.6	5192.25	5846.93	5327.7	3645.86	3521.7	3702.3		30.6644
			TEV-ISR	6738.64	6580.61	5745.34	4910.06	3894.19	4864.91	3420.11	3307.24	3239.51		29.0519
ChlD	slr1777	P72772	LAL-AGR	3273.38	2742.86	3420.11	2641.28	5214.82	3657.15	3476.55	2234.93	2280.07		28.4492
			TTI-WLK	Not identified
			IAV-TLR
ChlH	slr1055	P73020	NPN-TGK	Not identified
			LQE-EDR	2370.38	2607.41	2065.61	2280.07	2754.15	2494.54	2483.25	2178.49	2404.24		8.82474
Gun4	sll0558	P72583	NLE-LQR	1320.64	1151.33	1151.33	1015.87	1015.87	1027.16	1083.6	1027.16	1004.59		9.57558
			GFT-QLR	2031.75	2031.75	2426.81	891.712	733.687	1173.9	1715.7	982.013	880.425		43.8353
			VAE-LYR	Not identified
ChlM	slr0525	Q55467	DYF-FDR	2861.38	2641.28	2946.04	1980.96	2268.79	2234.93	2793.66	2556.62	2522.76		12.6508
			TLG-LKK	3030.69	3030.69	2607.41	2302.65	2725.93	1930.16	1828.58	2878.31	1286.78		25.3608
			IGG-PSK	4876.2	4554.51	4588.37	3352.39	3301.59	3335.46	3978.84	4300.54	3877.26		14.9133
CycI	sll1214	P72584	AIL-EFR	Not identified
			SYD-IEK	Not identified
			VFP-YNR	76	110	126	133	132	55	378	334	456		73.7957
AcsF2	sll1874	P74134	LAF-LER	Only 15N peptide ions identified
			TDF-DAK
			LTA-APK
Ycf54	slr1780	P72777	FLL-KER	5886.43	5609.89	5598.6	5073.73	5310.77	5508.3	5954.16	5395.43	6885.38		9.2044
			FLL-VLK	5925.94	6055.74	6021.88	5203.54	6321	5846.93	5604.24	5937.23	6400.01		6.08208
			NVA-TNK	Not identified
DVR	slr1923	P74473	VNK-VEK	417.637	316.05	507.937	146.738	440.212	270.9	327.337	248.325	248.325		34.7394
			HED-GLK	406.35	316.05	462.788	327.337	372.488	316.05	440.212	372.488	496.65		16.9429
			LLV-ALR	Not identified
LPOR	slr0506	Q59987	VAD-FPK	3877.26	3758.74	3933.69	3369.32	4170.73	3448.33	4673.02	4785.9	4729.46		13.2737
			LII-NSK	795.769	807.056	857.85	694.181	728.044	761.906	1687.48	1890.66	1597.18		44.3231
			GYV-GER	3572.49	3826.46	3843.39	2821.88	3612	3363.68	3871.61	3809.53	3815.17		9.45496
			EAF-AQK	3566.85	3374.96	3713.59	3538.63	3572.49	3380.61	3764.38	3899.83	3753.09		4.93092
ChlP	sll1091	Q55087	AGI-FER	1766.49	1659.26	1687.48	1478.66	1585.89	1568.96	2037.39	1693.12	1851.15		9.78211
			EVL-FLR	1309.35	1715.7	1123.11	1134.39	1123.11	1219.05	1337.57	1399.65	1563.32		15.6611
			SSG-AAK	1608.47	1563.32	1461.73	1512.53	1405.29	1529.46	1964.03	1851.15	1890.66		12.4466
			LTF-LYK	1506.88	1416.58	1568.96	1388.36	1410.94	1275.49	1535.1	1636.69	1760.85		9.73324
ChlG	slr0056	Q55145	GAA-IWK	452	226	1016	1806	452	903	903	1016	1016		53.3554
			NPL-DVK	Not identified
Coordination of chlorophyll and photosystem II biosynthesis
HliD	ssr1789	P72932	SEE-DPK	3352.39	3346.74	3087.13	2652.56	2917.82	2720.29	2912.18	2878.31	2962.97		8.19282
			FGF-AEK	2201.06	2065.61	1941.45	2116.41	1918.88	2088.19	2946.04	3036.34	2833.16		19.2619
Ycf39	slr0399	P74429	VLV-LGR	581.306	609.525	620.812	598.237	654.675	626.456	959.438	976.369	948.15		23.8677
			AVE-VAR	637.744	835.275	632.1	570.019	660.319	632.1	987.656	998.944	965.081		22.9859
YidC	slr1471	P74155	TQL-EGK	1360.14	1151.33	1038.45	976.369	993.3	891.712	1151.33	1461.73	1032.81		16.724
			AFN-PEK	1258.56	1106.17	852.206	1021.52	959.438	1061.03	1360.14	1331.92	1303.71		15.913
			NSQ-VTK	1156.97	1145.68	1264.2	1021.52	1038.45	1134.39	1309.35	1247.27	1281.13		8.87876
SecY	sll1814	P77964	LLI-LVR	Not identified
			VGI-IDR	Not identified
			TEQ-LNR	339	452	*	113	*	113	113	226	*		63.2456
Thylakoid membrane biogenesis and photosystem II assembly
CurT	slr0483	Q55176	TDV-PQK	137216	134620	124800	140343	125551	132058	135292	159600	139615		7.50352
			RQE-ALK	86129.3	90480.6	92269.7	85858.4	90418.5	74384.6	119450	112350	117864		16.5153
Pam68	sll0933	P72865	KPP-STK	Not identified
			SAD-SQR	1655.44	1550.12	1358.11	1148.47	1260.97	1355.54	1265.29	1266.79	1613.06		12.847
			NAQ-GDR	Not identified
Ycf48	slr2034	P73069	DTG-LYR	6162.98			5333.34		5276.91	5367.21	5367.21	6670.91		10.2117
			VVF-PEK	5118.88	5243.04	4757.68	5180.96	4825.41	4261.03	4893.13	4960.86	5164.03		6.17156
			GFV-LLK	6766.86	6710.42	6721.71	5852.57	5683.26	5655.04	6428.23	6129.11	6371.79		7.13648
Psb27	slr1645	P74367	EAI-PNR	51939.4	59061.8	52261.1	54355	58125	60800.1	61217.8	60241.4	59174.7		6.33771
			GQI-ISR	55822.3	54287.2	48903.1	48333.1	48558.8	53491.5	50951.8	55037.8	58232.2		6.80544
			LQL-AER	24273.8	27710.8	24697	26520	24431.8	27812.4	28258.3	27022.3	28303.4		6.28048
Psb28	sll1398	Q55356	GVA-EVR	100278	99262.3	102005	93189.6	92772	94149	97840.1	96045.3	97524		3.32699
			FYF-LAK	99296.1	97377.3	97207.9	87918.3	92997.7	93200.9	97106.4	97366	90063		4.09053
			YGA-FSK	147460	126939	130280	128350	127921	125878	151083	124411	146692		7.99835
Thylakoid membrane biogenesis and photosystem I assembly
Vipp1	sll0617	Q55707	LAL-LAR	78397.3	76647.8	74960.3	68588.5	70129.2	71060.5	75219.9	66229.4	69880.9		5.66537
			SLT-QQR	43502	44517.9	46205.4	45567.6	43016.7	43812.4	40493.9	40217.4	41340.5		4.94944
			ANA-FER	42029	42768.3	42757.1	41436.4	42717.5	40127.1	40578.6	43569.8	40668.9		2.87228
Photosystem II repair and the FtsH proteases
FtsH1	slr1390	P73179	SFF-SPR	963.943	981.524	633.048	627.418	676.227	831.087	843.337	871.875	585.826		19.3984
			DAP-LLR	774.538	983.29	1023.54	673.427	243.993	732.756	690.983	554.926	674.77		32.5281
			TGV-EAK	Spectral peaks not sufficiently defined
FtsH2	slr0228	Q55700	FLE-AGR	3674.08	3346.74	2788.01	1410.94	2189.78	1760.85	2122.05	1992.24	1834.22		32.4518
			ITS-NGR	25340.4	25227.6	28670.2	18923.5	23748.9	19036.4	22563.7	22608.9	22366.2		13.3037
			VDL-IAR	2951.68	3995.78	4633.52	4221.53	3222.58	3369.32	4661.74	4052.21	4356.98		15.766
			LAP-IAR	5152.74	5079.37	5322.06	4125.58	3888.54	3860.32	5096.31	4469.85	4588.37		12.3261
FtsH3	slr1604	P72991	ANA-VGR	Not identified
			GIL-VEK	7765.8	7212.71	8053.63	4029.64	6100.89	6354.86	6264.56	6879.73	6546.75		17.7861
			ETV-NAK	9752.4	10006.4	8651.87	7336.88	7348.16	7935.11	8019.77	7799.66	8623.65		11.5196
FtsH4	sll1463	P73437	TTP-LPK	5790.49	6586.26	5226.11	4424.7	4114.29	4977.79	5536.52	6117.82	5152.74		14.7484
			TEL-FLK	4396	4380	4504	3787	3465	3668	4769	4611	4825		11.7163
			AEE-LQR	Not identified
Median														13.0603
