# Supplementary material for: Absolute quantification of cellular levels of photosynthesis-related proteins in Synechocystis sp. PCC 6803
Source: Photosynth Res. 2022 Dec 21;155(3):219–45. doi: 10.1007/s11120-022-00990-z (PMC9958174; doi:10.1007/s11120-022-00990-z)
Supplement: Supplementary file 4 — Supplementary file4 (XLSX 53 KB) [file 11120_2022_990_MOESM4_ESM.xlsx]

## Sheet: Legend
Supplementary Data Set S4. Jackson et al. Photosynthesis Research

## Sheet: iBAQ-DDA
Supplementary Data Set S4. Jackson et al. Photosynthesis Research
Protein	Locus tag	Uniprot identifier	Biological replicate-technical replicate (cpc)										Peptide count
			1-1	1-2	1-3	2-1	2-2	2-3	3-1	3-2	3-3		count	CV (%)
Photosystem II
PsbA1/2	slr1181/	P07826/	37814.9	38900.1	37221.2	39625.2	43884.9	38875.8	37721.6	36320.5	34429.2		7	6.79877
	/slr1311	/P16033
PsbB	slr0906	P05429	50924.3	46193.7	46797.3	48644.3	49095.8	47644.5	56719.4	52841.2	54179.7		17	7.14439
PsbC	sll0851	P09193	31368.9	30620.9	31605.6	31367.5	32024.6	34426.5	29866.7	34044.1	28103.6		14	6.18323
PsbD	sll0849	P09192	26197.7	23989.3	24386	31171.9	27622.7	24319.5	34434.9	20922.5	32044.6		6	16.3552
PsbH	ssl2598	P14835	109311	97559.5	102741	97708.3	108782	100988	132095	96780.9	112732		2
			TRLGDILRPLNSEYGK and LGDILRPLNSEYGK overlapping (missed cleavage)
Cytochrome b6f complex and plastocyanin
Cyt b6	slr0342	Q57038	4087.66	6102.47	3754.02	5221.35	7267.52	5126.61	6381.46	5424.58	4981.38		5	20.4465
Cyt f	sll1317	P26287	17917.1	16848.3	16348.1	19901.5	19840.7	19295.1	22253.3	18462	19774.3		12	9.49005
Rieske ISP	sll1316	P26290	30360.1	22971.6	27704.8	25934.5	27862.2	26504.2	21283.8	24199.1	24503.8		10	10.8087
Subunit IV	slr0343	P27589	6872.09	6431.53	7110.67	8157.81	8981.31	7326.29	8702.19	7725.98	7013.01		3	11.4114
PetP	ssr2998	P72798	10816.1	10358.3	11841.8	23944	8942.27	8628.5	12610.8	10040.1	10712.8		4	38.8313
Plastocyanin/PetE	sll0199	P21697	136049	218042	138832	142879	136078	147456	136822	224194	139227		3	22.921
Cytc6/PetJ	sll1796	P46445	1502.59	1515.29	1643.17	1503.15	2091.81	1926.13	6604.52	4618.05	1535.58		1
Photosystem I
PsaA	slr1834	P29254	69853.5	67835	68850.7	64741.5	68055.5	63145.2	69877.8	68330.9	65563.3		15	3.49258
PsaB	slr1835	P29255	52972.2	50802	51431	55272.5	54434.2	52330.4	53918.9	48714.6	49697.2		11	4.22921
PsaC	ssl0563	P32422	117842	117047	120671	173397	175314	170188	118038	124560	116819		5	19.7202
PsaF	sll0819	P29256	119863	109986	120498	151546	129356	146821	119933	131372	113727		11	11.2346
NADPH dehydrogenase complex
NdhI	sll0520	P26525	11397.2	10381.2	11743.4	10930.9	11941.2	11017.1	12555.8	9354.61	11074.4		12	8.32614
NdhK	slr1280	P19050	8781.74	9107.8	7791.18	7348.72	6941.64	5961.91	9639.45	10164.3	7105.82		7	17.2935
ATP synthase complex
ATPsynthase-alpha	sll1326	P27179	75170.2	72948	74395.8	78495.9	83345.3	79485.3	90040.3	83342.6	82712.5		30	6.81169
ATPsynthase-beta	slr1329	P26527	94077.2	83571.1	84552.7	87063.1	85674	83880.4	98833.7	91285.7	89675.3		30	5.8802
ATPsynthase-gamma	sll1327	P17253	27248	26485.7	25381	18091.2	22695.4	19550.5	27286.3	25893.2	26823.1		11	14.2123
ATPsynthase-delta	sll1325	P27180	21549.9	21735.5	20692.9	21198.5	22026.4	21418	27660.3	25859.5	24026.9		11	10.535
ATPsynthase-epsilon	slr1330	P26533	16199.7	20452.3	28710.9	33928.1	24633.6	21699.8	40866.4	27369.1	28598.3		4	27.4997
ATPsynthase-a	sll1322	P27178	1112.31	1188.13	871.687	1075.01	1215.74	1195.91	1523.63	770.654	872.091		3	21.0514
ATPsynthase-b	sll1324	P27181	21060.9	20220.5	20748.1	26143.8	30395	24526.7	23750.5	24177.6	22509.6		11	13.4037
ATPsynthase-b'	sll1323	P27183	26239	26089.6	24291.8	25236.6	30170.3	33825.2	30395.5	29165.9	28057.1		7	10.7728
ATPsynthase-c	ssl2615	P27182	10934	11353.5	11722.8	8619.75	7185.1	8419.21	12870.1	14104.2	11586.7		1
Carboxysomes
CcmL	sll1030	P72759	7801.67	9048.45	7679.87	8682.35	7663.58	8152.4	8080.18	9171.74	8264.42		4	6.84692
CcmM	sll1031	P72758	28000.7	24063	27223.4	26285.7	28765.2	29587.2	26020.4	29160.1	24370.5		29	7.45178
CcmN	sll1032	P72757	Not identified										0
CcmO	slr0436	Q55121	Not identified										0
CcmP	slr0169	Q55550	1650.82	1542.31	1399.54	1361.82	2098.69	1800.97	1952.33	1891.31	1181.45		7	18.5272
CcmK1	sll1029	P72760	159189	147766	158345	169456	168684	163851	161296	169067	159597		15	4.27732
CcmK2	sll1028	P72761	69545.8	67032.6	72635.6	97153.7	97409.5	91626.4	71905.1	69686.4	68641.8		11	16.5204
CcmK3	slr1838	P73406	8011.34	8090.74	7189.85	8236.01	7784.72	7697.36	7668	6027.03	8113.43		3	8.95308
CcmK4	slr1839	P73407	13483.9	19733.6	12738.4	17902.5	19463	16768	21280.9	17183.1	13592.1		9	18.0909
Calvin-Benson-Bassham cycle
CcaA	slr1347	Q54735	8327.76	8301.29	8852.07	8742.25	9436.98	8958.82	10037.2	8440.15	8201.57		12	6.8637
RbcL	slr0009	P54205	178979	174050	177770	202631	201308	198753	213300	200554	206740		27	7.27438
RbcS	slr0012	P54206	373636	398808	352418	417270	398085	389425	408839	404608	393359		10	4.98456
Pgk	slr0394	P74421	33070.5	32298.5	32372.7	35313.8	34129.2	32536.6	39779.7	36885.7	36408.7		19	7.38446
Gap1	slr0884	P49433	5585.92	5437.46	5870.5	6242.3	6821.89	6566.52	6963.77	6949.73	6099.29		11	9.22247
Gap2	sll1342	P80505	54714	53059.1	50912.8	56703.3	53763.3	54200	57810.8	54720.5	55687.3		17	3.70548
TktA	sll1070	P73282	34810.9	29121.5	28320.3	32658.4	33279.5	33131.5	35096.1	31256.9	31812.5		25	7.20821
Xfp	slr0453	P74690	2783.15	2611.6	2935.64	3380.15	3489	3326.98	3526.86	3405.03	2887.46		20	10.9159
TpiA	slr0783	Q59994	14196.3	13068	11264.5	18676.6	21161.1	18917.8	17633.2	14362.7	15826.2		7	19.8368
Fba1	slr0943	P74309	9008.34	3537.49	3475.93	4772.64	15914.9	14202.9	8084.77	3648.58	6930.08		6	60.044
Fba2	sll0018	Q55664	90093.4	88045.8	83086.7	106942	108829	104540	117664	101943	113690		15	11.8086
Fbp1	slr0952	P74324	1368.28	1300.87	887.312	1117.74	1069.61	1173.6	665.273	1395.05	1116.16		6	20.8234
Fbp2	slr2094	P73922	41782.6	44093.2	42479.4	44170.8	50624.6	41247.6	52235.8	45418.8	47362		15	8.50942
RpiA	slr0194	Q55766	8555.78	7729.76	7789.8	7626.8	7490.45	7841.21	9861.37	9239.46	9231.05		9	10.4346
RpiB	ssl2153	P74234	Not identified										0
Rpe	sll0807	P74061	9313.54	7545.12	9646.54	9495.99	9982.02	7930.98	10818.7	9553.54	9283.78		4	10.7335
Prk	sll1525	P37101	30772.1	31354	31343.4	30058.9	30035.1	31548.1	32869.6	35378.8	30606.3		19	5.31481
Ferredoxin-dependent enzymes
Ferredoxin-1	ssl0020	P27320	261022	236165	187394	313923	236411	266871	267936	249939	276565		2
FNR	slr1643	Q55318	20964.9	19124.1	21858	23646.4	25198.6	23264.7	22985.6	22431.9	20748.9		29	8.11552
GlsF	sll1499	P55038	1143.98	1300.74	1223.25	962.215	1291.62	1332.51	1161.42	1365.7	934.871		17	13.1047
FtrC	sll0554	Q55389	2094.36	2051.64	2405	2601.76	2805.54	2557.8	2725.65	2554.63	2108.69		2
FtrV	ssr0330	Q55781	Not identified										0
Flv1	sll1521	P74373	1219.75	1196.43	1132.19	1250.87	1249.3	1084.79	1442.49	1423.95	1157.99		9	9.87036
Flv3	sll0550	Q55393	4208.45	3926.69	4153.93	4472.72	5034.13	4759.5	5142.59	5359.6	3816.84		13	12.2836
HoxE	sll1220	P74025	482.487	447.694	476.893	463.671	470.378	489.283	608.82	751.176	603.936		1-3
HoxF	sll1221	P74024	1013.03	992.533	722.175	664.667	851.843	771.293	819.707	747.762	977.048		7	15.1985
HoxU	sll1223	P74022	1335.92	1379.79	1372.78	1129.66	1317.25	1008.91	2064.34	1295.06	1000.05		4	23.8579
HoxH	sll1226	P74018	770.199	990.103	941.836	800.21	1006.36	853.367	997.312	1203.83	860.457		9	14.2278
HoxY	sll1224	P74021	1649	1480.57	1303.61	1118.84	1598.99	1731.67	660.404	1192.39	612.386		2
Sir	slr0963	P72854	3157.75	3059.21	3138.32	3923.75	4066.3	3728.33	4231.42	3363.78	3157.57		19	12.8565
NarB	sll1454	P73448	Not identified										0
NirA	slr0898	Q55366	3885.98	3649.93	3850.24	3771.76	4635.41	4273.98	3865.91	3833.88	3647.36		18	8.13978
Chlorophyll biosynthesis
ChlI	slr1030	P51634	3538.23	3221.22	3092.87	3273.8	3425.93	3337.77	3716.58	3707.55	3657.91		12	6.59315
ChlD	slr1777	P72772	401.039	240.585	330.387	357.869	452.668	329.349	495.639	434.753	349.887		9
ChlH	slr1055	P73020	188.51	124.324	252.958	272.415	179.486	80.6964	164.798	208.811	229.532		12
Gun4	sll0558	P72583	1646.63	1528.94	1791.21	1299.11	837.262	750.897	1528.38	1250.83	899.822		4	29.4725
ChlM	slr0525	Q55467	2550.92	2364.97	2506.79	2548.34	2963	2695.86	2987.5	2619.68	2259.8		6	9.33519
CycI	sll1214	P72584	1258.22	1109.56	1139.86	1311.67	1398.32	1288.08	1561.06	1249.45	1149.49		7	11.1309
AcsF2	sll1874	P74134	Not identified										0
Ycf54	slr1780	P72777	8626.37	8238	9130.35	9221.93	9348.56	8219.89	9612.3	9315.76	9268.42		6	5.64389
LPOR	slr0506	Q59987	8269.88	8404.18	8300.03	10017.8	11532.3	10217.9	8778.55	9273.05	7504.36		15	13.6607
DVR	slr1923	P74473	Not identified										0
ChlP	sll1091	Q55087	3241.02	2891.03	2843.92	2714.21	2942.93	3066.06	2732.01	3114.69	2252.51		10	10.0725
ChlG	slr0056	Q55145	Not identified										0
Carotenoid biosynthesis
CrtE	slr0739	P72683	1905.62	1470.51	1997.22	1199.86	1988.48	1865.16	2364.01	1323.62	1082.87		3	25.696
CrtB	slr1255	P37294	Not identified										0
CrtP	slr1254	P29273	602.061	536.05	714.574	331.178	656.744	333.901	507.954	603.276	423.257		3	26.1865
Z-ISO	slr1599	P72984	Not identified										0
CrtQ	slr0940	P74306	1407.39	1432.92	1547.28	1233.37	1362.49	1237.66	1616.58	1787.1	1358.88		9	12.5071
CrtH/CRT-ISO	sll0033	Q55455	553.491	272.507	361.521	520.375	479.964	351.176	733.598	687.384	548.526		5	30.665
CruA	sll0147	P74454	Identified with iBAQ abundance score = zero										1
CruP	sll0659	Q55984	Not identified										0
CruF	sll0814	P74043	Not identified										0
CrtR	sll1468	P73428	Not identified										0
CruG	sll1004	P73024	Not identified										0
CrtO	slr0088	Q55808	Not identified										0
CruE	sll0254	P73872	Not identified										0
CruH	sll1869	P74141	Not identified										0
Phycobilin biosynthesis
FeCh	slr0839	P54225	1273.11	1131.01	1356.16	383.554	360.972	374.792	433.556	1291.29	1255.96		1-3
PbsA1	sll1184	P72849	2598.46	2963.43	2978.6	3602.91	4201.52	3296.98	3963.6	2687.08	3466.58		8	16.759
PbsA2	sll1875	P74133	Not identified										0
PcyA	slr0116	Q55891	353.972	314.207	258.694	375.144	455.907	350.047	350.079	0.0145098	374.333		2
BvdR	slr1784	P72782	454.409	425.203	430.82	261.805	277.712	415.672	418.282	253.122	290.912		1-2
CpcE	slr1878	P73638	202.004	155.366	211.336	169.88	188.393	174.548	196.435	197.546	134.222		1
CpcF	sll1051	P72652	227.6	308.203	270.507	546.567	619.007	522.986	774.123	610.445	227.441		2
CpcS1	sll0853	P73747	3778.76	3336.82	3634.51	3809.06	4004.35	3436.14	3793.22	3341.83	3449.89		6	6.61743
CpcS2	slr2049	P73092	1633.86	1794.1	1831.9	1975.26	2219.94	1783.91	1877.98	2320	2026.36		2
CpcT	slr1649	P74371	3554.65	3247.91	2733.4	3608.47	3809.81	3426.19	3787.65	3257.17	3456.94		4	9.60265
Coordination of chlorophyll and photosystem II biosynthesis
HliC	ssl1633	P73563	7122.71	6698.96	6897.62	*	6971.8	6322.64	8583.85	7525.81	*		1
HliD	ssr1789	P72932	8410.04	7254.32	8103.65	8023.37	6882.24	9173.15	3388.37	8554.44	7667.36		2
Ycf39	slr0399	P74429	1364.17	1350.35	1801.67	1501.76	1767.77	1589.63	1726.99	1558.01	1509.29		7	10.4546
YidC	slr1471	P74155	1928.36	1837.16	2020.22	2235.03	2683.14	2419.65	2321.02	2086.12	1703.66		5	14.4133
SecY	sll1814	P77964	*	*	*	887.778	*	1124.1	767.78	684.071	626.978		3	24.1007
Thylakoid membrane biogenesis and photosystem II assembly
CurT	slr0483	Q55176	15809	14852.1	17330.8	18139.8	18287.8	20508.6	18630.3	18632.8	14634		4	11.2431
PratA	slr2048	P73091	571.195	581.822	*	630.979	321.163	*	404.313	627.534	249.221		3	32.3968
Pitt	slr1644	P74366	216.844	174.642	323.393	179.683	278.75	193.006	189.206	190.702	183.506		2
Slr0151	slr0151	P74450	7423.9	6942.55	7271.78	5598.33	7903.6	7402.66	8016.33	7913.5	7224.48		8	10.0548
Pam68	sll0933	P72865	Not identified										0
Ycf48	slr2034	P73069	3776.23	3570.99	3753.8	3629.15	3968.93	4080.81	3842.88	4068.6	3311.85		7	6.61504
RubA	slr2033	P73068	5641.78	5766.75	5733.75	6814.55	7045.17	6230.99	7752.12	7292.91	6843.02		4	11.5449
Psb27	slr1645	P74367	6537.79	6348.24	7340.43	13358.6	14674.4	6841.78	7320.87	11625	10567.7		6	34.14
Psb28	sll1398	Q55356	29665.3	28130	27357	29846.4	27930.9	27830.5	28744	29520	29665.4		6	3.326
Psb35	ssl2148	P74239	Not identified										0
Thylakoid membrane biogenesis and photosystem I assembly
Vipp1	sll0617	Q55707	32743.1	34769	32614.6	31955.1	33515.6	31801	34254.6	33914.1	36907		10	4.76114
Ycf3	slr0823	P74063	3409.77	3995.61	3955.16	4786.91	4757.21	4026.93	5257.07	4381.6	4410.67		5	12.7793
Ycf37	slr0171	Q55551	3981.23	4167.06	5098.15	5234.45	5043.38	4594.86	5393.18	5874	4565.1		5	12.4299
Ycf4	sll0226	P72705	10715.1	9749.69	16456.9	11193.2	18452.8	9836.03	9967.4	11135.4	9787.25		5	27.0626
Photosystem II repair and the FtsH proteases
FtsH1	slr1390	P73179	103.521	100.165	114.347	105.529	134.975	89.3278	88.6799	89.6527	157.081		6	21.2422
FtsH2	slr0228	Q55700	2340.1	1866.35	2175.66	2245.98	2256.84	1884.94	1886.87	2053.96	1653.39		16	11.2989
FtsH3	slr1604	P72991	2424.06	2312.54	2353.76	2802.66	2745.96	2942.29	2800.61	2813.82	2487.53		17	8.9472
FtsH4	sll1463	P73437	3400.78	3276.91	3196.84	3653.16	3563.37	3382.3	4114.13	3796.86	3406.83		20	8.1153
Median														11

## Sheet: Further information
Supplementary Data Set S4. Jackson et al. Photosynthesis Research
	Biological Replicate 1	Technical replicates			Biological Replicate 2	Technical replicates			Biological Replicate 3	Technical replicates
UPS2 protein	Log(10) molecules/assay	1-1	1-2	1-3	Log(10) molecules/assay	2-1	2-2	2-3	Log(10) molecules/assay	3-1	3-2	3-3
		Log(10) abundance score				Log(10) abundance score				Log(10) abundance score
P02768 50000 Serum albumin 66,357 26-609	11.0792	8.70397	8.70413	8.67982	11.0792	8.7179	8.68004	8.73722	10.9542	8.47216	8.63352	8.50178
P00915 50000 Carbonic anhydrase 1 28,739 2-261 Erythrocytes Acetylation	11.0792	8.68349	8.75032	8.68968	11.0792	8.69826	8.68039	8.76594	10.9542	8.54072	8.64988	8.61736
P00918 50000 Carbonic anhydrase 2 29,115 2-260 Erythrocytes Acetylation	11.0792	8.61566	8.6389	8.61999	11.0792	8.66404	8.57419	8.6714	10.9542	8.47404	8.56791	8.48463
P01031 50000 Complement C5/C5a anaphylatoxin 8,563 678-751 Recombinant E. coli Glutathione	11.0792	8.62288	8.61892	8.57895	11.0792	8.63437	8.56871	8.66428	10.9542	8.45609	8.52436	8.49995
P69905 50000 Hemoglobin subunit alpha 15,126 2-142 Erythrocytes Glycosylation	11.0792	8.3813	8.42718	8.34795	11.0792	8.31205	8.25159	8.32619	10.9542	8.18478	8.30801	8.16744
P68871 50000 Hemoglobin subunit beta 15,867 2-147 Erythrocytes	11.0792	8.63164	8.6302	8.60004	11.0792	8.59989	8.58875	8.6483	10.9542	8.45205	8.52101	8.46108
P41159 50000 Leptin 16,158 22-167 Recombinant E. coli	11.0792	8.88292	8.87931	8.84303	11.0792	8.86885	8.84169	8.89598	10.9542	8.63973	8.81698	8.67815
P62988 50000 Ubiquitin 10,597 1-76 Recombinant E. coli N-terminal	11.0792	8.36734	8.3924	8.36875	11.0792	8.4381	8.40734	8.47395	10.9542	8.38135	8.45871	8.43135
P04040 5000 Catalase 59,625 2-527 Erythrocytes Phosphorylation	10.0792	7.65387	7.67217	7.64046	10.0792	7.68991	7.64766	7.71028	9.95424	7.51575	7.59786	7.50775
P00167 5000 Cytochrome b5 16,022 2-134 Recombinant E. coli N-terminal	10.0792	7.9475	7.93997	7.94704	10.0792	7.91295	7.90268	7.96275	9.95424	7.78344	7.7739	7.7712
P01133 5000 Pro-epidermal growth factor (EGF)/Epidermal	10.0792	7.80579	7.83117	7.78224	10.0792	7.76626	7.77429	7.84869	9.95424	7.55211	7.62808	7.71609
P02144 5000 Myoglobin 17,053 2-154 Heart	10.0792	7.60595	7.64731	7.61878	10.0792	7.61616	7.60291	7.65431	9.95424	7.43366	7.50416	7.48116
P15559 5000 NAD(P)H dehydrogenase [quinone] 1 30,736 2-274 Recombinant E. coli	10.0792	7.43246	7.4078	7.34768	10.0792	7.48376	7.40594	7.45506	9.95424	7.26342	7.36804	7.29767
P62937 5000 Peptidyl-prolyl cis-trans isomerase A	10.0792	7.61621	7.64526	7.49925	10.0792	7.65699	7.61785	7.68677	9.95424	7.47727	7.53847	7.5155
Q06830 5000 Peroxiredoxin 1 21,979 2-199 Recombinant E. coli	10.0792	7.62225	7.60619	7.58433	10.0792	7.66629	7.63357	7.68904	9.95424	7.45868	7.51626	7.48316
P63165 5000 Small ubiquitin-related modifier 1 (SUMO-1) 38,815 1-97 Recombinant E. coli N-terminal	10.0792	7.43326	7.43265	7.41015	10.0792	7.42654	7.4222	7.48732	9.95424	7.26486	7.33828	7.32558
P06732 500 Creatine kinase M-type 43,101 1-381 Heart	9.07918	6.16776	6.24381	6.17482	9.07918	6.34223	6.15269	6.28767	8.95424	6.18645	6.17091	6.25749
P12081 500 Histidyl-tRNA synthetase, cytoplasmic 58,233 1-509 Recombinant E. coli C-terminal	9.07918	6.31946	6.38155	6.30005	9.07918	6.32406	6.23613	6.27397	8.95424	6.20992	6.21157	6.20453
P02753 500 Retinol-binding protein 4 21071 19-201 Urine	9.07918	6.48694	6.51505	6.43759	9.07918	6.50879	6.32143	6.57223	8.95424	6.33308	6.39568	6.37619
P16083 500 Ribosyldihydronicotinamide dehydrogenase	9.07918	6.30522	6.31817	6.32769	9.07918	6.25539	6.31685	6.38032	8.95424	5.83933	6.22585	6.10823
Regression equation (m = molecules/assay, s = abundance score) for calibration (reps 1, 3)		m = 0.8557s + 3.6352		m = 0.8573s + 3.6434		m = 0.8705s + 3.5075		m = 0.8628s + 3.5407		m = 0.8507s + 3.6925		m = 0.8771s + 3.4494
Regression equation (m = molecules/assay, s = abundance score) for calibration (rep 2)			m = 0.8656s + 3.5416				m = 0.8482s + 3.7217				m = 0.8565s + 3.5699
R (Pearson)		0.979337	0.980765	0.979285		0.981173	0.978366	0.978621		0.980153	0.986509	0.982191
Cell number equivalent/assay	358000				173000				256000
