# Supplementary material for: Absolute quantification of cellular levels of photosynthesis-related proteins in Synechocystis sp. PCC 6803
Source: Photosynth Res. 2022 Dec 21;155(3):219–45. doi: 10.1007/s11120-022-00990-z (PMC9958174; doi:10.1007/s11120-022-00990-z)
Supplement: Supplementary file 5 — Supplementary file5 (XLSX 70 KB) [file 11120_2022_990_MOESM5_ESM.xlsx]

## Sheet: Legend
Supplementary Data Set S5. Jackson et al. Photosynthesis Research

## Sheet: Top3-DDA
Supplementary Data Set S5. Jackson et al. Photosynthesis Research
Protein	Locus tag	Uniprot identifier	Top3 peptides	Biological replicate-technical replicate (cpc)
				1-1	1-2	1-3	2-1	2-2	2-3	3-1	3-2	3-3		CV (%)
Photosystem II
PsbA1/2	slr1181/	P07826/	ANIGFEVMHER	22749.3	25218.3	23420.2	21522.4	25870.4	20337	23411.8	20284.5	20780.3		9.09397
	/slr1311	/P16033	FGQEEETYNIVAAHGYFGR
			LIFQYASFNNSR
PsbB	slr0906	P05429	LAFYDYVGNSPAK	42919.5	40519.6	42530.7	37712	39767.4	39023.5	52224.7	47269.4	50450		11.922
			FSVEQTGVTVSFYGGALDGQTFSNPSDVKK
			RMPNFFETFPVIMTDADGVVR
PsbC	sll0851	P09193	LGANIASAQGPTGLGK	37306.6	37236.2	37571.8	30015.8	32976.9	32427.8	37246.8	34048.2	33437		7.8966
			DLPSTGFAWWSGNAR
			VTLSNTSMVGGR
PsbD	sll0849	P09192	AAEDPEFETFYTK	25847.6	24221.4	24140.8	26027.2	30396.2	26317.1	26437.7	24151.3	25090.8		7.52914
			AYDFVSQELR
			FWSQIFGIAFSNK
PsbH	ssl2598	P14835	LGDILRPLNSEYGK	Invalid results: only two peptides identified
			TRLGDILRPLNSEYGK
Cytochrome b6f complex and plastocyanin
Cytb6	slr0342	Q57038	VFQWFNDRLEVQAISDDIASK	3064.2	5343.74	2864.58	4066.96	5980.5	3982.15	5733.51	4584.96	4625.61		24.5388
			IVSGVPAAIPVVGDQLVTLMR
			GSESVGQATLTR
Cytf	sll1317	P26287	AAEVEIPQAVLPDTVFEAVVK	14149.1	13798.7	13721.7	15120.5	14774.9	14507.1	15718.3	14070.7	13997.5		4.62107
			IPYDLDSQQVLGDGSK
			GQIYPTGLLSNNNAFK
Rieske ISP	sll1316	P26290	GPAPLSLALAHATVTDDDK	27466.1	18384	27908.5	20891.8	23030.2	21966.7	12865.3	20035.4	20534.2		21.2916
			TQISGSPDVPDLGRR
			VTEFLASHNAGDR
Subunit IV	slr0343	P27589	KPDLSDPDLR	2750.94	2638.04	2918.53	3025.38	3473.63	2689	3722.59	3093.95	3065.31		11.8573
			SIIKKPDLSDPDLR
			SLTLGLF
PetP	ssr2998	P72798	TATWFFEDELK	4638.49	4553.17	5258.39	3256.31	3456.27	3243.56	5677	4185.96	4915.17		20.3434
			TATWFFEDELKAI
			DRVSPDVVGK
Plastocyanin/PetE	sll0199	P21697	LSPHNIVFAADGVDADTAAK	106801	186122	112414	98455.7	95887.5	104614	106099	187870	106554		29.9282
			GLAFAAGESFTSTFTEPGTYTYYCEPHR
			MGSDSGALVFEPSTVTIK
Cytc6/PetJ	sll1796	P46445	ISDSDMEDVAAYVLDQAEK	Invalid results: only one peptide identified
Photosystem I
PsaA	slr1834	P29254	VSVDNNPVPTSFEK	106016	103168	104435	89572.2	91162.3	86504.5	108476	101754	99910.6		7.99192
			LLDAGVAPK
			LNVAPAIQPR
PsaB	slr1835	P29255	FSQDLAQDPTTR	60935.2	58304.4	61753.3	59239.5	60382.7	56972.7	64360	58472.4	59426.1		3.65169
			FSQDLAQDPTTRR
			DFGYSFPCDGPGR
PsaC	ssl0563	P32422	VYLGAETTR	84995.9	85593.1	87747.1	122719	128431	123069	89629.5	95719.3	86705.7		18.4115
			IYDTCIGCTQCVR
			RCETACPTDFLSIR
PsaF	sll0819	P29256	YASALCGPEGYPHLIVDGR	84006.5	86575.1	87650.5	99145.1	96761.2	90601.1	82135.3	88950.1	80624.6		7.072
			NFLNTTNDPNSGK
			SYLIEIR
NADPH dehydrogenase complex
NdhI	sll0520	P26525	RPITVQYPYEK	6512.62	6592.25	6297.15	7161.08	7804.1	7392.55	10621.3	6771.17	7850.04		17.6633
			CIACEVCVR
			ELGYLPK
NdhK	slr1280	P19050	VVAPILDGK	11205.3	11051.7	11063	9448.34	8292.58	6965.89	12941.9	12951.6	9223.48		19.6205
			QADLIITAGTITMK
			LIPVDVYIPGCPPRPEAIFDAIIK
ATP synthase complex
ATPsynthase-alpha	sll1326	P27179	ALTDEAETLLK	67246.2	68111.1	66913.3	71064.9	72304	68298	76811.7	66211.3	70805.9		4.83172
			LLESPAPGIIER
			VSIRPDEISSIIR
ATPsynthase-beta	slr1329	P26527	LVDLETKPQVFETGIK	89323.8	81854.1	72947.5	69459.4	59285.6	55356	94583.3	88479.9	87923.6		18.129
			GMDVVDTGAPISVPVGTGTLGR
			EGSITSIQAVYVPADDLTDPAPATTFAHLDGTTVLSR
ATPsynthase-gamma	sll1327	P17253	ALQESAASELAAR	19002.9	18143	17349.2	13888	15598.5	13909	18446.8	16933.5	18978.6		11.9317
			LSFAETELPLFEQR
			AVALLVVTGDR
ATPsynthase-delta	sll1325	P27180	IAEPYAQALIGLAQQQNLTEVFGDNLR	17637.6	18225	17238.8	16580.9	17036.9	17292.5	23882.8	20700.4	19627.5		12.611
			VDGDILGGIVIK
			VGSQVFDSSLR
ATPsynthase-epsilon	slr1330	P26533	VLVNGAELGTTIDAESAR	7387.14	9923.86	14519.7	9663.77	10986.5	9333.17	13289.5	7174.13	8124.36		25.1606
			DWQNIAVMGGFAEVENNEVK
			QAYTAAQGALEEANR
ATPsynthase-a	sll1322	P27178	GLGYFANYVQPIPVLLPIK	586.173	664.134	450.247	523.809	609.365	585.819	881.46	376.406	518.901		24.7989
			ILEDFTKPLSLSFR
			KGLGYFANYVQPIPVLLPIK
ATPsynthase-b	sll1324	P27181	SAQILAEEEKK	13813.6	13414	13738.7	16429.2	21491.5	15260.2	17398.5	16439.3	16983.8		15.5951
			QEIATQTEADLRR
			IADAIEEAETR
ATPsynthase-b'	sll1323	P27183	AITQEYEQQITDAR	14135.1	13689.2	13168.4	10262.4	15450.1	14586.6	14784.6	13780.3	13595.6		10.7298
			ETAAQEIEAQR
			LLGPELIK
ATPsynthase-c	ssl2615	P27182	MDS-[36AA]-IAR	Invalid results: only one 42mer peptide identified
Carboxysomes
CcmL	sll1030	P72759	LLLVQFLDTK	3967.04	4066.48	3666.9	3462.77	3596.96	3450.2	4246.21	4116.55	4578		9.90809
			VLGTVVSTSK
			YEVAGDVVGAGLNEWVLVAR
CcmM	sll1031	P72758	VLEQIIQRPGDNVVAGR	40097.3	22762.7	38253.9	18450.8	24603.2	38774.3	22638.6	19204.8	26381.6		31.1963
			SAPVSSAGGSSAGGLTPEVIATVR
			FLADHTNEYVR
CcmN	sll1032	P72757	Not identified
CcmO	slr0436	Q55121	Not identified
CcmP	slr0169	Q55550	AAIAAIENAPGKVPTLEGK	1003.89	948.206	810.671	920.662	1117.81	1080.54	1365.3	986.731	998.903		15.1333
			NIDAYQTQLINR
			SASINILQVSSIGSFGR
CcmK1	sll1029	P72760	GDVSEVQASVTAGIENIRR	88201.8	79456.8	94396.6	78626.9	83975.8	78971.4	87941.9	91147.5	82886.9		6.67781
			YTEAVEQFR
			EIVNPSIIR
CcmK2	sll1028	P72761	YTEEVEQFR	62395.7	60200	68141.9	80242.3	81211.8	77653.5	65503.6	61416.7	59877.8		12.8801
			GDVSEVQASVSAGIEAANR
			VNGGEVLSTHIIAR
CcmK3	slr1838	P73406	GNFVVAIR	3282.58	3431.12	2956.04	3058.42	2950.58	2845.63	3223.63	2323.24	3606.06		12.1762
			GPVSEVNLSMK	GPV-SMK not identified
			VTLVYYDLAER
CcmK4	slr1839	P73407	ITIVGYIR	10348.3	13792.9	9736.94	10130.8	9379.74	9380.47	13908	8965.63	9812.34		17.7751
			PHENVVAVLPIDFSPEVEPFR
			SAQSAVGSIETIGFPGILAAADAMVK
Calvin-Benson-Bassham cycle
CcaA	slr1347	Q54735	ATESPAPQLSPLPGFGHLPR	4402.99	4525.75	4476.81	4001.87	4624.86	4041.37	5494.42	4452.15	4506.42		9.5383
			IEEGEVLAYDGVLHDFVAPQSR
			GDLSLHGWIYR
RbcL	slr0009	P54205	LTYYTPDYTPK	236009	224900	227942	250866	234845	254225	257101	252229	249970		5.01669
			FLFVQEAIEK
			DTDLLACFR
RbcS	slr0012	P54206	LPFFGGATANEVLAEVR	310681	341677	300841	280868	283556	280842	336990	331658	305079		7.84597
			VIGFDNIK
			RYETLSYLPPLTDQQIAK
Pgk	slr0394	P74421	ALAANADLYVNDAFGTAHR	30253.5	30717.3	30182.2	28880.3	28561.4	26258.7	36565.9	34115.1	37142.1		11.8667
			QSIANLTEADLAGK
			ELQFLQGAIEAPK
Gap1	slr0884	P49433	VPTPNVSVVDLTFK	4454.53	5200.98	4596.81	5171.11	5107.27	4663.69	6621.36	6208.74	5750.96		14.0535
			SSIFDAGAGIGLNSNFFK
			VIDLMLTMASK
Gap2	sll1342	P80505	VPTPNVSVVDLVVQVEK	55960	56713.9	54348.5	53624.9	54245.8	48779.4	60311.5	58676.5	60295.3		6.58008
			AAAVNIVPTSTGAAK
			VVDLAEIVAK
TktA	sll1070	P73282	VVATQSLDELSINAIR	31333	30000.7	26795.4	29819.2	26546.7	27459.6	36449.5	31373.9	33587.7		10.7666
			FGFSVDNVLAK
			QAVPNLPGTSIDAVAK
Xfp	slr0453	P74690	SYKPEELFDEQGTLKPGFK	4929.03	4502.39	5306.66	4656.28	5688.5	4936.27	5526.94	5298.92	4628.21		8.34813
			FVSVIDLLK
			QYGIDVDQPGTIEAPNTAPLGVFLR
TpiA	slr0783	Q59994	IIIAGNWK	9543.72	8791.57	7347.58	11909.6	14378.7	12399.6	10438.2	9552.16	9453.67		20.4509
			TQAEAQAFLQGFKPLIEDAAESR
			DAGETEQVIVDQVK
Fba1	slr0943	P74309	MMTLEPNQEQLKK	12924.5	4009.08	3912.32	5247.8	23476.9	20712.4	11283.9	4035.44	10378.8		69.0537
			VVALSGGYSQAEANER
			LTLPEQDNLYSNCIEHANVLR
Fba2	sll0018	Q55664	TQVDALAVAIGTSHGAYK	78736.4	79740.4	71506.7	91026.6	92332.8	83183.1	123663	88599.4	113735		18.5859
			LDHSQLLTDPEEAVEFVNK
			SYAGENFLR
Fbp1	slr0952	P74324	LLYETAPLAFLVEQAGGR	1887.75	1879.05	1170.24	1396.99	1313.51	1458.71	856.541	1898.25	1719.66		24.2367
			YSGALVGDIHR
			TPAIIGSAEDVK
Fbp2	slr2094	P73922	CLGGHFQGQLIYDPEVVK	45577.4	45945.9	44316.2	46331.6	48485.4	43762.2	57770.7	52787.7	53743.1		10.0234
			TQSLVISSQSSTAR
			MDSTLGLEIIEVVEQAAIASAK
RpiA	slr0194	Q55766	SNTIVGLGTGSTTAYALEFIGDR	6177.76	5571.27	5607.55	4468.98	4801.62	4859.75	7345.27	6790.07	7496.52		18.978
			GELENVVGIPTSFQAEVLAR
			FDAITNPAELEK
RpiB	ssl2153	P74234	Not identified
Rpe	sll0807	P74061	NIVVAPSILSADFSR	7244.01	6296.76	7988.52	6827.76	7665.41	5844.18	9326.08	7841.16	8250.93		14.1737
			RPEPQLATV
			YVEDFAK	YVEDFAK not identified
Prk	sll1525	P37101	VVVIEGLHPLYDER	30077.9	31190.5	29120.5	18213.1	21829.2	21173.2	21297.6	30676.2	20015.6		21.2229
			ANNFDLMYEQIK
			VVLIGVAGDSGCGK
Ferredoxin-dependent enzymes
Ferredoxin-1	ssl0020	P27320	ITA-THK	Invalid results: only two peptides identified
			LIT-SCR
FNR	slr1643	Q55318	ADDIPVNIYRPK	20891.4	20870.5	20191.6	20278.1	26258.4	24528.3	21604.3	24198.7	22562.1		9.65017
			EGAIGTVQHLTFDLSAGDLR
			EGDDIAITGPVGK
GlsF	sll1499	P55038	EVPVNSDVLGIQAK	2436.6	2569.95	2331.48	1766.12	1983.7	1846.11	2416.57	2343.58	2153.11		12.8247
			LRSPLVNEVELQAIK
			ELLAQWFNTR
FtrC	sll0554	Q55389	EELGSPLCPCR	Invalid results: only two peptides identified
			RTDTYFCSDLSVTAVVIEGLAR
FtrV	ssr0330	Q55781	Not identified
Flv1	sll1521	P74373	LEAYPAQTYAPSHGPLVR	1293.93	1367.15	1227.67	1205.69	951.816	932.952	1663.92	1410.05	1360.92		17.933
			FEIEYGLQR
			LDLNSLDYVILGHVNANR
Flv3	sll0550	Q55393	VALQFLDNFVHQPFER	5021.83	5007	5091.25	4786.08	5910.54	5368.53	6270.27	7361.91	5165.2		14.9035
			ISGGLYIITAQK
			RLSTQTEAIAK
HoxE	sll1220	P74025	Invalid results: only one or two peptides identified
HoxF	sll1221	P74024	FLEGEATQEDLIK	1521.22	1530.59	1142.63	1155.22	1297.07	1346.37	1608.01	1216.22	1756.8		15.5099
			AGTVQLYDLLTR
			AEYPLAIQR
HoxU	sll1223	P74022	AIAIEEGASILQAAK	1130.2	1233.72	1189.58	867.654	1034.26	753.736	1928.43	1070.83	940.192		29.9236
			VEFLATAR	only AIA-AAK identified
			SVVTLTIDDK
HoxH	sll1226	P74018	AEINCTEAVGVSEAPR	1033.17	1010.49	956.382	1069.5	1165.61	1107.62	1348.81	1479.54	1361.06		15.6434
			TIVIDPVTR
			FQTEVAEFGK
HoxY	sll1224	P74021	Not identified
Sir	slr0963	P72854	VVDQFQLPLR	4004.49	3869.33	3496.22	3684.15	3812.07	3478.52	4884.09	4168.08	4390.88		11.371
			LTANHNILLYDINAQDK
			AAIEQIFQQHGVVTDPEAIDTLVR
NarB	sll1454	P73448	Not identified
NirA	slr0898	Q55366	LEALLAEPLLTK	3955.29	3546.02	3631.96	3437.25	3855.05	4161.08	4583.59	4795.26	4379.82		11.7825
			IEDIPDIFSK
			LTVEQNLILVNVPDEK
Chlorophyll biosynthesis
ChlI	slr1030	P51634	FVLVGSGNPEEGELRPQLLDR	3128.39	3057.93	2919.34	2830.24	3059.96	2932.67	3761.88	3159.87	3583.77		9.89353
			TEFDQNPHPFCDQYQTEQEALQAK
			AFEPGLLAK
ChlD	slr1777	P72772	QAVELVIVPR	538.868	436.472	479.639	611.844	644.099	520.54	703.869	566.417	600.567
			QGEAVFQPGLLAQAHR
			SLGDEIPEGEKPDIK
ChlH	slr1055	P73020	VVYVVLESQYQSALSAAVR	458.574	355.615	814.603	714.23	602.524	245.163	565.57	583.866	870.194
			TNSSLAIQLTGYLIEELRDPENYANFK
			IELVPLEELGRPR
Gun4	sll0558	P72583	LCELAGPGASQR	1566.81	1512.57	1762.69	1005.5	670.806	585.573	1278.1	1121.14	745.228		37.1234
			NLEQETITTQLQR
			NVPLEKPVLAVGNVYQTLR
ChlM	slr0525	Q55467	LILSFAPK	1956.5	1844.79	1910.29	1809.75	2378.75	1914.8	2216.36	1987.19	1902.06		9.34177
			IYGDGQVNFVQK
			IGGLFPGPSK
CycI	sll1214	P72584	AIDASGAPGVIK	1407.67	1267.27	1282.93	1485.11	1665.3	1408.73	1896.05	1370.73	1451.43		13.4681
			LYLMKPIAVDQLAGAVR
			AILEEFR
CycII	sll1874	P74134	Not identified
Ycf54	slr1780	P72777	FLLEEEPFEEVLK	4555.92	4461.19	4952.15	4461.2	4498.59	3977.33	4552.59	4104.45	4700.97		6.50336
			ATYYYALASQK
			SFIVWVK
LPOR	slr0506	Q59987	EAFVQELSEQGSDAQK	7780.13	7230.02	7017.06	7748.42	8460.95	6167.05	8979.65	8665.36	5764.53		14.6101
			RLIILGTVTANSK
			GYVSQELAGER
DVR	slr1923	P74473	Not identified
ChlP	sll1091	Q55087	AGIETYLFER	3523.05	3376.65	3495.93	3392.23	3510.04	3362.65	3661.79	3503.71	2197.93		13.0914
			VALVGDAAGTVTK
			LTFDSYLYK
ChlG	slr0056	Q55145	Not identified
Carotenoid biosynthesis
CrtE	slr0739	P72683	ATYPSLLGLEASR	1396.14	1087.69	1503.45	761.654	1362.65	1249.94	1852.81	900.609	844.381		29.0882
			TDFDLAQYLQVK
			TGALLEASVLTGAILAGATGEQQQR
CrtB	slr1255	P37294	Not identified
CrtP	slr1254	P29273	EILLNEDGSVK	1093.47	1017.54	1361.45	522.424	1114.72	515.771	932.945	1077.22	867.48		29.3703
			LCQPLVDYITER
			YLADAGFTPVVLER
Z-ISO	slr1599	P72984	Not identified
CrtQ	slr0940	P74306	VTGLIINDGVETK	1794.87	1886.23	1888.49	1379.34	1200.96	1170.73	1699.85	1956.04	1956.48		19.3845
			AFFTTSQLDTK
			IANSIALATSPIVR
CrtH/CRT-ISO	sll0033	Q55455	VFFQHPGACLGLVK	697.804	382.738	506.281	584.794	570.112	411.374	953.107	797.749	828.687		30.707
			YLPQNVGDIAR
			LAVDLGVR
CruA	sll0147	P74454	Not identified
CruP	sll0659	Q55984	Not identified
CruF	sll0814	P74043	Not identified
CrtR	sll1468	P73428	Not identified
CruG	sll1004	P73024	Not identified
CrtO	slr0088	Q55808	Not identified
CruE	sll0254	P73872	Not identified
CruH	sll1869	P74141	Not identified
Phycobilin biosynthesis
FeCh	slr0839	P54225	EIAEEAGIDNFQR	1451.54	1336.17	1594.36	344.769	318.724	329.277	441.154	1450.03	1641.19		61.2376
			SQANYAEIGGGSPLLQITEAQASALTTR	SQA-TTR not identified
			VGVLLLNLGGPEK
PbsA1	sll1184	P72849	MFNELEGNLIK	1380.54	1953.53	1605.23	2475.06	2940.2	2407.13	3014.25	2112.22	2960.01		25.8959
			QVAATAPELLVAHSYTR
			YLGDLSGGQILKK
PbsA2	sll1875	P74133	Not identified
PcyA	slr0116	Q55891	Not identified
BvdR	slr1784	P72782	Not identified
CpcE	slr1878	P73638	Not identified
CpcF	sll1051	P72652	Not identified
CpcS1	sll0853	P73747	TSLIQQGEGYSHSAFYSDIR	2520.82	2566.67	2407.74	2141.97	2718.79	2113.02	2797.77	2407.59	2622.02		9.53821
			GTTNSNLAFLR
			TNYSFEQNEAGNAK
CpcS2	slr2049	P73092	Not identified
CpcT	slr1649	P74371	VVEDHIEIENFK	3097.1	2871.33	2397.08	2820.01	3169.31	2752.56	3507.34	2689.84	3277.6		11.5006
			SHSTDLSALAR
			VWGSVAGAFHFVR
Coordination of chlorophyll and photosystem II biosynthesis
HliD	ssr1789	P72932	FGFNNYAEK	Invalid results: only two peptides identified
			SEELQPNQTPVQEDPK
Ycf39	slr0399	P74429	LAFSEVLASGK	1801.09	1668.67	1741.85	1557.28	1985.95	1639.61	1764.09	1681.49	1725.91		6.96228
			VLVVGGTGTLGR
			ELDYEVNPTQTEGK
YidC	slr1471	P74155	NSQILTPTYSVTK	2258.94	2187.3	2166.55	2373.92	2765.72	2536.82	2509.91	2291.43	2109.25		9.04811
			AFNQVIPEK
			TQLEIQSTEGK
SecY	sll1814	P77964	QIQTYVISQR	572.4	572.425	390.07	659.404	512.893	853.168	626.015	512.767	558.774		21.6977
			RIPIISAR
			TSYLPLR
Thylakoid membrane biogenesis and photosystem II assembly
CurT	slr0483	Q55176	QELASEFGALK	10711.4	10283	12191.3	11239.3	11578.8	13063	13101.5	12753.3	10342.5		9.66729
			RQELASEFGALK
			RQELASEFGALKEQIFGG
PratA	slr2048	P73091	AYLAQGDLVAAR	Invalid results: only 0-2 peptides identified
			EGNFAGALDAYK
			QFNELLR
Pitt	slr1644	P74366	Not identified
Slr0151	slr0151	P74450	ATAAQIVQLVNQNQAHLQEYLQK	4858.85	4714.19	4482.68	3849.6	4671.39	4454.85	6952.06	5784.54	5499		18.283
			FQGDIQTSLGQQQQAIAANQENLTK
			LYFDQGDLDSYEVAR
Pam68	sll0933	P72865	Not identified
Ycf48	slr2034	P73069	GFVLGQDGILLK	4067.36	3817.16	3999.81	3299.05	3681.27	4144.48	3852.34	4441.78	3573.23		8.70628
			DTGVEDIPANLYR
			ALVEGAVGVAR
RubA	slr2033	P73068	TSVSPGTPFEALPLNWK	2764.29	2982.58	2908.07	2931.24	3154.54	2655.23	4155.9	3727.65	3807.16		16.3915
			NYFISTGETDAPSGFAENLNYGFGFNR
			ACGYVYIPSQGDQK
Psb27	slr1645	P74367	GQINDYISR	3450.8	3520.74	4110.03	3671.15	4335.37	3476.19	4047.13	6956.85	6831.88		31.1601
			RLQLEFTQAER
			EAIDLPQDAPNR
Psb28	sll1398	Q55356	FYFLEPTILAK	20367.7	19611.4	19850.7	18131	18800.1	18820.9	20512.1	21297.5	19946.3		5.00891
			GVAETVVPEVR
			YGAENGLGFSK
Psb35	ssl2148	P74239	Not identified
Thylakoid membrane biogenesis and photosystem I assembly
Vipp1	sll0617	Q55707	SLTDTAAAYQTQLAQQR	22152.5	20813.7	21319	20483.2	21248.6	20820.7	24481	22690.8	23937.3		6.53678
			ANAELQQTLGGLGTSSATSAFER
			LALTNGEENLAR
Ycf3	slr0823	P74063	ALGLYQEAIELNPK	3230.67	3096.24	2867.99	3391.78	3246.32	2764.37	3638.3	3046.15	3533.84		9.09138
			EAFVYYR
			EAGQEDDAENLFDK
Ycf37	slr0171	Q55551	LYSQSINLFQK	1803.54	2022.58	2024.05	1615.99	2198.35	1970.33	2088.13	1981	1661.42		10.126
			GTAQEYYQLGSIYLDK
			ALETYQETLAIEPNNK
Ycf4	sll0226	P72705	AGQPISLSQLENQGAELAR	7307.26	6727.97	12629.6	6991.04	12917.9	6002.59	6874.29	7663.86	7007.48		31.7181
			GGQTLAESSQVLR
			MGGQTLAESSQVLR
Photosystem II repair and the FtsH proteases
FtsH1	slr1390	P73179	RTPGFTGADLANVLNEAAIFTAR	Invalid results: only 0-2 peptides identified
			SFFNSGSPR
			GVLLIGPPGTGK
FtsH2	slr0228	Q55700	LAPEVSIDSIAR	2429.26	2065.83	2054.77	1924.82	2343.8	1895.28	2350.96	2137.95	2614.38		11.1155
			SRVDLPTNAPELIAR
			QIVAEYAEVPVK
FtsH3	slr1604	P72991	IAEEIIFGEEEVTTGASNDLQQVAR	2605.88	2759.32	2522.78	2776.3	2524.07	2391.76	3395.35	2792.3	2839.5		10.6363
			LELTEVVDFLK
			ETVDSEELQTLLANNNAK
FtsH4	sll1463	P73437	TPGFAGADLANLVNEAALLAAR	2924.78	2985.56	2733.85	2876.82	2948.92	2055.85	4060.36	3929.63	3925.24		21.2272
			VASVYVGQNEIR
			TTPIFDLELPK
Median														12.9

## Sheet: Further information 
Supplementary Data Set S5. Jackson et al. Photosynthesis Research
	Biological Replicate 1	Technical replicates			Biological Replicate 2	Technical replicates			Biological Replicate 3	Technical replicates
UPS2 protein	Log(10) molecules/assay	1-1	1-2	1-3	Log(10) molecules/assay	2-1	2-2	2-3	Log(10) molecules/assay	3-1	3-2	3-3
		Log(10) abundance score				Log(10) abundance score				Log(10) abundance score
P02768 50000 Serum albumin	11.0792	9.58498	9.53025	9.54028	11.0792	9.58539	9.55826	9.63304	10.9542	9.35983	9.45047	9.41945
P00915 50000 Carbonic anhydrase 1 28,739 2-261 Erythrocytes Acetylation	11.0792	9.48102	9.50805	9.44274	11.0792	9.55316	9.48596	9.56763	10.9542	9.38221	9.45624	9.43914
P00918 50000 Carbonic anhydrase 2 29,115 2-260 Erythrocytes Acetylation	11.0792	9.46926	9.49146	9.43056	11.0792	9.5192	9.43744	9.53393	10.9542	9.32062	9.41712	9.36352
P69905 50000 Hemoglobin subunit alpha 15,126 2-142 Erythrocytes Glycosylation	11.0792	8.99049	9.08695	9.04027	11.0792	9.07688	8.9444	9.01536	10.9542	8.93445	9.04686	8.95821
P68871 50000 Hemoglobin subunit beta 15,867 2-147 Erythrocytes	11.0792	9.41061	9.39964	9.38652	11.0792	9.38624	9.3707	9.42612	10.9542	9.21845	9.26832	9.24027
P41159 50000 Leptin 16,158 22-167 Recombinant E. coli	11.0792	9.52478	9.51437	9.48734	11.0792	9.51595	9.47872	9.53344	10.9542	9.20218	9.4328	9.28497
P62988 50000 Ubiquitin 10,597 1-76 Recombinant E. coli N-terminal	11.0792	9.07258	9.11845	9.09126	11.0792	9.16001	9.1428	9.1922	10.9542	9.12866	9.1942	9.17676
P04040 5000 Catalase 59,625 2-527 Erythrocytes Phosphorylation	10.0792	8.73021	8.72487	8.6876	10.0792	8.7706	8.69217	8.77866	9.95424	8.64519	8.66456	8.63454
P00167 5000 Cytochrome b5 16,022 2-134 Recombinant E. coli N-terminal	10.0792	8.6066	8.59894	8.59172	10.0792	8.57453	8.55458	8.62085	9.95424	8.43516	8.40971	8.46201
P02144 5000 Myoglobin 17,053 2-154 Heart	10.0792	8.48266	8.53153	8.50249	10.0792	8.49812	8.47934	8.5338	9.95424	8.31227	8.38277	8.36366
P15559 5000 NAD(P)H dehydrogenase [quinone] 1 30,736 2-274 Recombinant E. coli	10.0792	8.35195	8.31594	8.23835	10.0792	8.28573	8.24665	8.34916	9.95424	8.00309	8.15508	8.06713
P62937 5000 Peptidyl-prolyl cis-trans isomerase A	10.0792	8.51243	8.52926	8.31658	10.0792	8.53164	8.47469	8.55685	9.95424	8.33398	8.40086	8.35157
Q06830 5000 Peroxiredoxin 1 21,979 2-199 Recombinant E. coli	10.0792	8.48345	8.48042	8.42115	10.0792	8.5148	8.46624	8.52754	9.95424	8.27784	8.38031	8.31918
P63165 5000 Small ubiquitin-related modifier 1 (SUMO-1) 38,815 1-97 Recombinant E. coli N-terminal	10.0792	8.49005	8.47065	8.41348	10.0792	8.47297	8.47103	8.49863	9.95424	8.27552	8.39259	8.32646
P06732 500 Creatine kinase M-type 43,101 1-381 Heart	9.07918	7.40883	7.39485	7.41707	9.07918	7.41223	7.37517	7.43701	8.95424	7.38059	7.42357	7.3573
P12081 500 Histidyl-tRNA synthetase, cytoplasmic 58,233 1-509 Recombinant E. coli C-terminal	9.07918	7.46349	7.48965	7.43419	9.07918	7.55753	7.47112	7.5213	8.95424	7.31665	7.40841	7.38489
P02753 500 Retinol-binding protein 4 21071 19-201 Urine	9.07918	7.38995	7.41859	7.33702	9.07918	7.40908	7.19564	7.46888	8.95424	7.23184	7.29251	7.27875
P16083 500 Ribosyldihydronicotinamide dehydrogenase	9.07918	7.33853	7.33953	7.3596	9.07918	7.40153	7.35318	7.41032	8.95424	6.98546	7.26542	7.11665
Regression equation (m = molecules/assay, s = abundance score) for calibration (reps 1, 3)		m = 0.9857s + 1.7697		m = 0.9896s + 1.7716		m = 0.9916s + 1.6948		m = 0.9888 + 1.6978		m = 0.9677s + 1.9633		m =0.9775s + 1.837
Regression equation (m = molecules/assay, s = abundance score) for calibration (rep 2)			m = 0.9913s + 1.7125				m = 0.968s + 1.9538				m = 0.9882s + 1.697
R (Pearson)		0.975346	0.98051	0.979592		0.978826	0.975551	0.976729		0.976217	0.984683	0.980204
Cell number equivalent/assay	358000				173000				256000
