# Supplementary material for: Absolute quantification of cellular levels of photosynthesis-related proteins in Synechocystis sp. PCC 6803
Source: Photosynth Res. 2022 Dec 21;155(3):219–45. doi: 10.1007/s11120-022-00990-z (PMC9958174; doi:10.1007/s11120-022-00990-z)
Supplement: Supplementary file 6 — Supplementary file6 (XLSX 60 KB) [file 11120_2022_990_MOESM6_ESM.xlsx]

## Sheet: Legend
Supplementary Data Set S6. Jackson et al. Photosynthesis Research

## Sheet: Top3-DIA
Supplementary Data Set S6. Jackson et al. Photosynthesis Research
Protein	Locus tag	Uniprot identifier	Top3 peptides	Biological replicate-technical replicate (cpc)
				1-1	1-2	1-3	2-1	2-2	2-3	3-1	3-2	3-3		CV (%)
Photosystem II
PsbA1/2	slr1181/	P07826/	VIGTWADVLNR	20589.2	20205.2	19910	23448	21376.1	22449.2	12161.9	12970.8	12656.4		24.4652
	/slr1311	/P16033	FGQEEETYNIVAAHGYFGR
			LIFQYASFNNSR
PsbB	slr0906	P05429	LAFYDYVGNSPAK	30798.1	29549.8	31489.8	33449.5	31793.9	33957.1	30655	31414	32577.7		4.39535
			VHTVVLNDPGR
			GYFQEEIQR
PsbC	sll0851	P09193	LGANIASAQGPTGLGK	31306.9	30787.5	30981.5	29900.1	30559.6	28732	26549.5	28590.9	28879.1		5.18653
			DLPSTGFAWWSGNAR
			NDIQPWQVR
PsbD	sll0849	P09192	AAEDPEFETFYTK	11694	10974.5	11703.6	12652.7	12800.6	12648.3	9688.58	10704.4	10623		9.41543
			AYDFVSQELR
			FWSQIFGIAFSNK
PsbH	ssl2598	P14835	LGDILRPLNSEYGK	Invalid results: only one peptide identified
Cytochrome b6f complex and plastocyanin
Cytb6	slr0342	Q57038	VFQWFNDR	Invalid results: only two peptides identified
			LEVQAISDDIASK
Cytf	sll1317	P26287	AAEVEIPQAVLPDTVFEAVVK	5351.18	5217.21	5103.34	6724.96	5695.35	6333.65	4574.35	4883.28	4369.74		14.5001
			IPYDLDSQQVLGDGSK
			VQAAELNF
Rieske ISP	sll1316	P26290	GPAPLSLALAHATVTDDDK	8849.47	8851.51	9025.04	9475.03	8708.59	8859.37	7910.3	7664.48	8480.58		6.45961
			LVLSTWTETDFR
			VTEFLASHNAGDR
Subunit IV	slr0343	P27589	KPDLSDPDLR	Invalid results: only one peptide identified
PetP	ssr2998	P72798	TATWFFEDELK	Invalid results: only one peptide identified
Plastocyanin/PetE	sll0199	P21697	LSPHNIVFAADGVDADTAAK	Invalid results: only one peptide identified
Cytc6/PetJ	sll1796	P46445	Not identified
Photosystem I
PsaA	slr1834	P29254	VSVDNNPVPTSFEK	116483	101136	109517	101376	104746	106022	105428	128195	120318		8.45141
			LLDAGVAPK
			NVNNLLDR
PsaB	slr1835	P29255	FSQDLAQDPTTR	90018.4	87986.8	80340.8	83220.2	83795.3	85864.2	85965.8	83584.3	87765.5		3.47318
			DKPVALSIVQAR
			TPLANLVR
PsaC	ssl0563	P32422	VYLGAETTR	20971.7	21045.4	23658.4	35995.3	34162.1	35321.4	24402.1	24554.9	27154.2		22.1083
			IYDTCIGCTQCVR
			CETACPTDFLSIR
PsaF	sll0819	P29256	YASALCGPEGYPHLIVDGR	82709.4	81185.8	83911.5	92501.9	85102.9	96004.8	80679.6	86855.2	89409.3		6.06483
			NFLNTTNDPNSGK
			SYLIEIR
NADPH dehydrogenase complex
NdhI	sll0520	P26525	Not identified
NdhK	slr1280	P19050	VVAPILDGK	Invalid results: only two peptides identified
			LIPVDVYIPGCPPRPEAIFDAIIK
ATP synthase complex
ATPsynthase-alpha	sll1326	P27179	TAIAIDTIINQK	76398.6	74460.7	72552.1	82773.3	80921.9	83265.8	73185	79465.5	75703.5		5.25654
			LLESPAPGIIER
			VTEFAQGLR
ATPsynthase-beta	slr1329	P26527	IGLFGGAGVGK	82431	80580	79738.5	86028.1	79227.7	75557.8	91743.3	86885.7	94535.4		7.39995
			VIDLLTPYR
			FVQAGSEVSALLGR
ATPsynthase-gamma	sll1327	P17253	ALQESAASELAAR	15786.5	17663.9	14936.6	17847.6	14748.1	15852.9	17942.9	20602.2	18919.8		11.4147
			LSFAETELPLFEQR
			AVALLVVTGDR
ATPsynthase-delta	sll1325	P27180	QFTNTVLAEVTSALK	10027.7	10657.2	9867.77	12340.3	9559.62	9972.93	12098	13582.1	11735.2		12.5901
			VDGDILGGIVIK
			VGSQVFDSSLR
ATPsynthase-epsilon	slr1330	P26533	VLVNGAELGTTIDAESAR	Invalid results: only one peptide identified
ATPsynthase-a	sll1322	P27178	ILEDFTKPLSLSFR	Invalid results: only one peptide identified
ATPsynthase-b	sll1324	P27181	SIAQLGGR	9430.86	9526.8	8536.45	11146.9	9635.13	11231.8	11393.3	10843.4	11322.1		10.2635
			QEIATQTEADLRR
			IADAIEEAETR
ATPsynthase-b'	sll1323	P27183	QSQAVIADAQAEAR	12289.3	11989.2	11105	12549.7	13825.2	14003.4	12584.4	15041.8	15519		11.1278
			ETAAQEIEAQR
			LLGPELIK
ATPsynthase-c	ssl2615	P27182	Not identified
Carboxysomes
CcmL	sll1030	P72759	LLLVQFLDTK	Invalid results: only two peptides identified
			VLGTVVSTSK
CcmM	sll1031	P72758	LLGIDPTAK	33681.8	34448.7	32173.1	39592	37972.2	37612.8	45047.4	48548.2	43630.5		14.2013
			LDNSVVTQVR
			IIGIDPAGK
CcmN	sll1032	P72757	Not identified
CcmO	slr0436	Q55121	Not identified
CcmP	slr0169	Q55550	AAIAAIENAPGKVPTLEGK	Invalid results: only two peptides identified
			SASINILQVSSIGSFGR
CcmK1	sll1029	P72760	VTLVGYEK	124037	118895	113099	131430	124076	129529	134929	144991	147517		8.77132
			YTEAVEQFR
			EIVNPSIIR
CcmK2	sll1028	P72761	VTLVGYEK	111291	109131	108653	112937	115174	118752	123252	132880	128718		7.40213
			YTEEVEQFR
			GDVSEVQASVSAGIEAANR
CcmK3	slr1838	P73406	GNFVVAIR	Invalid results: only two peptides identified
			VTLVYYDLAER
CcmK4	slr1839	P73407	ITIVGYIR	Invalid results: only one peptide identified
Calvin-Benson-Bassham cycle
CcaA	slr1347	Q54735	ATESPAPQLSPLPGFGHLPR	2434.74	2444.99	2363.66	2786.62	2320.66	2460.57	2684.22	2883.04	2710.15		7.89355
			NLQTYPAIHSR
			VDPNLITQSEVGDLFVIR
RbcL	slr0009	P54205	LTYYTPDYTPK	184559	153954	154916	174819	179473	181167	156630	165088	186724		7.77551
			VALEACVQAR
			FPVALIK
RbcS	slr0012	P54206	LPFFGGATANEVLAEVR	138218	133859	131814	152752	148344	148764	139821	157693	145338		6.05947
			VIGFDNIK
			SENPNCYIR
Pgk	slr0394	P74421	VLPGIAALDDR	24460.9	24397.7	26129.3	27689.5	28278.8	25736.6	31494.9	28141.3	30536.7		9.1178
			LGELLGQPVVK
			ELQFLQGAIEAPK
Gap1	slr0884	P49433	IGINGFGR	10442.7	10985.6	10975.1	13671.1	13211.3	13360.1	12994.7	13158.3	13363.2		10.181
			YDSTHGSYGGTVVAK
			AAALVLPQLK
Gap2	sll1342	P80505	AAAVNIVPTSTGAAK	55506.5	55932.8	53737.9	53511.1	56359.5	60943.8	63844.1	63771	68336.2		8.94222
			VVDLAEIVAK
			AVALVIPELQGK
TktA	sll1070	P73282	VTTIIGYGAPNK	17039.8	15989.6	16711.5	18197.8	17921.5	18553.4	20272.3	20756.4	20591.1		9.51365
			FLAVDAIEK
			TLASFTPDQK
Xfp	slr0453	P74690	FVSVIDLLK	1854.24	1634.87	1778.5	2003.69	1735.88	1909.41	822.305	1066.19	1293.58		26.2081
			NYINIIVCDK
			QYGIDVDQPGTIEAPNTAPLGVFLR
TpiA	slr0783	Q59994	AGLIPILCVGESK	2618.73	2711.49	2476.57	2731.68	2048.74	2177.53	2572.95	2560.49	2788.89		10.0085
			TQAEAQAFLQGFKPLIEDAAESR
			QYFGETDETANLR
Fba1	slr0943	P74309	AQAEALLK	1079.53	1057.4	1095.98	1600.1	1599.69	1650.86	1251.89	1756.65	1500.71		19.8097
			VVALSGGYSQAEANER
			LTLPEQDNLYSNCIEHANVLR
Fba2	sll0018	Q55664	KPTGEVLAISR	76015.5	74599.9	73112.1	79084.3	76687.2	79571.9	78625.9	80047.8	78461		3.094
			SYAGENFLR
			LAITAAFR
Fbp1	slr0952	P74324	TPAIIGSAEDVK	1282.78	1084.65	1187.14	1251.4	1465.19	1061.76	1135.9	1629.23	1478.87		15.3391
			YSGALVGDIHR
			LLYETAPLAFLVEQAGGR
Fbp2	slr2094	P73922	TQSLVISSQSSTAR	68594.8	66701.6	70642.4	66623.9	72285.1	73974.2	66113.8	76114.4	71471.6		5.02126
			ELIQEIR
			ILSDCLNR
RpiA	slr0194	Q55766	FDAITNPAELEK	6991.73	6972.14	7158.26	10549.2	15690.5	12408.4	9289.21	12178.5	11644.3		29.0304
			AGPVVTDQGNLVIDVK
			IVDALAETFLVVVDSGK
RpiB	ssl2153	P74234	Not identified
Rpe	sll0807	P74061	NIVVAPSILSADFSR	Invalid results: only two peptides identified
			RPEPQLATV
Prk	sll1525	P37101	VVLIGVAGDSGCGK	25595.3	26959.3	24810.1	28350.5	29503.4	28068.8	30126	30719.2	29532.7		7.24771
			VVVIEGLHPLYDER
			LTCTYPGIK
Ferredoxin-dependent enzymes
Ferredoxin-1	ssl0020	P27320	Not identified
FNR	slr1643	Q55318	VLENYPLVR	25727.2	24889.4	25343.5	28392.7	28785.9	29398.2	28505.1	32972.1	31229.8		9.56464
			SGSTFITVPLK
			LYSIASTR
GlsF	sll1499	P55038	INPEIITLQR	2574.86	2504.4	2592.34	3029.93	2582.55	2643.72	2807.41	2900.1	2743.35		6.44857
			AYVEEVVR
			LVAEIGIGTIAAGVAK
FtrC	sll0554	Q55389	EELGSPLCPCR	Invalid results: only one peptide identified
FtrV	ssr0330	Q55781	Not identified
Flv1	sll1521	P74373	LDLNSLDYVILGHVNANR	5912.17	6089.64	6346.39	14845.6	12393.6	12750.2	18463.6	13996.1	17262.1		40.1839
			LECGDHWVLYAVTDR
			DAGFSFGFDTIR
Flv3	sll0550	Q55393	FLDLGLR	4637.28	4562.96	4921.41	5728.63	5035.64	5482.23	5305.33	5121.97	5863.53		8.73726
			DILQLNPR
			QLYLDLLQGLIDPQR
HoxE	sll1220	P74025	Not identified
HoxF	sll1221	P74024	AGTVQLYDLLTR	Invalid results: only two peptides identified
			GPLVAVDDR
HoxU	sll1223	P74022	AIAIEEGASILQAAK	Invalid results: only one peptide identified
HoxH	sll1226	P74018	TIVIDPVTR	Invalid results: only two peptides identified
			SLGYPDGIYR
HoxY	sll1224	P74021	VDVVFSPVGSDLK	Invalid results: only one peptide identified
Sir	slr0963	P72854	VVDQFQLPLR	2457.02	2547.54	2324.56	2676.36	2979.06	2984.43	2913.08	2573.38	2798.09		8.83405
			LTANHNILLYDINAQDK
			AAIEQIFQQHGVVTDPEAIDTLVR
NarB	sll1454	P73448	Not identified
NirA	slr0898	Q55366	LEALLAEPLLTK	4938.15	4715.36	5703.67	5992.86	4919.91	5333.34	6192.36	6374.89	6685.29		12.5535
			GNPEFTNLPR
			IEDIPDIFSK
Chlorophyll biosynthesis
ChlI	slr1030	P51634	FVLVGSGNPEEGELRPQLLDR	1418.19	1401.12	1431.04	1660.98	1393.35	1604.31	1448.34	1556.98	1522.53		6.50153
			TEVTVDDISR
			VIVLCLR
ChlD	slr1777	P72772	QVIVEQGDIR	2219.73	2205.9	2221.33	2431.03	2166.44	2371.04	2470.3	2873.36	2512.17		9.35172
			IAVDATLR
			TTIILAR
ChlH	slr1055	P73020	TLPTVLK	2664.53	2749.97	2399.2	3278.35	2872.43	2971.57	2652.86	2948.82	2933.53		8.8197
			DTIVGSVYR
			LQELYQEVEDR
Gun4	sll0558	P72583	LCELAGPGASQR	575.645	579.103	606.022	631.306	435.052	568.656	650.431	640.196	767.305		14.5356
			NLEQETITTQLQR
			NVPLEKPVLAVGNVYQTLR
ChlM	slr0525	Q55467	LILSFAPK	1729.62	1631.58	1782.36	2017.48	1786.96	2018.9	2931.64	2030.87	1935.28		19.2934
			IYGDGQVNFVQK
			ILGDNGFSIAR
CycI	sll1214	P72584	AIDASGAPGVIK	1378.32	1289.13	1510.68	1677.51	1725.78	1688.79	1314.2	1495.96	1775.72		12.0204
			SCTAEFSGFLLYK
			AILEEFR
CycII	sll1874	P74134	Not identified
Ycf54	slr1780	P72777	SFIVWVK	Invalid results: only one peptide identified
LPOR	slr0506	Q59987	VADELGFPK	1880.28	1932.64	2031.18	2112.25	2047.61	2256.69	2801.1	2418.74	2457.64		13.4453
			LDLGYLDSVR
			GYVSQELAGER
DVR	slr1923	P74473	Not identified
ChlP	sll1091	Q55087	VDVVIGADGANSR	2637.6	2939.64	3501.61	2461.92	3440.51	3437.78	2682.19	3204.7	2604.99		13.7886
			VALVGDAAGTVTK
			LTFDSYLYK
ChlG	slr0056	Q55145	Not identified
Carotenoid biosynthesis
CrtE	slr0739	P72683	Not identified
CrtB	slr1255	P37294	Not identified
CrtP	slr1254	P29273	LCQPLVDYITER	1661.41	1703.79	1711.17	2619.71	2859.59	3046.16	4062.59	3824.2	4092.53		35.353
			YLADAGFTPVVLER
			EILLNEDGSVK
Z-ISO	slr1599	P72984	Not identified
CrtQ	slr0940	P74306	LAQSLYR	21248	20765.4	19854.4	24083.3	21392.2	21963.3	23852.4	26443.2	25002.8		9.68056
			FLTGAPFNGLK
			EHTHTFVNQGGR
CrtH/CRT-ISO	sll0033	Q55455	Identified with invalid peak assignments
CruA	sll0147	P74454	Not identified
CruP	sll0659	Q55984	Not identified
CruF	sll0814	P74043	Not identified
CrtR	sll1468	P73428	Not identified
CruG	sll1004	P73024	Not identified
CrtO	slr0088	Q55808	Not identified
CruE	sll0254	P73872	Not identified
CruH	sll1869	P74141	Not identified
Phycobilin biosynthesis
FeCh	slr0839	P54225	Identified with invalid peak assignments
PbsA1	sll1184	P72849	Identified with invalid peak assignments
PbsA2	sll1875	P74133	Not identified
PcyA	slr0116	Q55891	SLAELGQPEFEQQR	Invalid results: only one peptide identified
BvdR	slr1784	P72782	GTLIFVGETGR	Invalid results: only two peptides identified
			VGIVGTGYAAQR
CpcE	slr1878	P73638	Not identified
CpcF	sll1051	P72652	Not identified
CpcS1	sll0853	P73747	GTTNSNLAFLR	Invalid results: only one peptide identified
CpcS2	slr2049	P73092	GYAEIVPIAGR	Invalid results: only one peptide identified
CpcT	slr1649	P74371	VWGSVAGAFHFVR	1549.14	1691.23	1467.63	1604.45	1750.94	1629.38	2499.3	2818.69	2830.76		28.4506
			WQSFADEVSF
			VAIRPLDQAK
Coordination of chlorophyll and photosystem II biosynthesis
HliD	ssr1789	P72932	FGFNNYAEK	Invalid results: only two peptides identified
			SEELQPNQTPVQEDPK
Ycf39	slr0399	P74429	LAFSEVLASGK	1618.58	1525.1	1627.61	1687.37	1548.78	1695.53	1158.47	1228.49	1125.38		15.7594
			VLVVGGTGTLGR
			ELDYEVNPTQTEGK
YidC	slr1471	P74155	NSQILTPTYSVTK	2772.74	2749.95	2543.41	3462.87	2999.08	3283.86	2786.06	3170.85	3441.59		10.9856
			AFNQVIPEK
			TGFLFIK
SecY	sll1814	P77964	TSYLPLR	Invalid results: only one peptide identified
Thylakoid membrane biogenesis and photosystem II assembly
CurT	slr0483	Q55176	QELASEFGALK	Invalid results: only one peptide identified
PratA	slr2048	P73091	AYLAQGDLVAAR	Invalid results: only one peptide identified
Pitt	slr1644	P74366	Not identified
Slr0151	slr0151	P74450	ATAAQIVQLVNQNQAHLQEYLQK	Invalid results: only two peptides identified
			LYFDQGDLDSYEVAR
Pam68	sll0933	P72865	Not identified
Ycf48	slr2034	P73069	LIDLGEEK	3412.46	3656.95	3595.42	4559.62	4163.93	4502.1	4374.13	4874.87	4521.33		12.2129
			VVFLSPEK
			ALVEGAVGVAR
RubA	slr2033	P73068	TLAELASPNHECR	Invalid results: only two peptides identified
			ACGYVYIPSQGDQK
Psb27	slr1645	P74367	GQINDYISR	Invalid results: only two peptides identified
			EAIDLPQDAPNR
Psb28	sll1398	Q55356	FYFLEPTILAK	27654.8	28243.8	28368.7	30079.6	28681.6	30810.9	27914.2	32063.9	30837.4		5.34783
			GVAETVVPEVR
			YGAENGLGFSK
Psb35	ssl2148	P74239	Not identified
Thylakoid membrane biogenesis and photosystem I assembly
Vipp1	sll0617	Q55707	ANLNDLVSK	14097.1	13411.1	13843.6	16387.1	15997.7	15553	17414.4	17944.9	17693.3		10.8754
			ANAELQQTLGGLGTSSATSAFER
			LALTNGEENLAR
Ycf3	slr0823	P74063	ALGLYQEAIELNPK	Invalid results: only two peptides identified
			EAFVYYR
Ycf37	slr0171	Q55551	LYSQSINLFQK	Invalid results: only two peptides identified
			ALETYQETLAIEPNNK
Ycf4	sll0226	P72705	AGQPISLSQLENQGAELAR	Invalid results: only two peptides identified
			SGQVTIFR
Photosystem II repair and the FtsH proteases
FtsH1	slr1390	P73179	EELQEVVTFLK	Invalid results: only one peptide identified
FtsH2	slr0228	Q55700	LAPEVSIDSIAR	2541.8	2639.59	2674.68	2817.01	2790.03	2787.52	2833.39	3183.96	2997.66		6.84938
			FLEYVDAGR
			TAIVQVSDPEVDR
FtsH3	slr1604	P72991	ETLSYSDFVNR	2561.09	2626.14	2371.99	3156.47	2811.97	3093.8	2316.21	2953.74	2738.95		10.8811
			LELTEVVDFLK
			LGPVALGR
FtsH4	sll1463	P73437	VTFDDVAGVEEAK	3012.89	2883.35	2980.55	3610.36	3379.82	3732.26	3187.97	3717.71	3532.14		9.91461
			VASVYVGQNEIR
			TTPIFDLELPK
Median														10

## Sheet: Further information
Supplementary Data Set S6. Jackson et al. Photosynthesis Research
	Biological Replicate 1	Technical replicates			Biological Replicate 2	Technical replicates			Biological Replicate 3	Technical replicates
UPS2 protein	Log(10) molecules/assay	1-1	1-2	1-3	Log(10) molecules/assay	2-1	2-2	2-3	Log(10) molecules/assay	3-1	3-2	3-3
		Log(10) abundance score				Log(10) abundance score				Log(10) abundance score
P02768 50000 Serum albumin	10.9983	9.08121	9.16723	9.14091	11.0806	9.23915	9.21726	9.24356	11.0806	9.25663	9.26045	9.24871
P00915 50000 Carbonic anhydrase 1 28,739 2-261 Erythrocytes Acetylation	10.9983	8.9879	8.99288	8.97961	11.0806	9.07838	9.03856	9.07203	11.0806	9.09378	9.10281	9.09369
P69905 50000 Hemoglobin subunit alpha 15,126 2-142 Erythrocytes Glycosylation	10.9983	8.45716	8.42628	8.47774	11.0806	8.5425	8.50345	8.52431	11.0806	8.58908	8.51486	8.56656
P68871 50000 Hemoglobin subunit beta 15,867 2-147 Erythrocytes	10.9983	8.88665	8.79984	8.80937	11.0806	8.96226	8.94881	8.95177	11.0806	8.94997	8.98029	8.93703
P41159 50000 Leptin 16,158 22-167 Recombinant E. coli	10.9983	8.82357	8.82265	8.84982	11.0806	8.90887	8.86829	8.89386	11.0806	8.93406	8.88804	8.95756
P04040 5000 Catalase 59,625 2-527 Erythrocytes Phosphorylation	9.99826	7.98916	8.0056	7.95393	10.0806	8.09475	8.06067	8.08648	10.0806	8.09561	8.10815	8.09129
P00167 5000 Cytochrome b5 16,022 2-134 Recombinant E. coli N-terminal	9.99826	7.89388	7.90591	7.89419	10.0806	8.00579	7.96859	7.95462	10.0806	7.99619	8.00447	7.99754
P02144 5000 Myoglobin 17,053 2-154 Heart	9.99826	7.42554	7.49247	7.45843	10.0806	7.60025	7.53063	7.50304	10.0806	7.67601	7.55834	7.70713
P15559 5000 NAD(P)H dehydrogenase [quinone] 1 30,736 2-274 Recombinant E. coli	9.99826	7.67587	7.65658	7.73476	10.0806	7.73524	7.83952	7.77922	10.0806	7.75052	7.73347	7.75145
P62937 5000 Peptidyl-prolyl cis-trans isomerase A	9.99826	7.37566	7.39997	7.37997	10.0806	7.41744	7.44618	7.46793	10.0806	7.51978	7.49288	7.44123
Q06830 5000 Peroxiredoxin 1 21,979 2-199 Recombinant E. coli	9.99826	7.98471	8.01147	7.97964	10.0806	8.09637	8.05457	8.09254	10.0806	8.09536	8.12082	8.11398
P63165 5000 Small ubiquitin-related modifier 1 (SUMO-1) 38,815 1-97 Recombinant E. coli N-terminal	8.99826	7.85807	7.88437	7.84616	9.08063	7.97338	7.91868	7.94382	9.08063	8.02387	7.96768	7.94228
P06732 500 Creatine kinase M-type 43,101 1-381 Heart	8.99826	7.18676	7.16173	7.1277	9.08063	7.27853	7.18024	7.22581	9.08063	7.24718	7.22651	7.26798
P12081 500 Histidyl-tRNA synthetase, cytoplasmic 58,233 1-509 Recombinant E. coli C-terminal	8.99826	7.1382	7.15327	7.1256	9.08063	7.23755	7.18479	7.22107	9.08063	7.24032	7.26475	7.23588
P02753 500 Retinol-binding protein 4 21071 19-201 Urine	8.99826	6.6375	6.63383	6.58226	9.08063	6.71363	6.62583	6.6621	9.08063	6.72344	6.6697	6.73596
P16083 500 Ribosyldihydronicotinamide dehydrogenase	8.99826	6.9492	6.93835	6.88984	9.08063	6.82317	6.8689	6.88987	9.08063	6.89921	6.87147	6.7595
Regression equation (m = molecules/assay, s = abundance score) for calibration (reps 1, 3)		m = 0.9546s + 2.4601		m = 0.9416s + 2.5695		m =0.9193s + 2.7431		m = 0.9214s + 2.7379		m = 0.9345s + 2.5994		m = 0.9221s + 2.7127
Regression equation (m = molecules/assay, s = abundance score) for calibration (rep 2)			m = 0.9514s + 2.4787				m = 0.9256s + 2.7185				m = 0.916s + 2.7665
R (Pearson)		0.898999	0.895991	0.904378		0.894539	0.902441	0.897497		0.90111	0.895042	0.903936
Cell number equivalent/assay	358000				173000				142000
