# Supplementary material for: Absolute quantification of cellular levels of photosynthesis-related proteins in Synechocystis sp. PCC 6803
Source: Photosynth Res. 2022 Dec 21;155(3):219–45. doi: 10.1007/s11120-022-00990-z (PMC9958174; doi:10.1007/s11120-022-00990-z)
Supplement: Supplementary file 7 — Supplementary file7 (XLSX 435 KB) [file 11120_2022_990_MOESM7_ESM.xlsx]

## Sheet: Legend
Supplementary Data Set S7. Jackson et al. Photosynthesis Research

## Sheet: DDA-iBAQ all proteins
Supplementary Data Set S7. Jackson et al. Photosynthesis Research
Protein	No. of peptides	Biological replicate-technical replicate (log(10) iBAQ abundance score)										Biological replicate-technical replicate (copies per cell)
		1-1	1-2	1-3	2-1	2-2	2-3	3-1	3-2	3-3		1-1	1-2	1-3	2-1	2-2	2-3	3-1	3-2	3-3
slr0335phycobilisomecore-membranelinkerpolypeptide	56	7.76657	7.78675	7.75161	7.44253	7.36547	7.43473	7.61768	7.71929	7.66161		53354.5	53447.5	54321.6	55998.5	53832.6	52160.2	58159.5	59324.2	57697.7
slr207660kDchaperonin	45	7.76397	7.77357	7.71443	7.44869	7.40343	7.47264	7.58425	7.68803	7.62758		53081.9	52061.8	50477.5	56694.2	57975.3	56240.3	54473	55777.3	53865.5
sll1789RNApolymerasebetaprimesubunit	39	6.46768	6.45915	6.44504	6.13909	6.12018	6.18887	6.32075	6.39749	6.31729		4127.72	3791.03	4119.55	4107.07	4729.23	4389.46	4584.82	4376.33	3819.93
sll0020ATP-dependentClpproteaseATPasesubunit	37	6.82688	6.81348	6.86319	6.56393	6.5385	6.6206	6.67655	6.80451	6.70974		8376.8	7681.84	9404.37	9623.99	10705.6	10349.2	9204.52	9766.14	8438.65
sll1787RNApolymerasebetasubunit	37	6.46535	6.48678	6.41345	6.21075	6.16474	6.21651	6.37242	6.41825	6.35048		4108.82	4005.66	3870.51	4741.46	5159.25	4637.23	5073.15	4559.23	4084.76
sll041660kDachaperonin2,GroEL2,molecularchaperone	34	7.4764	7.47438	7.43162	7.17126	7.10144	7.20512	7.31361	7.41569	7.36646		30121.2	28677.4	28883.2	32511.4	32143.7	33054.6	32058.9	32598.6	31789.4
sll0370carbamoyl-phosphatesynthase,pyrimidine-specific,largechain	33	6.50794	6.49021	6.44237	6.18616	6.12872	6.13367	6.34195	6.39048	6.36955		4468.49	4033.13	4097.89	4513.42	4808.77	3933.55	4779.22	4316.25	4245.14
sll0616preproteintranslocaseSecAsubunit	31	6.18333	6.17967	6.13516	5.88012	5.82152	5.89411	6.01586	6.15464	6.05434		2357.18	2171.9	2234.55	2443.98	2639.17	2443.95	2523.2	2710.87	2246.06
sll1502NADH-dependentglutamatesynthaselargesubunit	31	6.26133	6.43769	6.27014	5.94607	5.87267	5.8819	6.12959	6.17967	6.16444		2748.76	3632.3	2916.81	2789.38	2916.44	2385.38	3152.84	2848.05	2805.37
slr1641ClpBprotein	31	6.20322	6.24549	6.27084	5.92523	5.88534	5.95761	6.12071	6.15936	6.05331		2451.39	2476.36	2920.84	2675.26	2989.51	2772.55	3098.48	2736.23	2241.39
sll0170DnaKprotein2,heatshockprotein70,molecularchaperone	30	7.38028	7.39711	7.34106	7.06662	7.02309	7.06461	7.26176	7.2901	7.27242		24924.3	24584.2	24155	26360.1	27582.8	25003.4	28962.7	25446.7	26290.5
sll1043polyribonucleotidenucleotidyltransferase	30	6.84417	6.88953	6.82724	6.48749	6.52349	6.59928	6.71002	6.8293	6.68999		8667.09	8939.11	8760.12	8256.84	10396.3	9920.02	9828.2	10255.5	8108.68
sll1099elongationfactorTu	30	8.07467	8.09902	8.02894	7.7536	7.71861	7.7923	7.8989	7.95319	7.95891		97906.6	99593	93913.3	104463	107295	106133	100891	94095.2	105177
sll1326ATPsynthasealphachain	30	7.94055	7.94281	7.91092	7.61102	7.58928	7.64677	7.84081	7.89166	7.83994		75170.2	72948	74395.8	78495.9	83345.3	79485.3	90040.3	83342.6	82712.5
slr1329ATPsynthasebetasubunit	30	8.05442	8.01102	7.97575	7.6627	7.60339	7.67386	7.88838	7.93782	7.87996		94077.2	83571.1	84552.7	87063.1	85674	83880.4	98833.7	91285.7	89675.3
sll1031carbondioxideconcentratingmechanismproteinCcmM,putativecarboxysomestructuralprotein	29	7.43935	7.38636	7.40164	7.06521	7.04458	7.14934	7.20707	7.35917	7.23487		28000.7	24063	27223.4	26285.7	28765.2	29587.2	26020.4	29160.1	24370.5
slr1643ferredoxin-NADPoxidoreductase	29	7.29248	7.2711	7.29044	7.01242	6.9768	7.02833	7.14376	7.22616	7.15521		20964.9	19124.1	21858	23646.4	25198.6	23264.7	22985.6	22431.9	20748.9
slr0744translationinitiationfactorIF-2	28	6.2913	6.35102	6.26869	6.01005	5.94161	5.97882	6.21804	6.25259	6.19868		2915.97	3056.05	2908.47	3171.05	3336.78	2891.88	3749.27	3288.54	3006.23
slr1463elongationfactorEF-G	28	6.93736	6.91288	6.89848	6.70297	6.62379	6.6965	6.81792	6.84483	6.81451		10414	9364.96	10082.9	12717.1	12646	12033.6	12141.3	10574.4	10427.2
slr0009ribulosebisphosphatecarboxylaselargesubunit	27	8.38084	8.37911	8.3522	8.08415	8.0408	8.10809	8.2811	8.33692	8.29354		178979	174050	177770	202631	201308	198753	213300	200554	206740
slr1176glucose-1-phosphateadenylyltransferase	27	7.06066	7.06737	7.02543	6.60831	6.62124	6.65386	6.8568	6.98252	6.8609		13277.7	12741.8	12954.4	10519.3	12583.2	11056.2	13102.1	13873.6	11451.3
slr1277pilusassemblyproteinhomologoustogeneralsecretionpathwayproteinD	26	7.23855	7.26276	7.23739	6.93356	6.89404	6.96768	7.16572	7.16206	7.19368		18851.4	18808.8	19684.8	20189.1	21437.7	20623.8	23996	19768.1	22425.2
slr6071unknownprotein;slr6012unknownprotein	26	6.31762	6.40737	6.44375	6.08877	5.99587	6.0593	6.17056	6.16119	6.33584		3071.17	3419.29	4109.07	3713.03	3709.8	3393.27	3416.3	2746.12	3965.75
sll0726phosphoglucomutase	25	6.64517	6.66529	6.63008	6.31383	6.27444	6.35203	6.46998	6.60969	6.52938		5855.84	5717.31	5935.87	5829.66	6391.96	6069.95	6141.47	6650.58	5862.45
sll1070transketolase	25	7.54984	7.48209	7.42165	7.17351	7.11922	7.20629	7.35982	7.39438	7.36682		34810.9	29121.5	28320.3	32658.4	33279.5	33131.5	35096.1	31256.9	31812.5
sll1908D-3-phosphoglyceratedehydrogenase	25	7.04379	7.1112	7.02206	6.76777	6.70419	6.76738	6.97445	7.01662	6.99326		12843.6	13905	12868.5	14481	14796.1	13853.2	16497.7	14838.7	14960.6
slr1756glutamate--ammonialigase	25	7.51611	7.5161	7.46928	7.30696	7.23588	7.24895	7.4238	7.50146	7.41219		32572.6	31164	31112.2	42673.9	41795.3	36061.8	39782	38606.5	34865.2
sll0408peptidyl-prolylcis-transisomerase	24	7.04957	7.02547	7.01469	6.77415	6.77643	6.82729	6.92081	7.01519	6.95007		12990.7	11721	12682.7	14667.3	17038.1	15604.1	14852.3	14796.9	13710.9
sll1021hypotheticalprotein	24	6.77428	6.78374	6.73246	6.45787	6.40783	6.47958	6.62275	6.70243	6.62197		7552.11	7239.73	7265.32	7780.9	8294.22	7820.52	8283.87	7985.3	7067.89
slr1028unknownprotein	24	5.95903	5.96	5.93161	5.6377	5.53833	5.6287	5.83223	5.85186	5.85055		1515.16	1401.82	1495.16	1503.39	1517.98	1442.44	1760.91	1492.03	1488.26
slr1270periplasmicprotein,functionunknown	24	6.82454	6.83881	6.73264	6.54684	6.5288	6.57812	6.73189	6.75194	6.77165		8338.27	8079.62	7267.91	9299.9	10504.7	9511.65	10258.4	8804.34	9562.56
slr1367glycogenphosphorylase	24	6.27832	6.28362	6.16944	5.93643	5.88964	5.96215	6.079	6.18713	6.19382		2842.34	2671.89	2390.99	2736	3014.72	2797.67	2855.39	2890.26	2976.87
slr1720aspartyl-tRNAsynthetase	24	6.47202	6.48203	6.45591	6.16435	6.13242	6.15354	6.37522	6.45696	6.38329		4163.17	3967.91	4208.9	4320.37	4843.65	4091.93	5101.05	4920.92	4364.59
sll0533triggerfactor	23	6.94702	6.93474	6.91921	6.64891	6.63256	6.64609	6.776	6.88863	6.82734		10614.1	9782.01	10504	11411.2	12864.5	10886.8	11184.2	11528.5	10700.9
slr0220glycyl-tRNAsynthetasebetachain	23	6.20691	6.20474	6.17834	5.93609	5.84463	5.87362	6.06074	6.11893	6.07192		2469.28	2283.18	2433.37	2734.14	2761.02	2346.46	2755.06	2526.52	2327.24
slr0585argininosuccinatesynthetase	23	7.08472	7.09743	7.05026	6.77121	6.69436	6.78998	6.96066	7.04036	6.94328		13922.3	13528.6	13605.2	14581.2	14514.8	14489.3	16058.1	15549.9	13524.2
slr2051phycobilisomerod-corelinkerpolypeptide	23	8.25725	8.28312	8.22766	7.93307	7.84589	7.91783	8.13532	8.20377	8.15824		140296	143743	139024	149689	137574	136194	160316	154237	157309
sll1536molybdopterinbiosynthesisMoeBprotein	22	7.06577	7.04056	7.00932	6.69147	6.58563	6.66024	6.77178	6.92908	6.93276		13412.1	12078.9	12548.9	12427.4	11737.8	11197.2	11092.1	12485.8	13239.9
slr0447periplasmicprotein,ABC-typeureatransportsystemsubstrate-bindingprotein	22	7.93518	7.97358	7.90416	7.66768	7.59063	7.66676	7.83589	7.91883	7.86351		74379	77561.8	73409.7	87936.5	83565.4	82705.5	89176.8	87930.2	86745
slr1227chloroplasticouterenvelopemembraneproteinhomolog	22	6.79013	6.77801	6.75173	6.38346	6.37293	6.42894	6.58384	6.6992	6.66522		7791.68	7157.52	7547.01	6702.79	7747.71	7072.02	7675.96	7934.6	7713.02
sll0041phytochrome-likephotoreceptorproteinforpositivephototaxis;homologoustomethyl-acceptingchemotaxisprotein	21	6.32461	6.31683	6.2714	5.97984	5.89401	5.96487	6.1173	6.22497	6.16699		3113.76	2854.73	2924.07	2984.73	3040.56	2812.83	3077.85	3114.2	2819.86
sll0529hypotheticalprotein	21	6.99374	6.98527	6.94671	6.66474	6.59842	6.68086	6.83552	6.94588	6.86313		11637.5	10818.5	11090	11779	12034.7	11665.4	12567.2	12906.4	11503
sll1098elongationfactorEF-G	21	6.47724	6.45865	6.48941	6.19623	6.15171	6.18064	6.36739	6.43823	6.37394		4206.21	3787.25	4496.64	4605.45	5029.61	4318.27	5023.41	4742.46	4282.95
sll1212GDP-mannose4,6-dehydratase	21	7.04685	7.01355	7.06592	6.71467	6.69403	6.79436	6.87661	6.96937	6.88868		12921.3	11445.8	14032.3	13018.9	14505.4	14616	13620.5	13518.4	12112.2
sll1553phenylalanyl-tRNAsynthetase	21	6.36801	6.3707	6.32938	6.07569	5.98933	6.04505	6.22845	6.31408	6.23997		3391.74	3178.3	3278.65	3616.95	3662.72	3298.55	3826.51	3712.53	3267.67
sll1818RNApolymerasealphasubunit	21	7.13268	7.14956	7.08768	6.80192	6.70706	6.85164	6.9795	7.05683	7.00826		15302.1	15009.8	14648.2	15506.9	14879.3	16377.5	16661.8	16063.3	15420.7
slr1349glucose-6-phosphateisomerase	21	6.64792	6.71037	6.67946	6.46009	6.39548	6.43487	6.59877	6.68808	6.67055		5887.65	6254.8	6543.62	7815.6	8096.55	7155.83	7903.76	7762.48	7796.5
slr135630SribosomalproteinS1	21	7.17053	7.07467	7.15966	6.77743	6.77159	6.79117	6.94701	7.02061	6.97515		16486.9	12928.6	16884.7	14764.1	16877.8	14523.6	15634.4	14955.9	14423.3
slr1908probableporin;majoroutermembraneprotein	21	7.00587	6.98798	6.95587	6.76925	6.71019	6.76083	6.77829	6.89923	6.77262		11919	10877.1	11292.3	14524	14970.5	13674.1	11234.4	11772	9581.31
slr1986allophycocyaninbetasubunit	21	9.07151	8.9895	9.03993	8.76421	8.72533	8.79685	8.86683	8.95222	8.91809		697924	587527	690954	791952	766441	780865	671850	674895	729822
sll1356glycogenphosphorylase	20	6.12313	6.09181	6.04567	5.82629	5.78122	5.83935	5.90687	5.97087	5.97903		2093.53	1823	1872.71	2194.01	2439.41	2192.02	2038.14	1886.73	1929.16
sll1463celldivisionproteinFtsH	20	6.36936	6.38603	6.31658	6.08066	5.97525	6.05767	6.26545	6.32547	6.26062		3400.78	3276.91	3196.84	3653.16	3563.37	3382.3	4114.13	3796.86	3406.83
sll1583unknownprotein	20	6.69312	6.69151	6.64712	6.35536	6.27807	6.36122	6.56913	6.60122	6.59356		6436.06	6024.04	6138.93	6335.7	6437.44	6181.79	7457.94	6540.41	6673.77
slr0063pilusbiogenesisproteinhomologoustogeneralsecretionpathwayproteinE	20	6.44376	6.44426	6.41212	6.15661	6.11414	6.14161	6.33304	6.34961	6.31488		3937.7	3680.17	3860.36	4253.86	4673.77	3996.09	4696.53	3982	3801.38
slr0453hypotheticalprotein	20	6.26764	6.27217	6.2734	6.04191	5.96445	6.04937	6.18682	6.27024	6.17872		2783.15	2611.6	2935.64	3380.15	3489	3326.98	3526.86	3405.03	2887.46
slr0665aconitatehydratase	20	6.29429	6.26949	6.23515	6.03774	6.01557	5.98514	6.12863	6.2417	6.0898		2933.19	2597.69	2722.14	3352.02	3855.32	2928.42	3146.92	3218.67	2412.81
slr1843glucose6-phosphatedehydrogenase	20	6.77489	6.68444	6.62984	6.39799	6.37499	6.42666	6.65986	6.6114	6.62633		7561.19	5939.75	5933.06	6900.88	7778.94	7040.06	8908.47	6673.05	7130.4
sll03296-phosphogluconatedehydrogenase	19	7.24598	7.24281	7.16823	6.82398	6.79186	6.90465	7.08454	7.1417	7.14314		19129.4	18075.6	17172.8	16208	17559.4	18196.4	20468.1	18990	20249.2
sll1294methyl-acceptingchemotaxisprotein	19	6.07103	6.09934	6.071	5.74238	5.66433	5.76961	5.90735	5.9982	5.93347		1889.28	1850.57	1968.73	1854.37	1941.51	1908.42	2040.06	1991.22	1759.57
sll1363ketol-acidreductoisomerase	19	7.37951	7.40688	7.36271	7.20523	7.1359	7.23121	7.33915	7.38223	7.35149		24886.5	25067.6	25209.7	34802.2	34381.5	34813	33703.5	30516.9	30842.7
sll1525phosphoribulokinase	19	7.48725	7.51915	7.47303	7.13213	7.0667	7.18164	7.32636	7.45719	7.34768		30772.1	31354	31343.4	30058.9	30035.1	31548.1	32869.6	35378.8	30606.3
slr0032probablebranched-chainaminoacidaminotransferase	19	6.83829	6.83886	6.80301	6.49726	6.50928	6.52316	6.736	6.75597	6.71371		8567.26	8080.42	8350.98	8420.13	10111.7	8527.79	10341.3	8874.59	8506.58
slr0261NADHdehydrogenasesubunit7	19	7.14167	7.0811	7.09223	6.85474	6.81698	6.87584	6.9398	7.13459	7.00634		15575.6	13095.4	14780.4	17238.7	18442.4	17184.2	15415.2	18725.6	15361
slr0394phosphoglyceratekinase	19	7.52381	7.53404	7.4894	7.21251	7.13213	7.19717	7.42377	7.47834	7.43364		33070.5	32298.5	32372.7	35313.8	34129.2	32536.6	39779.7	36885.7	36408.7
slr0963ferredoxin-sulfitereductase	19	6.33173	6.35154	6.30722	6.11631	6.04285	6.1067	6.2798	6.26406	6.223		3157.75	3059.21	3138.32	3923.75	4066.3	3728.33	4231.42	3363.78	3157.57
slr1751periplasmiccarboxyl-terminalprotease	19	6.59456	6.59208	6.5514	6.32533	6.25081	6.26851	6.49231	6.54526	6.45551		5300.07	4941.07	5081.97	5965.59	6103.67	5141.91	6416.06	5857	5049.96
slr1841probableporin;majoroutermembraneprotein;sll1550probableporin;majoroutermembraneprotein	19	7.40938	7.44685	7.34667	7.08203	6.99222	7.05523	7.25575	7.29642	7.3142		26395.1	27146.3	24424	27187	25969	24541.8	28623.8	25765.8	28605.2
slr1963water-solublecarotenoidprotein	19	7.9094	7.92463	7.90657	7.57783	7.51093	7.52096	7.8251	7.83117	7.75575		70695.3	70352	73759.7	73443.8	71519.5	61906.8	87311.7	73970.3	69779.6
sll0058DnaKprotein1,heatshockprotein70,molecularchaperone	18	6.37413	6.38139	6.36318	6.03439	6.01649	6.07635	6.27635	6.27775	6.27089		3432.89	3246.74	3504.86	3329.59	3862.25	3510.17	4202.92	3455.83	3478.22
sll0923unknownprotein	18	6.39422	6.38146	6.36037	6.05319	6.01123	6.04953	6.35405	6.34832	6.30636		3571.5	3247.2	3485.48	3457.45	3822.78	3328.04	4893.85	3971.88	3736.53
sll0998LysRfamilytranscriptionalregulator	18	6.78437	6.74754	6.67973	6.42483	6.41702	6.45945	6.61361	6.68511	6.62292		7703.75	6735.78	6547.11	7282.3	8444.43	7513.93	8136.88	7717.15	7081.47
sll1181similartohemolysinsecretionprotein	18	6.14205	6.17762	6.19772	5.87422	5.85292	5.90995	6.01212	6.12113	5.99815		2173.05	2163.04	2528.26	2415.25	2806.08	2522.08	2504.79	2537.51	2005.11
sll1306periplasmicprotein,functionunknown	18	7.1389	7.16155	7.11691	6.78409	6.76931	6.82147	6.83636	7.05185	6.99809		15490.8	15372.9	15518.3	14962.5	16802.8	15424.8	12587.8	15906.3	15107.2
sll1577phycocyaninbetasubunit	18	9.55541	9.55173	9.58561	9.38267	9.31368	9.2915	9.522	9.4969	9.55362		1.81085e+06	1.80175e+06	2.0289e+06	2.7357e+06	2.41834e+06	2.08622e+06	2.42452e+06	1.97585e+06	2.63415e+06
slr0161twitchingmotilityproteinPilT	18	6.971	7.02592	6.90726	6.64047	6.60347	6.65589	6.75568	6.8611	6.80754		11127.6	11731.5	10259.1	11219.7	12153.9	11100.8	10747.7	10919.2	10281.4
slr0743similartoNutilizationsubstanceprotein	18	6.42042	6.47615	6.49077	6.24687	6.11541	6.1914	6.25411	6.36672	6.29146		3760.71	3921.68	4508.73	5097.46	4685.38	4411.58	4023.75	4118.66	3625.76
slr0898ferredoxin--nitritereductase	18	6.43705	6.44012	6.41079	6.0966	6.10992	6.17545	6.23368	6.33039	6.2944		3885.98	3649.93	3850.24	3771.76	4635.41	4273.98	3865.91	3833.88	3647.36
slr1020sulfolipidbiosynthesisproteinSqdB	18	6.86715	6.8894	6.83481	6.63832	6.5272	6.6194	6.85347	6.66457	6.84143		9068.54	8936.79	8892	11171.5	10471.9	10324.6	13016.9	7410.79	11009.8
slr1506hypotheticalprotein	18	7.01115	7.02354	6.96043	6.72987	6.64083	6.67377	6.83302	6.96635	6.91238		12043.6	11676	11394.5	13421.6	13073.9	11502.2	12505.8	13438.1	12706
slr1722inosine-5'-monophosphatedehydrogenase	18	6.85737	6.82805	6.88203	6.44379	6.43228	6.55396	6.6527	6.75294	6.69564		8895.46	7908.19	9760.71	7564.38	8699.89	9065.89	8784.4	8821.72	8201.74
slr2002cyanophycinsynthetase	18	6.04689	6.05038	6.01649	5.80983	5.65051	5.75913	5.94562	5.93362	5.96376		1801.53	1678.52	1767.88	2122.81	1889.8	1869.09	2198.87	1753.1	1870.57
sll0080N-acetyl-gamma-glutamyl-phosphatereductase	17	6.88777	6.90956	6.86684	6.62973	6.56087	6.63672	6.82968	6.87725	6.83539		9444.56	9303.19	9472.38	10980.8	11183.7	10686	12424.2	11272.6	10876.3
sll0245probableGTPbindingprotein	17	6.47999	6.46259	6.43557	6.14814	6.14681	6.19176	6.29977	6.38573	6.26748		4229.07	3817.11	4043.26	4182.25	4981.71	4414.73	4400.22	4276	3454.35
sll0576putativesugar-nucleotideepimerase/dehydratease	17	7.2476	7.22861	7.19965	6.93077	6.88257	6.96062	7.00462	7.16832	7.06945		19190.6	17571.2	18271.6	20076.6	20962.8	20336.5	17502.1	20013.6	17449.2
sll1342NAD(P)-dependentglyceraldehyde-3-phosphatedehydrogenase	17	7.77934	7.78309	7.71878	7.44877	7.36481	7.45404	7.61461	7.67833	7.64405		54714	53059.1	50912.8	56703.3	53763.3	54200	57810.8	54720.5	55687.3
sll1499ferredoxin-dependentglutamatesynthase	17	5.81641	5.92245	5.82993	5.41507	5.45565	5.5888	5.61976	5.807	5.62033		1143.98	1300.74	1223.25	962.215	1291.62	1332.51	1161.42	1365.7	934.871
sll1580phycobilisomerodlinkerpolypeptide	17	8.41015	8.41407	8.35318	8.06363	7.99867	8.06269	8.27816	8.35951	8.31666		189619	186610	178114	194466	185407	181611	212076	209691	216622
sll1762periplasmicprotein,putativepolaraminoacidtransportsystemsubstrate-bindingprotein	17	7.21005	7.24042	7.17284	6.94876	6.85496	6.94166	7.04755	7.09005	7.04653		17822	17989.7	17329.8	20813.7	19862.4	19584.8	19037.5	17150.9	16659.9
sll2005DNAgyraseBsubunit[Contains:SspgyrBintein]	17	5.83483	5.82919	5.74569	5.39867	5.40369	5.45882	5.52428	5.62263	5.61293		1186.26	1080.1	1035.85	931.1	1166.98	1029.26	963.308	949.386	921.003
slr0244hypotheticalprotein	17	7.1186	7.11873	7.04293	6.8481	6.82449	6.89409	7.041	7.16903	7.03395		14883.4	14115.3	13409.8	17010.8	18714.8	17818.6	18794.8	20041.7	16241.9
slr0374hypotheticalprotein	17	6.0561	6.13666	6.05431	5.76109	5.72798	5.76635	5.92406	5.95992	5.9903		1834.52	1993.47	1904.92	1925.23	2198.5	1896.1	2107.94	1846.42	1973.57
slr0752enolase	17	7.37478	7.44852	7.40569	7.1232	6.96745	7.13909	7.3361	7.40028	7.36008		24655.6	27236.8	27442	29525.7	24742.6	28990.8	33502.7	31622.8	31382.4
slr0906photosystemIIcorelightharvestingprotein	17	7.74291	7.71357	7.67608	7.37229	7.31831	7.38915	7.60488	7.66061	7.63046		50924.3	46193.7	46797.3	48644.3	49095.8	47644.5	56719.4	52841.2	54179.7
slr1096dihydrolipoamidedehydrogenase	17	6.77168	6.78079	6.69754	6.41977	6.31898	6.43654	6.65378	6.68112	6.66656		7513.52	7197.29	6781.38	7208.81	6972.89	7179.61	8803	7656.66	7733.92
slr1265RNApolymerasegamma-subunit	17	7.1852	7.22295	7.21869	7.18007	7.19374	7.21165	7.05618	7.16032	7.07199		16970.4	17374.1	18971.4	33090.6	38493.2	33486.2	19362.1	19700.4	17538.9
slr1301hypotheticalprotein	17	6.14092	6.11674	6.16741	5.8899	5.82092	5.87187	5.86455	6.14731	5.98355		2168.21	1915.87	2381.43	2492.37	2636.08	2338.32	1876	2671.97	1946.85
slr1342hypotheticalprotein	17	6.39986	6.40729	6.31536	6.17563	6.06168	6.16477	6.32352	6.37987	6.29942		3611.41	3418.75	3189.15	4419.16	4218.62	4184.25	4609.76	4226.87	3684.52
slr1604celldivisionproteinFtsH	17	6.19753	6.21115	6.16149	5.94844	5.84183	5.98752	6.06911	6.17354	6.1049		2424.06	2312.54	2353.76	2802.66	2745.96	2942.29	2800.61	2813.82	2487.53
slr1744N-acetylmuramoyl-L-alanineamidase,periplasmicprotein	17	6.58161	6.61389	6.54265	6.27889	6.24062	6.22843	6.30955	6.45481	6.38975		5166.55	5160.6	4994.95	5435.35	5983.4	4748.36	4485.33	4900.1	4421.91
slr1855unknownprotein	17	6.67509	6.64534	6.55882	6.36165	6.29642	6.36419	6.55968	6.63742	6.59429		6211.43	5494.44	5156.96	6416.09	6672.33	6218.38	7321.16	7024.42	6683.62
sll0057heatshockproteinGrpE	16	7.29706	7.32773	7.28664	7.00509	6.96786	7.03459	7.10541	7.24993	7.05092		21154.9	21409.2	21694.7	23301.5	24762.4	23555.8	21322.2	23508.5	16808.2
sll01581,4-alpha-glucanbranchingenzyme	16	6.53055	6.55794	6.53413	6.21998	6.16779	6.24841	6.41343	6.49821	6.45879		4672.06	4616.04	4911.64	4829.99	5190.07	4940.63	5497.5	5337.98	5083.52
sll0180hypotheticalprotein	16	6.8068	6.83645	6.80604	6.54464	6.4029	6.49744	6.73593	6.75266	6.70509		8051.85	8041.7	8401.08	9258.98	8214.74	8102.99	10339.9	8816.85	8359.77
sll1275pyruvatekinase2	16	6.25765	6.26757	6.23416	6.0182	5.91102	5.87004	6.22616	6.25088	6.20388		2728.9	2587.77	2716.83	3223.27	3143.27	2329.83	3809.38	3277.47	3037.97
slr0156ClpBprotein	16	5.33502	5.30957	5.2011	4.92862	4.78086	4.92578	5.09999	5.25232	5.11813		443.092	383.425	353.525	362.926	345.764	356.958	419.587	457.375	339.056
slr0228celldivisionproteinFtsH	16	6.17964	6.1036	6.12163	5.83797	5.74139	5.76338	5.8675	6.01393	5.90265		2340.1	1866.35	2175.66	2245.98	2256.84	1884.94	1886.87	2053.96	1653.39
slr0597phosphoribosylaminoimidazolecarboxyformylformyltransferase/inosinemonophosphatecyclohydrolase(PUR-H(J))	16	6.53065	6.47616	6.42606	6.07679	6.11504	6.19885	6.35656	6.40183	6.44512		4672.98	3921.76	3968.06	3624.93	4681.99	4477.36	4917.97	4413.95	4945.1
slr1103hypotheticalprotein	16	5.84113	5.87813	5.88806	5.57478	5.53277	5.62544	5.73646	5.88808	5.78579		1201.08	1190.77	1371.99	1325.26	1501.58	1433.12	1459.71	1602.51	1305.8
slr1852unknownprotein	16	7.61443	7.62638	7.55328	7.30675	7.25945	7.31042	7.47352	7.54776	7.48821		39535.3	38825	36723.5	42656	43764.2	40745.9	43851.4	42297.7	40650.8
slr1944periplasmicprotein,functionunknown	16	6.66216	6.71136	6.72835	6.43327	6.34516	6.43959	6.49919	6.65289	6.6142		6055.18	6267.15	7206.62	7406.54	7338.69	7223.24	6503.11	7242.03	6957.85
slr2067allophycocyaninalphasubunit	16	9.04273	9.06108	8.99664	8.73576	8.65107	8.71175	8.90522	9.02226	8.90084		659449	677623	634361	748054	662966	659404	724320	774864	704834
sll0018fructose-bisphosphatealdolase,classII	15	8.03246	8.03719	7.96689	7.7653	7.72588	7.78469	7.97741	7.99381	7.99745		90093.4	88045.8	83086.7	106942	108829	104540	117664	101943	113690
sll0217flavoprotein	15	6.22079	6.21237	6.15397	5.9101	5.82123	5.91558	6.00711	6.16134	6.05869		2537.74	2318.17	2319.08	2595.35	2637.67	2550.45	2480.32	2746.93	2265.88
sll0427photosystemIImanganese-stabilizingpolypeptide	15	8.00139	8.03052	7.96971	7.68669	7.60849	7.68957	7.90978	7.97471	7.92519		84743.5	86883.1	83550.6	91351.9	86531.7	86539.6	103065	98174.6	98252.6
sll0480probableaminotransferase	15	6.68935	6.70356	6.6567	6.39224	6.34848	6.40437	6.65187	6.68798	6.62016		6388.42	6170.47	6256.13	6821.8	7386.43	6735.1	8770.13	7760.95	7042.1
sll0542acetyl-coenzymeAsynthetase	15	6.26038	6.25904	6.18704	6.01628	5.88572	5.97979	6.16212	6.29017	6.15054		2743.62	2544.15	2475.52	3210.89	2991.72	2897.46	3360.28	3541.53	2727.71
sll1029carbondioxideconcentratingmechanismproteinCcmK	15	8.32137	8.29697	8.29358	7.99495	7.95027	8.01089	8.13843	8.25032	8.16539		159189	147766	158345	169456	168684	163851	161296	169067	159597
sll126030SribosomalproteinS2	15	7.16513	7.12577	7.14136	6.87718	6.77669	6.8887	7.00988	7.06239	7.04474		16312.4	14314.7	16285.6	18031.8	17046.8	17628.9	17683.4	16240.4	16599.7
sll1358putativeoxalatedecarboxylase,periplasmicprotein	15	6.63461	6.62538	6.57566	6.21675	6.27846	6.23782	6.49838	6.62431	6.51638		5735.26	5280.15	5331.27	4798.82	6442.34	4837.77	6492.8	6845.13	5710.54
sll1526hypotheticalprotein	15	6.71554	6.67982	6.66232	6.24866	6.28717	6.30593	6.45641	6.56163	6.49937		6726.74	5885.31	6325.92	5115.79	6552.87	5538.73	5980.37	6049.17	5517.69
sll1559solublehydrogenase42kDsubunit	15	7.13322	7.17123	7.10133	6.96523	6.87936	7.0026	7.15824	7.12303	7.18224		15318.4	15672.3	15048.3	21512.3	20831.8	22105.3	23646.9	18303.5	21913
sll1561prolineoxidase	15	5.73745	5.89326	5.68867	5.37057	5.3901	5.50152	5.60671	5.69749	5.64284		979.158	1227.22	925.58	880.106	1136.41	1120.38	1132.11	1100.42	978.352
sll1581hypotheticalprotein	15	6.43323	6.52722	6.40379	6.06108	5.96191	6.08782	6.27665	6.23578	6.27782		3856.84	4341.89	3797.4	3512.56	3471.73	3591.08	4205.39	3181.31	3527.25
sll1621AhpC/TSAfamilyprotein	15	7.78713	7.82444	7.76236	7.45014	7.44849	7.47855	7.64896	7.7179	7.64331		55560.2	57617.2	55486.6	56859.2	63308.7	56904.5	61834.4	59161.8	55604.2
sll1734proteininvolvedinlowCO2-inducible,highaffinityCO2uptake	15	7.11551	7.11287	7.09492	6.83002	6.72605	6.81731	6.96932	7.02772	6.91662		14793.1	13951.4	14859.1	16405.4	15441.5	15297.8	16332.8	15167.1	12815.3
slr0506light-dependentNADPH-protochlorophyllideoxidoreductase	15	6.82036	6.85857	6.79991	6.58394	6.57659	6.61417	6.65236	6.77824	6.65164		8269.88	8404.18	8300.03	10017.8	11532.3	10217.9	8778.55	9273.05	7504.36
slr0552hypotheticalprotein	15	7.01812	7.01423	6.98369	6.71361	6.6313	6.69045	6.87238	6.9307	6.86346		12210.2	11461.3	11929.8	12991.3	12832.8	11889.8	13508.1	12525.8	11510.7
slr0877glutamyl-tRNA(Gln)amidotransferasesubunitA	15	6.54422	6.5591	6.54542	6.24418	6.235	6.25811	6.38913	6.44796	6.3115		4799.61	4626.73	5022.33	5070.05	5918.08	5036.76	5241.95	4834.35	3775.52
slr1044methyl-acceptingchemotaxisprotein,requiredforthebiogenesisofthickpilli	15	6.2349	6.24306	6.21569	5.94684	5.82353	5.98562	6.05941	6.20946	6.16176		2609.28	2464.39	2619.56	2793.69	2649.55	2931.21	2747.89	3020.39	2790.23
slr1165sulfateadenylyltransferase	15	6.37267	6.35098	6.33814	6.02865	5.98916	6.08579	6.29175	6.35297	6.35509		3423.03	3055.8	3335.83	3291.5	3661.5	3576.63	4331.63	4008.47	4122.96
slr1459phycobilisomecorecomponent	15	7.61704	7.63485	7.61127	7.37607	7.36648	7.43406	7.48712	7.58373	7.47289		39739.1	39486	41177.4	49014.3	53938.9	52090.8	45035.3	45407.2	39412.3
slr1617similartoUDP-glucose4-epimerase	15	6.38311	6.40071	6.28128	5.95476	5.91036	6.00509	6.17351	6.27295	6.26944		3494.17	3374.21	2981.66	2838.39	3139.22	3046.81	3436.09	3423.27	3468.05
slr1793transaldolase	15	7.03483	7.0406	6.97006	6.69377	6.677	6.72763	6.89678	6.95538	6.90027		12618.9	12079.8	11613.1	12484.8	14030.9	12801.3	14169.4	13150.5	12399
slr1834P700apoproteinsubunitIa	15	7.90332	7.90635	7.87168	7.51491	7.48551	7.53093	7.71139	7.79096	7.72489		69853.5	67835	68850.7	64741.5	68055.5	63145.2	69877.8	68330.9	65563.3
slr2058DNAtopoisomeraseI	15	6.4229	6.4322	6.43367	6.38469	6.32245	6.43391	6.27492	6.4064	6.28389		3779.14	3592.77	4028.12	6719.34	7020.31	7142.19	4191.16	4453.91	3570.75
slr2094fructose-1,6-/sedoheptulose-1,7-bisphosphatase	15	7.64249	7.69022	7.62704	7.32416	7.33401	7.31658	7.56284	7.58386	7.56387		41782.6	44093.2	42479.4	44170.8	50624.6	41247.6	52235.8	45418.8	47362
sll0362alanyl-tRNAsynthetase	14	5.67662	5.67814	5.53081	5.27326	5.22986	5.32478	5.50467	5.6014	5.542		868.562	799.309	677.767	724.147	831.039	788.631	927.007	910.456	798.083
sll0430HtpG,heatshockprotein90,molecularchaperone	14	6.39976	6.4444	6.39487	6.08368	6.0258	6.12885	6.29203	6.33074	6.28925		3610.7	3681.2	3731.12	3675.34	3933.12	3896.06	4334.01	3836.53	3609.62
sll0569RecAgeneproduct	14	6.67727	6.7261	6.69736	6.32993	6.2907	6.39108	6.51517	6.65573	6.51016		6238.17	6454	6778.97	6020.85	6598.2	6559.61	6709.89	7282.71	5639.25
sll0851photosystemIICP43protein	14	7.497	7.50728	7.47725	7.15339	7.09954	7.22559	7.27745	7.43769	7.30544		31368.9	30620.9	31605.6	31367.5	32024.6	34426.5	29866.7	34044.1	28103.6
sll0927S-adenosylmethioninesynthetase	14	6.66747	6.67409	6.64474	6.36001	6.35201	6.3805	6.52261	6.58533	6.56647		6118.87	5818.48	6110.16	6395.03	7437.53	6423.17	6808.39	6338.63	6318.45
sll1074leucyl-tRNAsynthetase	14	6.19518	6.1871	6.18707	5.86311	5.81414	5.92241	5.93876	6.22154	6.09419		2412.86	2204.3	2475.67	2362.06	2601.4	2585.29	2169.52	3093.21	2434.3
sll1578phycocyaninalphasubunit	14	9.32193	9.34215	9.18735	8.98267	8.91138	9.00638	9.25232	9.33288	9.28744		1.14312e+06	1.18654e+06	924341	1.22707e+06	1.10227e+06	1.18402e+06	1.42958e+06	1.42979e+06	1.53877e+06
sll1579phycobilisomerodlinkerpolypeptide	14	8.35966	8.35711	8.3154	8.02588	7.94502	8.01982	8.16602	8.27743	8.20858		171664	166583	165314	180294	166963	166784	170252	178352	174143
sll180430SribosomalproteinS3	14	7.07067	7.19554	7.11883	6.58453	6.6729	6.72669	6.81783	7.03471	7.0146		13542.2	16450.4	15577.2	10029.7	13919	12777.4	12139.1	15377.6	15619.4
sll1987catalaseperoxidase	14	6.25818	6.31875	6.2282	5.97086	5.85789	5.98597	6.15945	6.25115	6.17531		2731.75	2865.68	2685.05	2931.48	2833.45	2933.25	3342.75	3279.22	2867.64
slr0168unknownprotein	14	6.65265	6.6601	6.5648	6.27777	6.15791	6.19745	6.47194	6.56054	6.52233		5942.78	5658.48	5218.19	5423.16	5090.88	4464.92	6165.09	6036.19	5779.57
slr0452dihydroxyaciddehydratase	14	6.62774	6.69933	6.66114	6.35906	6.32545	6.37636	6.53289	6.5513	6.50783		5658.15	6118.67	6311.21	6382.86	7061.56	6370.56	6946.88	5927.19	5612.78
slr0513irontransportsystemsubstrate-bindingprotein,periplasmicprotein	14	6.71114	6.67763	6.64071	6.40552	6.32891	6.42951	6.57155	6.67603	6.58082		6668.67	5859.67	6061.74	7005.82	7109.44	7080.03	7493.38	7580.18	6504.25
slr0907unknownprotein	14	5.92895	5.78274	5.77093	5.47265	5.4432	5.5131	5.58892	5.73709	5.70388		1427.97	984.593	1088.77	1079.93	1260.6	1146.45	1093.34	1189.81	1106.71
slr1299UDP-glucosedehydrogenase	14	6.25037	6.26944	6.29372	5.96004	5.86309	5.93544	6.18515	6.14095	6.11284		2690.04	2597.43	3055.79	2868.59	2862.38	2653.09	3515.34	2638.66	2527.74
slr1848histidinoldehydrogenase	14	6.3875	6.377	6.36239	6.0724	5.98997	6.07339	6.28319	6.32108	6.22376		3524.53	3218.46	3499.4	3593.17	3667.3	3489.59	4259.61	3764.13	3162.42
sll0006putativeaminotransferase	13	6.26129	6.24883	6.19232	5.76492	5.8005	5.72424	6.15247	6.22378	5.99258		2748.54	2492.9	2501.46	1940.07	2533.02	1743.93	3297.36	3106.9	1982.68
sll0179glutamyl-tRNAsynthetase	13	6.32769	6.41554	6.27063	5.9805	5.9421	6.0717	6.39422	6.35652	6.25005		3132.72	3475.43	2919.63	2988.68	3339.97	3477.9	5294.48	4036.63	3334.87
sll0402aspartateaminotransferase	13	6.46876	6.50165	6.3656	6.12853	6.0333	6.22311	6.30829	6.42052	6.31029		4136.52	4126.15	3521.65	4021.05	3991.16	4698.43	4474.27	4579.68	3766.3
sll0446unknownprotein	13	5.35995	5.58847	5.43557	5.23679	5.27593	5.35534	5.4985	5.38466	5.50942		465.4	668.493	561.605	673.1	909.28	837.995	915.87	593.774	747.261
sll0495asparaginyl-tRNAsynthetase	13	5.783	5.78334	5.79935	5.44903	5.36674	5.37563	5.67717	5.8174	5.71876		1071.1	985.771	1151.59	1029.99	1085.73	872.464	1299.66	1394	1140.47
sll0550flavoprotein	13	6.47751	6.47679	6.44925	6.18164	6.15217	6.22961	6.37936	6.50026	6.31689		4208.45	3926.69	4153.93	4472.72	5034.13	4759.5	5142.59	5359.6	3816.84
sll0837periplasmicprotein,functionunknown	13	6.8309	6.68559	6.81519	6.5108	6.44928	6.54233	6.67468	6.69736	6.70972		8443.41	5953.38	8554.2	8651.78	8993.59	8858.83	9170.87	7905.86	8438.31
sll0920phosphoenolpyruvatecarboxylase	13	5.81467	5.82338	5.79687	5.48233	5.4349	5.51694	5.64397	5.68715	5.68277		1140.07	1067.66	1145.97	1101.09	1240.33	1155.23	1217.83	1078.21	1060.52
sll0928allophycocyanin-B	13	7.72694	7.66538	7.66139	7.31821	7.2418	7.35272	7.50503	7.56031	7.46888		49346.9	41963.3	45459.7	43647.1	42281.3	44318.1	46643.3	43357.6	39094.4
sll1009unknownprotein	13	7.66267	7.66271	7.62401	7.26174	7.21173	7.26036	7.5204	7.60116	7.46931		43477.4	41740.6	42226.1	38976.1	39869.7	36888.6	48068.9	46995.2	39128.4
sll1056phosphoribosylformylglycinamidinesynthetaseII	13	6.27028	6.24854	6.22053	5.84311	5.85592	5.97776	6.04646	6.10697	6.08095		2797.66	2491.46	2644.71	2269.24	2822.57	2885.79	2679.07	2467.63	2370.07
sll1261elongationfactorTS	13	7.46903	7.46103	7.40009	7.1214	7.05092	7.11404	7.27795	7.38858	7.3382		29687	27924.4	27140.3	29419.3	29123.5	27583.4	29895.9	30901.4	30025.8
sll1435glutamyl-tRNA(Gln)amidotransferasesubunitB	13	6.19479	6.17368	6.11968	5.98245	5.85958	6.01389	6.18461	6.26083	6.03782		2411.01	2146.12	2167.3	3000.38	2842.82	3100.55	3511.62	3342.42	2172.36
sll1471phycobilisomerod-corelinkerpolypeptide	13	6.85367	6.85136	6.7466	6.7153	6.59141	6.65669	6.82958	6.80694	6.87539		8830.85	8284.27	7470.97	13035.3	11871	11118.5	12421.8	9813.05	11791.4
sll14796-phosphogluconolactonase	13	6.74835	6.76681	6.71097	6.53452	6.39382	6.47828	6.86893	6.7164	6.59645		7175.96	6999.51	6963.56	9073.06	8070.34	7800.35	13417.1	8208.36	6712.84
sll1663phycocyaninalphaphycocyanobilinlyaserelatedprotein	13	6.70021	6.77447	6.74648	6.41594	6.41992	6.50914	6.65629	6.74216	6.63049		6526.6	7107.19	7469.2	7153.68	8492.39	8293.54	8846.39	8636.15	7190.56
sll1747chorismatesynthase	13	6.29756	6.39583	6.31283	6.13688	6.07558	6.07936	6.28912	6.3075	6.22925		2952.15	3341.55	3173.26	4088.91	4334.72	3531.23	4309.38	3664.66	3197.68
sll1823adenylosuccinatesynthetase	13	6.25334	6.14799	6.50889	6.32251	6.29259	6.31249	6.34829	6.49803	6.22678		2705.83	2039	4672.92	5931.97	6622.6	5611.39	4838.94	5336.08	3181.77
sll1994porphobilinogensynthase(5-aminolevulinatedehydratase)	13	6.78798	6.76997	6.68373	6.5614	6.54593	6.52804	6.70112	6.75229	6.754		7758.74	7043.73	6599.01	9575.3	10862	8610.87	9658.35	8810.42	9227.7
slr0015lipidAdisaccharidesynthase	13	6.27942	6.29642	6.20534	5.92615	5.76187	5.91126	6.16161	6.20224	6.18216		2848.5	2740.93	2566.58	2680.2	2348.94	2528.65	3356.93	2977.68	2907.59
slr0040bicarbonatetransportsystemsubstrate-bindingprotein	13	7.16782	7.20374	7.13033	6.9015	6.80602	6.88819	7.0304	7.07809	7.04972		16399.1	16721.5	15934.9	18932.6	18051.8	17611	18408.6	16751.1	16767.5
slr0083RNAhelicaseLight	13	6.00886	6.03898	5.95864	5.71343	5.77616	5.66637	5.89892	5.92121	5.94597		1671.47	1640.81	1577.1	1749.83	2415.42	1554.53	2006.65	1710.71	1804.56
slr0417DNAgyrasesubunitA	13	5.94455	5.96784	5.92963	5.6199	5.55376	5.65379	5.77733	5.87681	5.76816		1472.54	1423.9	1489.32	1450.7	1564.42	1516.16	1581.37	1567.28	1260.12
slr0559periplasmicbindingproteinofABCtransporterfornaturalaminoacids	13	7.26961	7.26879	7.15797	6.94876	6.90325	6.96742	7.11371	7.18825	7.11711		20041.1	19036.3	16828.5	20813.7	21826.8	20613.1	21671.7	20815.9	19212.2
slr0731hypotheticalprotein	13	6.53405	6.39152	6.47784	6.25904	6.18682	6.27644	6.31241	6.49729	6.35266		4704.39	3312.96	4395.1	5223.34	5386.6	5223.56	4510.53	5328.3	4102.78
slr0909unknownprotein	13	6.64526	6.63657	6.58126	6.27955	6.26517	6.31281	6.51142	6.5697	6.53242		5856.88	5399.23	5390.53	5442.55	6277.27	5614.96	6660.78	6146.22	5898.55
slr1274probablefimbrialassemblyproteinPilM,requiredformotility	13	6.83445	6.86779	6.83234	6.53453	6.4701	6.50554	6.67622	6.74266	6.72421		8502.68	8560.04	8848.75	9073.24	9366.83	8234.44	9198.57	8644.67	8688.9
slr1409periplasmicWD-repeatprotein	13	6.75695	6.77616	6.70874	6.41246	6.37478	6.46183	6.48855	6.7005	6.65674		7298.59	7131.17	6932.98	7103.96	7775.75	7549.55	6368.97	7954.97	7582.05
slr1410periplasmicWD-repeatprotein	13	6.69075	6.67494	6.66471	6.43214	6.37787	6.43098	6.63654	6.73664	6.61348		6406.07	5828.34	6355.84	7389.78	7822.82	7100.74	8510.69	8542.64	6947.74
slr15173-isopropylmalatedehydrogenase	13	6.37734	6.52655	6.32373	6.16188	6.1494	6.25775	6.38743	6.46889	6.49597		3454.67	4336.09	3242.28	4299.03	5006.97	5033.16	5224.52	5038.07	5479.93
slr1609long-chain-fatty-acidCoAligase	13	6.20232	6.16441	6.14959	5.84207	5.75499	5.89144	5.96805	6.05396	6.03687		2447.05	2106.83	2299.11	2264.52	2317.59	2431.02	2297.63	2222.68	2168.2
slr1734glucose6-phosphatedehydrogenaseassemblyprotein	13	6.64004	6.66015	6.57543	6.45202	6.25708	6.33037	6.53901	6.59238	6.63724		5796.95	5659.04	5328.85	7690.19	6178.87	5814.3	7030.66	6427.37	7289.26
slr1993PHA-specificbeta-ketothiolase	13	6.41714	6.41949	6.40934	6.04583	6.05119	6.08835	6.2823	6.31359	6.33987		3736.49	3502.9	3839.23	3406.82	4133.07	3594.86	4252.19	3708.94	3998.16
sll0078threonyl-tRNAsynthetase	12	6.06175	6.05675	5.9743	5.6828	5.6401	5.74609	5.91328	5.94484	5.94065		1855.05	1699.96	1626.61	1645.63	1851.77	1821.3	2063.89	1792.32	1785.27
sll0185hypotheticalprotein	12	6.62822	6.63407	6.56701	6.27293	6.23578	6.27873	6.17725	6.47318	6.45208		5663.5	5372.4	5241.01	5370.81	5927.1	5247.38	3461.36	5080.88	5015.1
sll0314periplasmicprotein,functionunknown	12	6.35305	6.35432	6.32809	6.07115	5.95148	6.10103	6.2388	6.28634	6.21972		3293.23	3076.21	3270.31	3584.18	3401.73	3686.57	3904.88	3514.88	3136.73
sll0518unknownprotein	12	6.58336	6.66458	6.75606	6.29743	6.25768	6.34598	6.45535	6.5861	6.52401		5184.4	5709.23	7611.8	5641.14	6186.12	5997.43	5967.97	6348.26	5799.21
sll0520NADHdehydrogenasesubunitNdhI	12	6.98315	6.96457	6.97571	6.62746	6.59443	6.65208	6.83506	6.78268	6.84433		11397.2	10381.2	11743.4	10930.9	11941.2	11017.1	12555.8	9354.61	11074.4
sll0945glycogensynthase	12	6.3405	6.29929	6.23378	6.14576	5.95166	6.01174	6.2503	6.2919	6.27628		3212.79	2756.65	2714.79	4162.34	3402.92	3087.33	3993.84	3553.63	3516.29
sll1213GDP-fucosesynthetase	12	6.84733	6.85111	6.80596	6.55034	6.45398	6.59381	6.76553	6.84641	6.73254		8721.22	8280.14	8399.75	9365.37	9076.53	9812.8	10957.1	10607.4	8836.31
sll1218hypotheticalproteinYCF39	12	6.68008	6.70525	6.6408	6.43889	6.38065	6.41512	6.62844	6.6227	6.6376		6272.8	6191.29	6062.82	7490.45	7865.41	6880.49	8376.72	6823.43	7294.56
sll1234adenosylhomocysteinase	12	6.86637	6.8791	6.79833	6.37607	6.42539	6.41057	6.54717	6.78135	6.7007		9054.61	8755.2	8274.19	6604.24	8583.6	6818.58	7143.94	9330.1	8285.98
sll124450SribosomalproteinL9	12	7.40286	7.40741	7.3827	7.12454	7.00992	7.10462	7.32181	7.37135	7.32228		26058.2	25094.1	26224.4	29605.1	26882.4	27072	32578	29869	29075.8
sll1317apocytochromef,componentofcytochromeb6/fcomplex	12	7.21275	7.20753	7.1433	6.9264	6.8544	6.93416	7.12723	7.1274	7.13139		17917.1	16848.3	16348.1	19901.5	19840.7	19295.1	22253.3	18462	19774.3
sll1362isoleucyl-tRNAsynthetase	12	5.67888	5.69869	5.65559	5.40855	5.34276	5.43332	5.46953	5.5333	5.40494		872.438	832.728	867.07	949.722	1036.06	978.413	865.345	796.034	605.108
sll1450nitrate/nitritetransportsystemsubstrate-bindingprotein	12	6.80728	6.85035	6.83123	6.52973	6.44922	6.55765	6.65936	6.74784	6.73105		8059.47	8267.61	8829.38	8986.36	8992.54	9132.6	8899.75	8733.43	8809.76
sll1530unknownprotein	12	6.47135	6.45865	6.42641	5.99529	5.99317	6.14136	6.37999	6.41365	6.34339		4157.68	3787.25	3970.8	3078.6	3690.29	3994.1	5148.94	4518.05	4026.68
sll1712DNAbindingproteinHU	12	8.27747	8.26048	8.21157	7.98083	7.9148	8.05549	8.10558	8.23872	8.17102		145998	137401	134678	164728	157394	179032	151244	165243	161422
sll180850SribosomalproteinL5	12	7.14968	7.16092	7.11744	6.8289	6.78745	6.92035	7.00026	7.14724	7.07998		15823.3	15353.6	15534.5	16368.6	17408.8	18772.9	17353.3	19198.7	17824.2
sll181230SribosomalproteinS5	12	7.46948	7.4585	7.42509	7.16832	7.09527	7.15201	7.27699	7.36511	7.32288		29713.3	27784	28513.2	32320.4	31758.6	29744.6	29839.8	29503.7	29111.1
sll181630SribosomalproteinS13	12	7.27328	7.27249	7.20298	7.00924	6.92802	6.98824	7.22593	7.2467	7.24037		20186.6	19177.2	18392.1	23496.2	22908.7	21483.6	26999.7	23359.2	24642.7
sll1932DnaKprotein	12	6.25232	6.27256	6.19888	6.03798	5.97474	6.05269	6.18116	6.25098	6.1677		2700.39	2613.63	2534.06	3353.63	3559.82	3349	3487.97	3278.12	2823.9
slr0442unknownprotein	12	6.38249	6.40788	6.38211	6.02666	5.93317	6.10209	6.2796	6.28071	6.2503		3489.91	3422.77	3638.31	3278.4	3282.23	3694.34	4229.76	3476.07	3336.55
slr0645hypotheticalprotein	12	6.71445	6.66476	6.71024	6.46052	6.34829	6.50469	6.59751	6.63383	6.54479		6712.31	5711.28	6953.54	7822.34	7383.69	8220.54	7884.28	6974.86	6047.77
slr0670hypotheticalprotein	12	6.70783	6.65938	6.68384	6.41845	6.32336	6.36169	6.68513	6.65918	6.63691		6625.32	5650.36	6600.44	7189.76	7032.79	6187.57	9360.52	7332.43	7284.4
slr1030magnesiumprotoporphyrinIXchelatasesubunitI	12	6.38947	6.37743	6.29983	6.02596	5.95511	6.051	6.21357	6.3134	6.29583		3538.23	3221.22	3092.87	3273.8	3425.93	3337.77	3716.58	3707.55	3657.91
slr1055magnesiumprotoporphyrinIXchelatasesubunitH	12	4.90127	4.7445	5.03153	4.7855	4.44515	4.17733	4.62289	4.85475	4.92496		188.51	124.324	252.958	272.415	179.486	80.6964	164.798	208.811	229.532
slr1128hypotheticalprotein	12	6.83348	6.92033	6.78462	6.59851	6.5477	6.60233	6.70928	6.80407	6.74774		8486.45	9505.05	8053.26	10314.7	10899.7	9980.31	9813.97	9757.67	9111.77
slr1129ribonucleaseE	12	5.9676	5.95194	5.91904	5.7183	5.66922	5.69595	5.92986	5.92654	5.85411		1540.96	1379.48	1458.51	1766.99	1960.14	1648.62	2132.02	1728.79	1498.99
slr1198antioxidantprotein	12	7.87259	7.89297	7.82716	7.44437	7.44534	7.57309	7.67409	7.77921	7.61256		65749.5	66049.8	63058.2	56205.4	62920.4	68661.9	64954.4	66765.7	52256
slr1233succinatedehydrogenaseflavoproteinsubunit	12	6.29759	6.30514	6.19332	5.93297	5.79721	5.92728	5.98973	6.18853	5.99437		2952.33	2788.98	2506.4	2717.09	2516.79	2610.42	2397.31	2898.25	1989.86
slr1347beta-typecarbonicanhydraselocalizedinthecarboxysome	12	6.8239	6.85239	6.83253	6.51599	6.47392	6.54798	6.72076	6.73052	6.69563		8327.76	8301.29	8852.07	8742.25	9436.98	8958.82	10037.2	8440.15	8201.57
slr1351UDP-N-acetylmuramoylalanyl-D-glutamyl-26-diaminopimelate--D-alanyl-D-alanineligase	12	6.6756	6.66248	6.56738	6.30856	6.23676	6.24237	6.4427	6.64516	6.51705		6217.67	5685.38	5244.84	5768.4	5938.46	4881.7	5821.9	7132.46	5718.27
slr1661hypotheticalprotein	12	6.28587	6.23887	6.20282	5.90279	5.93445	5.96357	5.97127	6.19584	6.12271		2884.93	2443.9	2553.85	2557.6	3290.44	2805.58	2312.17	2940.34	2578.63
slr1763probablemethyltransferase	12	6.30408	6.30253	6.25426	5.96961	5.90712	6.02329	6.16233	6.26155	6.25445		2990.32	2774.51	2826.79	2924.15	3119.41	3158.99	3361.66	3347.17	3364.64
slr1887porphobilinogendeaminase(hydroxymethylbilanesynthase,preuroporphyrinogensynthase)	12	6.646	6.66562	6.61216	6.3678	6.29493	6.3697	6.58577	6.66002	6.56732		5865.42	5721.08	5729.57	6495.67	6652.94	6286.82	7705.03	7344.58	6329.31
sll0017glutamate-1-semialdehydeaminomutase	11	6.94933	6.96185	6.98749	6.58974	6.565	6.68081	6.78893	6.84443	6.85505		10662.5	10325.1	12019.7	10135	11274.2	11664.2	11471	10566.1	11316.8
sll0258cytochromec550	11	7.8642	7.91432	7.86906	7.6162	7.4692	7.56136	7.72715	7.79896	7.74316		64671.5	68921.1	68495.5	79315.1	65921.8	67080.3	72068.7	69417.5	68027.7
sll0289septumsite-determiningproteinMinD	11	6.5232	6.51838	6.50562	6.29555	6.21341	6.28961	6.48057	6.50857	6.4354		4604.89	4266.06	4642.85	5619.92	5673.72	5362.03	6270.19	5448.16	4848.97
sll0421adenylosuccinatelyase	11	6.28017	6.33199	6.18058	5.95842	5.89365	6.05816	6.13453	6.17699	6.07609		2852.72	2942.3	2444.15	2859.29	3038.42	3385.59	3183.5	2833.04	2346.92
sll0454phenylalanyl-tRNAsynthetasealphachain	11	6.13104	6.16542	6.12405	5.81657	5.86519	5.8777	6.0289	6.19089	6.14569		2126.41	2111.08	2186.07	2151.68	2874.14	2365.56	2588.48	2911.77	2701.13
sll0819photosystemIreactioncentersubunitIIIprecursor(PSI-F),plastocyanin(cytc553)dockingprotein	11	8.17736	8.14882	8.15521	7.93922	7.81435	7.95565	7.98716	8.12241	7.99761		119863	109986	120498	151546	129356	146821	119933	131372	113727
sll0822hypotheticalprotein	11	7.71795	7.79835	7.71067	7.49216	7.40033	7.36095	7.49277	7.65313	7.52903		48480.5	54697.7	50104.2	61855.6	57625.4	45048.6	45536.5	52067.4	44144.1
sll0899UDP-N-acetylglucosaminepyrophosphorylase	11	6.1371	6.12067	6.03371	5.82967	5.82352	5.89804	6.04759	6.12863	6.03262		2151.96	1930.94	1829.01	2208.93	2649.5	2463.1	2685	2575.32	2149.67
sll0915periplasmicprotease	11	6.15103	6.13767	6.08318	5.84152	5.75699	5.85232	5.98471	6.07733	5.99272		2211.84	1997.49	2016.63	2262.02	2326.66	2249.24	2373.85	2327.52	1983.24
sll0947lightrepressedproteinAhomolog	11	7.47815	7.48528	7.45068	7.18264	7.10339	7.19487	7.31679	7.41172	7.32826		30225.3	29307.3	29990.6	33261.5	32266.3	32388.3	32259.2	32344.3	29429.1
sll1028carbondioxideconcentratingmechanismproteinCcmK	11	7.90108	7.90038	7.89879	7.71741	7.66912	7.71832	7.72599	7.80092	7.74761		69545.8	67032.6	72635.6	97153.7	97409.5	91626.4	71905.1	69686.4	68641.8
sll1035uracilphosphoribosyltransferase	11	6.38478	6.36618	6.32907	6.0633	6.00169	6.06703	6.2717	6.30559	6.28285		3505.69	3149.8	3276.64	3528.23	3752.21	3445.78	4164.81	3650.88	3563.26
sll1053hypotheticalprotein	11	5.78632	5.76392	5.72178	5.2307	5.34639	5.42597	5.66106	5.7896	5.69576		1078.13	948.344	988.096	664.934	1043.43	964.23	1259.28	1319.63	1088.71
sll1314putativeC4-dicarboxylasebindingprotein,periplasmicprotein	11	6.78272	6.81389	6.74501	6.47037	6.44886	6.48476	6.61303	6.69024	6.64882		7678.75	7688.12	7447.56	7978.31	8986.22	7901.41	8127.64	7795.62	7461.74
sll1324ATPsynthaseBchain(subunitI)ofCF(0)	11	7.2948	7.29907	7.26404	7.06251	7.0728	7.05492	7.16047	7.26416	7.19554		21060.9	20220.5	20748.1	26143.8	30395	24526.7	23750.5	24177.6	22509.6
sll1325ATPsynthasedeltachainofCF(1)	11	7.30645	7.33532	7.26269	6.9579	6.90791	6.9867	7.23827	7.29826	7.22784		21549.9	21735.5	20692.9	21198.5	22026.4	21418	27660.3	25859.5	24026.9
sll1327ATPsynthasegammachain	11	7.42552	7.43449	7.36614	6.87882	6.92323	6.94078	7.23132	7.29892	7.28235		27248	26485.7	25381	18091.2	22695.4	19550.5	27286.3	25893.2	26823.1
sll1341bacterioferritin	11	7.24974	7.08923	7.17228	6.84694	6.81146	6.93932	6.95707	7.02539	7.12476		19271.7	13309.3	17310.6	16971.3	18244.6	19493.9	15945.5	15097.6	19511.3
sll1380periplasmicprotein,functionunknown	11	6.65421	6.70117	6.63497	6.37645	6.31171	6.41893	6.55279	6.6341	6.57938		5961.07	6141.15	5993.45	6609.27	6874.58	6932.77	7223.01	6978.57	6485.36
sll1533twitchingmobilityprotein	11	6.45272	6.36672	6.42123	6.06852	6.04261	6.16358	6.28511	6.39461	6.33177		4007.83	3153.19	3930.41	3565.34	4064.39	4174.37	4275.66	4351.55	3933.29
sll1626LexArepressor	11	7.80573	7.82908	7.80436	7.51671	7.39954	7.51963	7.68669	7.75795	7.73666		57634.2	58152.5	60283	64975.5	57536.5	61743.4	66577.5	64024.2	67140.5
sll1633celldivisionproteinFtsZ	11	7.14101	7.08156	7.09726	6.78569	6.72182	6.82071	6.92414	7.02522	6.98523		15555.3	13107.4	14927.9	15010.6	15314.5	15401.5	14949.5	15092.5	14719.9
sll1641glutamatedecarboxylase	11	6.07551	6.17557	6.17676	5.84045	5.81355	5.85774	6.08881	6.12251	6.00834		1906.04	2154.22	2425.79	2257.18	2598.41	2273.59	2910.79	2544.43	2046.8
sll1721pyruvatedehydrogenaseE1component,betasubunit	11	6.64359	6.66726	6.60511	6.3587	6.32391	6.34408	6.49547	6.53759	6.5009		5837.63	5739.81	5650.38	6378.26	7040.35	5974.84	6455.89	5769.07	5534.77
sll1784periplasmicprotein,functionunknown	11	7.10329	7.09681	7.06104	6.77685	6.7319	6.69168	6.95973	6.95683	6.97316		14441.2	13511.9	13897.8	14746.9	15618.9	11918.9	16028.8	13188.2	14365.4
sll179950SribosomalproteinL3	11	7.35671	7.21551	7.34203	6.74638	6.91182	7.08529	7.10551	7.14107	7.17403		23793.2	17118.4	24201.3	13873.2	22195.2	26052.1	21326.4	18966.5	21552.7
sll180250SribosomalproteinL2	11	7.3631	7.36341	7.34392	6.98479	6.98789	7.02255	7.12031	7.25756	7.18665		24094.7	22987.1	24291.8	22372.5	25750.3	22999.1	21953.7	23864.9	22109.1
sll181050SribosomalproteinL6	11	7.4548	7.45085	7.31507	7.00281	6.98111	6.96756	7.1685	7.25079	7.21415		28866.2	27363.6	22947	23195.3	25411.6	20618.9	24127	23548.4	23371.7
sll1830unknownprotein	11	6.79478	6.8142	6.73365	6.44356	6.30976	6.38063	6.70162	6.69788	6.65445		7863.4	7692.87	7282.41	7560.89	6848.45	6424.83	9667.81	7913.97	7547.07
sll1910proteinconferringresistancetoacetazolamideZam	11	5.92326	5.98978	5.90561	5.58889	5.53222	5.57534	5.74878	5.88113	5.79576		1412.05	1487.55	1420.35	1363.27	1499.97	1297.35	1495.36	1580.69	1332.36
sll1961hypotheticalprotein	11	6.00706	6.07544	6.01853	5.75214	5.54922	5.57857	5.87914	5.9411	5.89928		1665.55	1764.48	1775.02	1891	1550.61	1305.7	1930.39	1779.15	1642.17
sll1981acetolactatesynthase	11	6.051	6.04269	6.03826	5.74631	5.72022	5.71731	5.89196	5.90085	5.90307		1816.17	1652.99	1845.51	1869.03	2165.43	1720.08	1979.48	1643.38	1654.79
sll2001leucineaminopeptidase	11	6.57859	6.61275	6.54974	6.27536	6.24881	6.3286	6.5084	6.53521	6.47214		5135.9	5148.89	5065.35	5397.03	6079.87	5793.89	6621.49	5742.06	5222.45
slr0073two-componentsensorhistidinekinase	11	6.6046	6.60139	6.49124	6.21558	6.23251	6.30831	6.47318	6.53152	6.46715		5405.96	5033.62	4512.91	4787.58	5889.37	5564.98	6180.08	5700.42	5170.08
slr0106unknownprotein	11	6.02555	5.93753	5.97953	5.61305	5.62333	5.53803	5.873	5.94271	5.87516		1727.35	1340.43	1643.49	1430.92	1792.1	1204.66	1907.31	1784.81	1564.09
slr01862-isopropylmalatesynthase	11	6.02898	6.00531	6.04984	5.7764	5.68006	5.76762	5.77681	6.04712	5.9317		1739.06	1534.31	1888.19	1985.23	2002.08	1900.89	1579.76	2192.9	1753.29
slr0322two-componenthybridsensorandregulator	11	5.35748	5.41275	5.40894	4.96571	4.90837	5.09181	5.36806	5.32799	5.34774		463.14	470.97	532.845	390.935	443.541	496.441	709.363	530.986	539.092
slr0536uroporphyrinogendecarboxylase	11	6.60527	6.71866	6.58616	6.38835	6.35224	6.41278	6.6496	6.6686	6.62246		5413.11	6359	5442.92	6768.81	7440.87	6848.58	8731.22	7469.92	7074.89
slr0657aspartatekinase	11	6.06002	6.09036	6.02498	5.76009	5.71221	5.7895	5.91823	6.0003	5.85367		1848.74	1817.74	1797.76	1921.38	2131.82	1985.34	2084	1999.48	1497.66
slr0708periplasmicprotein,functionunknown	11	6.90218	7.03523	6.98034	6.81484	6.66661	6.76071	6.88316	6.88658	6.82407		9716.56	11951.2	11851.2	15913.7	13749	13670.8	13796.4	11482	10630.5
slr0738anthranilatesynthetasealpha-subunit	11	6.13799	6.1114	6.09722	5.84856	5.83357	5.9059	5.96076	6.04391	5.99061		2155.73	1895.59	2073.31	2294.17	2702.02	2501.87	2265.05	2179.06	1974.8
slr0884glyceraldehyde3-phosphatedehydrogenase1(NAD+)	11	6.62122	6.64011	6.62447	6.34795	6.30777	6.39161	6.53413	6.632	6.54899		5585.92	5437.46	5870.5	6242.3	6821.89	6566.52	6963.77	6949.73	6099.29
slr1133L-argininosuccinatelyase	11	6.24756	6.28441	6.2032	5.90535	5.8647	5.89481	6.2334	6.24135	6.21341		2675.19	2676.1	2555.76	2570.76	2871.39	2447.35	3863.79	3216.45	3097.01
slr1161hypotheticalprotein	11	7.19568	7.16747	6.91168	6.82521	6.84902	6.89702	6.96824	7.07155	7.01195		17324.5	15555.3	10349	16248	19633.3	17922.7	16298.3	16536.5	15536.1
slr1289isocitratedehydrogenase(NADP+)	11	6.31224	6.35792	6.27531	6.00217	5.92766	5.99562	6.18921	6.25981	6.19532		3038.79	3098.36	2946.73	3121.35	3247.1	2990.03	3543.41	3335.7	2985.9
slr1703seryl-tRNAsynthetase	11	6.09433	6.07059	6.03798	5.72068	5.7325	5.78285	5.9234	5.95233	5.90375		1978.04	1747.51	1844.49	1775.44	2217.99	1959.28	2105.21	1818.99	1657.06
slr1835P700apoproteinsubunitIb	11	7.76292	7.76128	7.72391	7.43602	7.37116	7.43637	7.57903	7.61938	7.5877		52972.2	50802	51431	55272.5	54434.2	52330.4	53918.9	48714.6	49697.2
slr1942circadianclockproteinKaiChomolog	11	5.80416	5.79164	5.76323	5.49809	5.39926	5.47355	5.75986	5.73704	5.60597		1116.7	1002.21	1072.34	1136.43	1156.93	1059.82	1528.17	1189.69	908.147
sll0169celldivisionproteinFtn2homolog	10	5.7384	5.78109	5.69698	5.59784	5.51238	5.50538	5.6515	5.69151	5.73381		980.993	981.36	940.888	1387.95	1442.96	1129	1235.92	1087.52	1175.67
sll0224amino-acidABCtransporterbindingprotein	10	6.63065	6.68467	6.53224	6.33636	6.22196	6.35209	6.42416	6.57215	6.45208		5690.68	5942.47	4893.35	6098.95	5769.26	6070.68	5614.27	6175.99	5015.1
sll0368uracilphosphoribosyltransferase	10	6.54727	6.54123	6.57731	6.18718	6.17409	6.22492	6.3739	6.51593	6.3952		4828.54	4464.84	5348.66	4522.66	5254.33	4715.36	5087.88	5527.82	4470.85
sll0395phosphoglyceratemutase	10	6.34844	6.35176	6.31182	5.9947	6.06111	6.03197	6.15588	6.21843	6.17846		3263.45	3060.56	3166.94	3074.97	4213.93	3213.94	3319.46	3074.29	2885.94
sll0617plasmamembraneproteinessentialforthylakoidformation	10	7.51876	7.57102	7.49317	7.16265	7.12284	7.18566	7.34743	7.43575	7.44037		32743.1	34769	32614.6	31955.1	33515.6	31801	34254.6	33914.1	36907
sll1027NADH-dependentglutamatesynthasesmallsubunit	10	6.09961	6.12015	6.11099	5.87327	5.8525	5.90089	5.92837	6.07155	5.98491		1998.73	1928.94	2130.44	2410.66	2803.78	2477.09	2125.81	2301.14	1952.2
sll1091geranylgeranylhydrogenase	10	6.34494	6.32317	6.25732	5.93244	5.8773	6.00826	6.05645	6.22505	6.05576		3241.02	2891.03	2843.92	2714.21	2942.93	3066.06	2732.01	3114.69	2252.51
sll1316cytochromeb6-fcomplexiron-sulfursubunit(Rieskeironsulfurprotein)	10	7.48041	7.36307	7.41052	7.0585	7.02825	7.09395	7.10449	7.26461	7.23757		30360.1	22971.6	27704.8	25934.5	27862.2	26504.2	21283.8	24199.1	24503.8
sll174450SribosomalproteinL1	10	7.18179	7.17563	7.13701	6.94748	6.87692	6.88656	6.99821	7.13628	7.07019		16856.8	15810.4	16146.4	20760.4	20732.8	17554.1	17283.7	18788.1	17475.3
sll1750ureasealphasubunit	10	6.05388	6.05296	6.29112	6.05801	6.16554	6.22508	6.44655	6.38317	5.95222		1826.51	1687.17	3040.14	3491.01	5167.31	4716.86	5865.97	4254.47	1827.48
sll1815adenylatekinase	10	7.0486	7.06752	7.02226	6.71843	6.71165	6.83312	7.04587	6.97956	6.9874		12965.9	12745.7	12873.6	13117.4	15013.3	15785.9	18975	13792.8	14784.6
sll182230SribosomalproteinS9	10	7.43043	7.44039	7.40353	7.07247	7.05595	7.09093	7.0859	7.34084	7.28341		27512.9	26799	27325.2	26671	29411.1	26345.6	20522.7	28124.8	26880.6
sll1841pyruvatedehydrogenasedihydrolipoamideacetyltransferasecomponent(E2)	10	6.91327	6.90211	6.82969	6.57722	6.52132	6.5736	6.8367	6.84188	6.78499		9931.21	9166.07	8802.58	9883.8	10352.3	9426.62	12596.2	10513.1	9823.69
sll1883argininebiosynthesisbifunctionalproteinArgJ	10	6.56493	6.60098	6.52771	6.25455	6.18404	6.24232	6.42544	6.55704	6.50788		4999.51	5029.51	4849.79	5176.54	5357.43	4881.21	5628.36	5994.66	5613.34
sll1931serinehydroxymethyltransferase	10	6.42838	6.44929	6.39733	6.11701	6.11866	6.202	6.22925	6.30023	6.28463		3820.16	3717.26	3749.28	3929.26	4715.21	4505.46	3832.51	3612.49	3576.09
sll1951unknownprotein	10	8.06021	8.085	8.05362	7.7243	7.64854	7.71228	7.97013	7.97601	7.85187		95156.5	96848.5	98601.9	98504.7	93571.9	90533.5	115998	98426.6	84729.6
slr0012ribulosebisphosphatecarboxylasesmallsubunit	10	8.75439	8.79511	8.69887	8.44453	8.38991	8.44665	8.61325	8.69279	8.61205		373636	398808	352418	417270	398085	389425	408839	404608	393359
slr0039hypotheticalprotein	10	6.48664	6.48801	6.47958	6.20669	6.07809	6.15564	6.44762	6.47476	6.50015		4284.84	4015.49	4410.23	4703.03	4356.02	4109.04	5878.28	5096.73	5526.39
slr0079probablegeneralsecretionpathwayproteinE	10	5.79495	5.74706	5.69991	5.42053	5.34459	5.38609	5.5981	5.75419	5.68329		1096.62	917.006	946.346	972.804	1039.76	890.784	1113.18	1230.62	1061.63
slr0213GMPsynthetase	10	6.06024	6.00539	6.0214	5.79751	5.68647	5.79171	5.90172	5.95782	5.96325		1849.54	1534.56	1785.1	2071.03	2027.3	1994.07	2017.68	1838.79	1868.64
slr046930SribosomalproteinS4	10	6.70337	6.72414	6.79408	6.50159	6.42779	6.51597	6.49867	6.58096	6.64992		6567.36	6428.84	8205.06	8493.53	8623.93	8406.84	6496.49	6284.23	7478.33
slr0528UDP-N-acetylmuramoylalanyl-D-glutamate--2,6-diaminopimelateligase	10	6.34337	6.33674	6.28085	6.10223	5.99651	6.02119	6.24336	6.30655	6.25212		3231.01	2970.29	2979.13	3814.57	3714.44	3145.84	3939.91	3657.8	3348.84
slr0542ATP-dependentproteaseClpP	10	6.59922	6.63602	6.68753	6.43125	6.36562	6.43759	6.48246	6.54309	6.59309		5348.96	5393.32	6648.7	7376.61	7637.88	7194.6	6293.45	5831.99	6667.44
slr0551hypotheticalprotein	10	5.85061	5.86795	5.83901	5.47667	5.44429	5.54268	5.67256	5.81784	5.65789		1223.73	1166.85	1245.38	1088.67	1263.28	1215.84	1287.97	1395.21	1008.55
slr0649methionyl-tRNAsynthetase	10	6.03407	6.06651	6.02764	5.80741	5.68506	5.81881	5.96415	6.0167	5.96628		1756.59	1733.36	1807.23	2112.54	2021.72	2104.38	2280.14	2065.21	1880.11
slr0676adenylylsulfatekinase	10	6.90791	6.90815	6.88342	6.57192	6.52625	6.6061	6.79941	6.86361	6.81923		9826.88	9277.09	9787.53	9779.36	10452.5	10055.3	11709	10973.4	10527
slr0737photosystemIsubunitII	10	8.71118	8.71889	8.68741	8.38961	8.34469	8.40489	8.5549	8.61935	8.55748		343142	342601	344535	373774	364435	358421	364681	350053	352311
slr0925single-strandedDNA-bindingprotein	10	7.19315	7.20254	7.19846	6.87563	6.85498	6.9004	7.06959	7.17647	7.09875		17238.3	16681.5	18228.7	17975.9	19863.1	18043.4	19877.4	20337.9	18512.9
slr0929chromosomepartitioningprotein,ParAfamily	10	6.32033	6.35353	6.19943	5.88804	5.85724	5.95752	6.02164	5.93671	6.11754		3087.62	3071.37	2536.81	2483.09	2829.86	2772.06	2551.93	1763.81	2551.85
slr0947responseregulatorforenergytransferfromphycobilisomestophotosystems	10	7.07733	7.0412	7.04493	6.74192	6.74323	6.81835	6.93637	7.04238	6.97656		13721.1	12094.3	13462.8	13749.8	15968.4	15329.4	15311.9	15612	14464.4
slr1051enoyl-[acyl-carrier-protein]reductase	10	6.79828	6.8027	6.73738	6.58706	6.54437	6.5429	6.74244	6.7239	6.68076		7917.81	7518.55	7336.23	10080.7	10829	8868.86	10472.6	8330.68	7958.93
slr1106prohibitin	10	6.30248	6.34052	6.17719	5.92962	5.93178	6.01494	6.18167	6.27014	6.14289		2980.91	2992.75	2427.85	2698.91	3273.33	3107.02	3491.46	3404.36	2685.89
slr1220hypotheticalprotein	10	6.91714	6.92928	6.87384	6.56138	6.57669	6.64627	6.65665	6.60047	6.77684		10007.2	9676.13	9604.17	9574.92	11534.6	10890.7	8852.63	6530.74	9663.32
slr1226phosphoribosylaminoidazolesuccinocarboxamidesynthetase	10	6.38077	6.38792	6.34967	6.05208	5.94963	6.07573	6.25866	6.33478	6.22873		3478.1	3289.28	3412.63	3449.77	3389.46	3505.85	4059.78	3867.22	3194.33
slr1540mRNA-bindingprotein	10	6.34228	6.37672	6.30912	6.05246	6.02678	6.0821	6.20322	6.34325	6.26923		3224.08	3216.66	3150.11	3452.39	3940.66	3550.5	3641.99	3932.36	3466.58
slr1622solubleinorganicpyrophosphatase	10	7.12444	7.12522	7.09764	6.82575	6.72868	6.77049	7.05774	7.02073	7.07573		15055.7	14299.1	14939.1	16265.6	15521	13939	19421.4	14959.4	17671.9
slr2024two-componentresponseregulatorCheYsubfamily	10	6.89745	6.88833	6.70431	6.54347	6.47506	6.53831	6.72345	6.71017	6.78544		9626.42	8917.75	6872.61	9237.29	9458.01	8788.36	10090.2	8108.13	9832.62
slr2070hypotheticalprotein	10	6.54982	6.54489	6.46117	6.12251	6.0854	6.13008	6.42408	6.41873	6.45583		4852.86	4497.53	4252.83	3972.82	4418.66	3905.59	5613.39	4563.54	5053.22
slr5119hypotheticalprotein;slr1712hypotheticalprotein	10	6.71517	6.8094	6.70596	6.39436	6.39749	6.42719	6.62112	6.6584	6.56644		6721.84	7619.63	6895.04	6850.85	8128.4	7047.47	8257.47	7321.16	6318.07
sll0065acetolactatesynthasesmallsubunit	9	6.71134	6.71599	6.64916	6.41002	6.38828	6.45266	6.57414	6.63882	6.60479		6671.3	6325.25	6163.7	7069.3	7983.49	7413.26	7531.49	7043.84	6826.87
sll0103hypotheticalprotein	9	5.93687	5.83697	5.73545	5.63384	5.60196	5.71858	5.70929	5.77283	5.57993		1450.43	1096.98	1015.12	1491.8	1718.84	1724.43	1384.05	1276.7	861.622
sll0144uridinemonophosphatekinase	9	6.71198	6.73819	6.60407	6.273	6.33754	6.44796	6.66454	6.75407	6.49599		6679.72	6611.41	5638.79	5371.56	7230.28	7344.36	8990.51	8841.4	5480.16
sll0173virginiamycinBhydrolase,periplasmicprotein	9	6.5497	6.54562	6.45054	6.26766	6.0491	6.27196	6.38602	6.49408	6.45917		4851.71	4504.08	4164.52	5314.37	4116.24	5177.27	5210.11	5294.68	5087.43
sll0271NutilizationsubstanceproteinBhomolog	9	5.53136	5.60282	5.54042	5.38744	5.25171	5.31114	5.53326	5.54407	5.46447		652.382	687.888	690.747	910.375	867.27	767.548	980.402	813.123	682.412
sll0359hypotheticalprotein	9	7.74021	7.76236	7.69053	7.41819	7.38744	7.43656	7.6067	7.71753	7.64082		50654.1	50911.5	48151.3	53332.1	56192.8	52350.1	56921.9	59118.6	55325.2
sll0680phosphate-bindingperiplasmicproteinprecursor(PBP)	9	6.9241	6.95413	6.90593	6.67533	6.63497	6.74515	6.85863	6.94854	6.80817		10145.4	10167.4	10232.2	12031.7	12925.1	13254.7	13149.1	12974.3	10294.5
sll0830elongationfactorEF-G	9	5.80799	5.82374	5.79843	5.56724	5.4931	5.5449	5.72234	5.82143	5.67215		1125.16	1068.43	1149.51	1305.38	1389.64	1221.22	1419.89	1405.12	1038.01
sll0934carboxysomeformationproteinCcmA	9	6.73896	6.73888	6.70188	6.36654	6.35003	6.40943	6.51022	6.63002	6.51846		7044.42	6620.51	6839.73	6479.28	7408.83	6803.15	6645.14	6922.65	5734.58
sll109730SribosomalproteinS7	9	7.22032	7.238	7.09882	6.92648	6.86645	6.91226	7.09576	7.12382	7.14551		18186.3	17903.2	14973.9	19904.7	20313.1	18473.6	20923	18332.1	20346.4
sll1106hypotheticalprotein	9	7.73358	7.75214	7.71457	7.44567	7.3459	7.50387	7.58171	7.71761	7.55611		49996.7	49884.9	50491.4	56352	51813.9	59840.2	54202.7	59128	46625.6
sll1118hypotheticalprotein	9	6.60338	6.62182	6.58856	6.28827	6.24182	6.36737	6.3973	6.52497	6.41527		5392.99	5242.81	5468.77	5538.51	5997.44	6257.79	5326.51	5627.26	4655.79
sll1130unknownprotein	9	7.73375	7.76961	7.72049	7.4662	7.42076	7.43048	7.64208	7.70872	7.6714		50013.5	51652.5	51085	58719.3	59971.2	51721.6	61006.7	58100.3	58849.8
sll1185coproporphyrinogenIIIoxidase,aerobic(oxygen-dependent)	9	6.40553	6.47783	6.35457	5.99813	5.9895	5.98848	6.25532	6.36099	6.2746		3651.99	3934.84	3445.8	3096.18	3663.94	2947.91	4033.3	4072.38	3504.38
sll1194photosystemII12kDaextrinsicprotein	9	8.08261	8.08037	8.05239	7.74129	7.71517	7.75404	7.99374	8.10178	7.97473		99450.4	95958.9	98362.8	101917	106576	98364.8	121488	126135	108591
sll1201hypotheticalprotein;slr5077hypotheticalprotein	9	5.44528	5.48353	5.32791	5.22709	5.13216	5.313	5.42729	5.45143	5.42338		550.609	542.326	454.082	660.14	686.676	770.389	796.628	677.345	628.068
sll1226hydrogenasesubunitofthebidirectionalhydrogenase	9	5.61562	5.78554	5.69749	5.32309	5.32787	5.36449	5.54199	5.74303	5.57926		770.199	990.103	941.836	800.21	1006.36	853.367	997.312	1203.83	860.457
sll1418photosystemIIoxygen-evolvingcomplex23KproteinPsbPhomolog	9	6.37374	6.38995	6.28017	6.15333	5.97542	6.1321	6.18452	6.34961	6.02572		3430.25	3302.61	2975.14	4225.98	3564.55	3921.3	3511	3982	2119.92
sll1425proline-tRNAligase	9	5.87718	5.93198	5.8256	5.72873	5.54575	5.70302	5.93116	5.85217	5.81772		1289.5	1325.68	1212.84	1804.32	1540.14	1671.94	2137.46	1492.94	1392.78
sll1521flavoprotein	9	5.84896	5.88051	5.79074	5.54596	5.43859	5.48527	5.7304	5.82818	5.72631		1219.75	1196.43	1132.19	1250.87	1249.3	1084.79	1442.49	1423.95	1157.99
sll1625succinatedehydrogenaseiron-sulphurproteinsubunit	9	5.95887	5.94182	5.89861	5.58278	5.56484	5.55495	5.75179	5.85983	5.8994		1514.68	1351.94	1400.86	1346.68	1598.64	1245.85	1504.21	1515.67	1642.57
sll1679periplasmicproteaseHhoA	9	5.93755	5.99287	5.93188	5.78973	5.59187	5.7088	6.00505	5.94458	5.87046		1452.37	1496.74	1495.95	2038.98	1685.3	1691.25	2470.34	1791.4	1549.32
sll1742transcriptionantiterminationproteinNusG	9	6.60675	6.67945	6.63597	6.26564	6.25188	6.30606	6.43794	6.57612	6.51167		5428.91	5880.97	6005.29	5292.9	6116.44	5540.16	5767.87	6224.53	5656.47
sll1774hypotheticalprotein	9	5.05983	5.07386	4.99778	0	4.45301	4.65361	0	4.92802	0		257.64	239.69	236.654	0.0185975	182.262	207.868	0.0192424	241.273	0.0109941
sll1785periplasmicprotein,functionunknown	9	7.10673	7.04258	7.06904	6.78172	6.73629	6.7739	6.7881	6.99172	6.94171		14539.4	12127.6	14119	14891.6	15753.4	14033.8	11452.4	14127.6	13481.4
sll180050SribosomalproteinL4	9	7.20707	7.17658	7.18963	6.89522	6.79606	6.93984	7.05242	7.12872	6.99487		17717.7	15840.3	17913.8	18695.8	17704	19514.1	19220	18510.1	15009.3
sll6076hypotheticalprotein;sll6017hypotheticalprotein	9	6.43936	6.38498	6.3746	5.42643	4.90878	5.02469	6.27063	5.5543	6.32982		3903.71	3270.06	3584.77	984.376	443.896	434.467	4156.09	829.694	3917.83
slr0013hypotheticalprotein	9	6.98426	6.99496	6.94278	6.6234	6.59623	6.66888	6.77286	6.82173	6.86118		11422.2	11029.5	11004.3	10842.4	11983.3	11391	11115.6	10103.5	11457.8
slr0038hypotheticalprotein	9	6.85081	6.91652	6.98519	6.57303	6.45214	6.60478	6.67004	6.84103	6.75581		8781.22	9433.15	11965.2	9801.14	9043.97	10029	9087.89	10495.5	9261.49
slr0194ribose5-phosphateisomerase	9	6.83761	6.8166	6.76777	6.44789	6.35564	6.48091	6.71174	6.7764	6.75418		8555.78	7729.76	7789.8	7626.8	7490.45	7841.21	9861.37	9239.46	9231.05
slr0369RNDmultidrugeffluxtransporter	9	6.02934	5.96485	5.94832	5.51139	5.47939	5.49882	5.80274	5.84389	5.87777		1740.3	1415.44	1545.3	1167.13	1352.92	1114.39	1662.08	1468.76	1572.36
slr0420hypotheticalprotein	9	6.68299	6.70923	6.65979	6.63325	6.56528	6.67813	6.55564	6.65558	6.58144		6308.87	6240.6	6294.41	11058.5	11280.4	11602.3	7263.45	7280.55	6512.4
slr0557valyl-tRNAsynthetase	9	5.82548	5.7284	5.66955	5.32539	5.37618	5.38389	5.57507	5.56227	5.62848		1164.61	883.527	891.296	803.907	1105.94	886.899	1064.07	842.838	950.386
slr0606hypotheticalprotein	9	6.62742	6.6115	6.55999	6.29983	6.18338	6.27953	6.42519	6.47965	6.44018		5654.58	5136.08	5168.88	5668.34	5350.53	5255.72	5625.6	5146.12	4896.01
slr0609hypotheticalprotein	9	6.07022	5.86354	5.84637	5.58736	5.57594	5.52693	5.76796	5.84252	5.83951		1886.27	1156.64	1263.6	1359.1	1633.68	1178.39	1552.61	1464.8	1455.44
slr0623thioredoxin	9	7.80978	7.58302	7.76852	7.56142	7.41833	7.43164	7.55609	7.77103	7.67612		58095.9	35610.6	56165.4	71067.3	59687.2	51840.9	51549.7	65697.3	59413.5
slr0652phosphorybosilformimino-5-amino-phosphorybosil-4-imidazolecarboxamideisomerase	9	6.55912	6.54646	6.54658	6.24849	6.15839	6.25967	6.36472	6.45495	6.39601		4942.61	4511.62	5033.85	5114.04	5095.66	5052.39	4997.21	4901.45	4478.17
slr0653principalRNApolymerasesigmafactorSigA	9	5.77037	5.74875	5.67105	5.43873	5.37572	5.46916	5.75161	5.8538	5.67669		1044.77	920.1	893.94	1008.95	1104.94	1050.62	1503.68	1497.75	1047.57
slr0758circadianclockproteinKaiChomolog	9	6.02694	5.95957	6.00406	5.70761	5.56364	5.61022	5.92168	5.89927	5.88708		1732.09	1400.62	1725.03	1729.53	1594.9	1390.44	2098.13	1638.27	1602.2
slr0891N-acetylmuramoyl-L-alanineamidase	9	5.84623	5.88682	5.85771	5.6273	5.46762	5.4552	5.64146	5.66453	5.70095		1213.21	1211.57	1292.21	1472.38	1322.18	1021.88	1211.85	1031.17	1100.18
slr0912unknownprotein	9	6.39449	6.44133	6.36845	6.02444	5.95752	6.11922	6.31427	6.38705	6.29807		3573.4	3658.75	3541.52	3263.84	3442.09	3822.23	4526.99	4287.15	3674.49
slr0940zeta-carotenedesaturase	9	5.92158	5.97101	5.94897	5.53893	5.483	5.55163	5.78857	5.94336	5.80552		1407.39	1432.92	1547.28	1233.37	1362.49	1237.66	1616.58	1787.1	1358.88
slr0965DNApolymeraseIIIbetasubunit	9	6.31819	6.30511	6.15972	5.98853	5.94995	5.96397	6.20903	6.21903	6.23386		3074.63	2788.82	2345.55	3037.17	3391.58	2807.81	3683.68	3077.93	3227.59
slr0966tryptophansynthasealphachain	9	6.38108	6.42483	6.40389	6.09265	6.06213	6.11338	6.24922	6.27337	6.28917		3480.22	3540.38	3798.15	3742.02	4222.33	3778.14	3985.4	3426.11	3609.03
slr1022N-acetylornithineaminotransferase	9	6.13303	6.18036	5.98216	5.71555	5.70057	5.78129	5.9356	6.05296	5.88199		2134.77	2174.89	1652.05	1757.28	2083.9	1953.22	2156.13	2218.3	1585.82
slr1066unknownprotein	9	5.93654	5.93049	5.88945	5.52564	5.54872	5.48035	5.73597	5.81783	5.7347		1449.49	1321.75	1375.76	1200.95	1549.1	1074.24	1458.31	1395.18	1177.78
slr1160periplasmicprotein,functionunknown	9	7.38119	7.3906	7.30788	7.01937	6.95665	7.08895	7.17339	7.36496	7.14095		24969	24267.2	22623.6	23978.1	24226.2	26242.2	24359.2	29495	20159.8
slr1295irontransportsystemsubstrate-bindingprotein	9	6.19767	6.26654	6.24859	5.96663	5.91619	5.95856	6.15749	6.24227	6.1669		2424.73	2582.46	2795.33	2906.73	3175.16	2777.79	3329.94	3222.29	2819.34
slr1334phosphoglucomutase/phosphomannomutase	9	5.94382	5.9203	5.79123	5.36829	5.33473	5.32432	5.55034	5.69219	5.74708		1470.43	1295.18	1133.28	876.093	1019.93	787.911	1013.76	1088.98	1207.6
slr1416similartoMorRprotein	9	6.02177	6.07624	6.08775	5.91113	5.91211	5.73329	6.06592	5.94561	6.07236		1714.53	1767.3	2034.91	2600.71	3149.96	1775.56	2783.16	1795.04	2329.31
slr1512sodium-dependentbicarbonatetransporter	9	7.53684	7.44459	7.47673	7.23502	7.14544	7.22147	7.28668	7.51701	7.45106		33930.6	27024.3	31573.1	36943.6	35028.1	34145.9	30411.6	39808.8	37712.5
slr1619hypotheticalprotein	9	6.94153	7.0251	6.75944	6.60934	6.46644	6.56677	6.82535	6.86737	6.72432		10499.9	11712.3	7662.75	10541.1	9300.11	9299.57	12319.3	11055.1	8690.83
slr1624hypotheticalprotein	9	6.40963	6.52342	6.50683	6.28128	6.21299	6.29055	6.39609	6.47624	6.38155		3681.61	4309.13	4653.96	5461.45	5669.07	5372.05	5313.91	5111.63	4349.28
slr1666pleiotropicregulatoryproteinhomolog	9	6.06115	6.08689	6.19623	6.03145	5.97906	6.01477	6.2222	6.0992	6.1401		1852.86	1805.22	2520.84	3310.02	3589.98	3105.97	3779.95	2430.1	2670.8
slr1719DrgAproteinhomolog	9	7.2538	7.33784	7.25619	6.93255	6.93573	6.96346	7.1547	7.2536	7.18537		19426.5	21845	20429.1	20148.3	23256.3	20451.6	23483.5	23679.3	22052
slr1740oligopeptidebindingproteinofABCtransporter	9	5.63835	5.71063	5.74258	5.53583	5.41492	5.37206	5.8093	5.52525	5.51599		805.477	852.783	1029.51	1225.73	1192.86	866.298	1683.57	783.496	757.242
slr1753hypotheticalprotein	9	6.198	6.21405	6.1608	5.89756	5.80478	5.89892	6.05698	6.1377	5.99896		2426.31	2325.94	2350.56	2530.93	2554.28	2467.41	2734.85	2621.8	2008.39
slr1777magnesiumprotoporphyrinIXchelatasesubunitD	9	5.28441	5.07573	5.16681	4.92162	4.9188	4.88526	5.18503	5.2266	5.1337		401.039	240.585	330.387	357.869	452.668	329.349	495.639	434.753	349.887
slr1794probableaniontransportingATPase	9	6.30081	6.32844	6.31737	5.98946	5.95065	5.94756	6.12675	6.21577	6.14201		2971.12	2921.56	3201.83	3042.84	3396.22	2717.74	3135.35	3058.21	2681.12
slr1839carbondioxideconcentratingmechanismproteinCcmKhomolog4,putativecarboxysomeassemblyprotein	9	7.06848	7.28684	7.01691	6.87359	6.84456	6.8635	7.10442	7.091	6.94576		13483.9	19733.6	12738.4	17902.5	19463	16768	21280.9	17183.1	13592.1
slr1842cysteinesynthase	9	6.59313	6.64598	6.64138	6.3312	6.32048	6.39243	6.5576	6.55762	6.57095		5285.16	5501.45	6069.77	6036.2	6993.35	6577.22	7291.39	6001.52	6375.88
slr1854unknownprotein	9	7.21791	7.24748	7.02156	6.85006	6.77644	6.85645	7.16542	7.04336	7.20464		18100.2	18244.7	12855.8	17077.8	17038.5	16534.8	23981.9	15642.2	22927.1
slr1894probableDNA-bindingstressprotein	9	7.44629	7.41318	7.35216	7.09454	6.9823	7.07339	7.28427	7.30283	7.30194		28386.2	25384.3	24690.2	27877.3	25470.7	25443.4	30268.3	26093.6	27905.6
slr1924D-alanyl-D-alaninecarboxypeptidase,periplasmicprotein	9	6.39319	6.42565	6.36139	6.05069	5.96544	6.05057	6.20159	6.33106	6.30279		3564.26	3546.17	3492.5	3440.17	3495.75	3334.92	3630.38	3838.95	3709.69
slr1934pyruvatedehydrogenaseE1component,alphasubunit	9	6.52605	6.62349	6.49492	6.15424	6.25472	6.40454	6.42428	6.4755	6.3322		4630.82	5260.29	4545.82	4233.7	6150.46	6737.38	5615.59	5104.18	3936.7
slr1962probableextracellularsolute-bindingprotein	9	6.29682	6.26769	6.20306	6.00294	5.89645	5.99883	6.04871	6.19706	5.91317		2947.85	2588.39	2555.06	3126.17	3055.08	3009.15	2690.9	2947.42	1688.89
slr1970hypotheticalprotein	9	6.66068	6.66412	6.61622	6.33122	6.38523	6.4023	6.49205	6.54292	6.458		6037.55	5704	5775.67	6036.44	7936.08	6707.46	6412.79	5830.03	5075.42
slr2032hypotheticalproteinYCF23	9	7.09058	7.12558	7.08647	6.77947	6.72384	6.80059	6.93502	7.04218	6.97802		14084	14309.3	14613.3	14824.6	15375	14798	15271.5	15605.8	14507.1
slr207510kDchaperonin	9	7.9539	7.96215	7.91304	7.58495	7.57006	7.66155	7.73695	7.86355	7.79865		77173.7	75814.8	74707.8	74499.4	80274.7	81853.9	73465.5	78848	76095
slr2136GcpEproteinhomolog	9	5.73357	5.78703	5.90096	5.50974	5.42843	5.39421	5.5697	5.77557	5.72619		971.701	993.048	1407.38	1163.28	1224.75	905.27	1052.94	1283.62	1157.71
slr7024hypotheticalprotein	9	5.42496	5.45995	5.42452	5.04646	4.80447	4.89523	5.27224	5.22412	5.23686		528.999	517.428	549.488	459.618	362.081	335.937	587.969	432.632	430.933
ssr1480putativeRNA-bindingprotein	9	7.88811	7.90217	7.7913	7.39832	7.49006	7.47493	7.66436	7.74953	7.66303		67791.1	67272.2	58748.7	51249.7	68663	56496.8	63728.1	62969.8	57863.4
sll00191-deoxy-d-xylulose5-phosphatereductoisomerase	8	6.04649	6.01435	5.97562	5.69503	5.59744	5.69651	5.87511	6.01528	5.91877		1800.11	1562.21	1630.86	1686.47	1703.74	1650.45	1915.21	2059.43	1708.1
sll0319periplasmicprotein,functionunknown	8	6.85655	6.85008	6.79488	6.50987	6.51496	6.47356	6.70278	6.73494	6.72545		8881.1	8263.16	8218.03	8635.66	10224.5	7727.54	9689.8	8514.05	8710.68
sll0493hypotheticalprotein	8	6.01862	6.0525	6.05373	5.64009	5.62841	5.72324	5.75149	5.95115	5.7384		1703.92	1685.63	1902.74	1510.61	1809.97	1740.47	1503.32	1814.76	1186.62
sll0499hypotheticalprotein	8	5.20561	5.19011	5.09314	4.55537	4.60454	4.76774	5.10704	5.0477	4.97242		343.366	302.187	285.671	171.753	245.033	260.771	425.421	305.503	252.621
sll0553hypotheticalprotein	8	6.30989	6.35334	6.25049	5.92305	5.90302	5.98738	6.11982	6.19134	6.10653		3024.75	3070.21	2805.83	2663.6	3094.54	2941.48	3093.08	2914.36	2495.73
sll0723unknownprotein	8	5.14426	5.14007	5.04528	4.64186	4.71036	4.68015	4.84296	5.04661	4.74733		304.271	273.503	259.917	204.265	301.288	219.123	253.61	304.847	160.34
sll0728acetyl-CoAcarboxylasealphasubunit	8	5.73651	5.78722	5.54209	5.38453	5.15109	5.45939	5.43867	5.71849	5.55336		977.347	993.424	693.028	905.081	712.539	1030.42	814.585	1146.96	816.605
sll1033probableproteinphosphatase	8	6.38121	6.36376	6.23348	5.82626	5.86847	6.07401	6.15244	6.2382	6.18515		3481.11	3134.64	2713.18	2193.88	2892.61	3493.89	3297.17	3196.53	2925.2
sll1172threoninesynthase	8	6.21524	6.23127	6.19962	5.89879	5.86849	5.98158	6.1469	6.21627	6.17254		2510.14	2407.16	2537.76	2537.18	2892.72	2907.78	3261.58	3061.23	2851.64
sll1180toxinsecretionABCtransporterATP-bindingprotein	8	5.58879	5.63779	5.53972	5.27985	5.17872	5.29405	5.49051	5.52514	5.52701		730.541	737.544	689.793	733.776	752.046	741.925	901.648	783.326	774.284
sll1184hemeoxygenase	8	6.23279	6.33558	6.28076	6.07375	6.0596	6.04481	6.24642	6.15017	6.26923		2598.46	2963.43	2978.6	3602.91	4201.52	3296.98	3963.6	2687.08	3466.58
sll1239unknownprotein	8	6.57392	6.60268	6.63747	6.24915	6.21495	6.2683	6.45163	6.47622	6.45093		5088.86	5046.58	6023.1	5120.81	5690.82	5139.76	5924.64	5111.43	5003.46
sll1258dCTPdeaminase	8	6.36408	6.30166	6.34811	5.89772	5.8054	6.03802	6.20858	6.30449	6.25674		3365.58	2769.71	3402.14	2531.74	2557.37	3252.8	3680.43	3642.97	3380.23
sll1308probableoxidoreductase	8	6.31637	6.38655	6.31633	5.99653	6.0172	6.00898	6.14749	6.31148	6.21487		3063.62	3280.31	3195.26	3086.27	3867.61	3070.45	3265.35	3693.54	3106.15
sll1336hypotheticalprotein	8	5.95952	5.96981	5.7963	5.44946	5.44934	5.54784	5.81731	5.86478	5.86158		1516.63	1429.5	1144.68	1030.88	1275.8	1228.37	1710.2	1530.54	1521.78
sll1393glycogen(starch)synthase	8	6.22732	6.2528	6.1919	5.89153	5.90365	5.98647	6.02301	6.2101	6.00294		2570.6	2512.7	2499.38	2500.52	3098.35	2936.16	2558.79	3024.2	2024.6
sll1456unknownprotein	8	6.11401	6.17537	6.12457	5.92284	5.89921	5.95884	6.18321	6.11317	6.70503		2056.25	2153.36	2188.32	2662.48	3071.59	2779.34	3502.01	2497.99	8358.76
sll1484type2NADHdehydrogenase	8	6.11391	6.12418	6.09198	5.778	5.70283	5.79436	5.82292	5.90574	5.92369		2055.84	1944.5	2051.97	1991.6	2093.12	2004.6	1729.09	1659.31	1725.16
sll1491periplasmicWD-repeatprotein	8	6.7706	6.77319	6.73463	6.42933	6.38541	6.4276	6.7195	6.76123	6.68372		7497.55	7089.09	7296.51	7348.28	7938.87	7053.22	10012.4	8967.13	8006.65
sll1528unknownprotein	8	5.57432	5.58851	5.4927	5.18927	5.17676	5.18472	5.18492	5.42964	5.28632		710.007	668.546	628.65	611.946	749.172	597.077	495.532	648.854	476.202
sll1568fibrillin	8	5.86216	5.87987	5.85769	5.50361	5.50646	5.48965	5.72709	5.75141	5.58568		1251.89	1194.9	1292.15	1149.07	1426.37	1094.27	1433.16	1223.89	871.686
sll1638hypotheticalprotein	8	7.70001	7.69727	7.67125	7.32919	7.27163	7.344	7.58056	7.60303	7.64984		46796.7	44717.1	46353.2	44618.4	44817.8	43556.9	54080.7	47168.8	56342.3
sll1769hypotheticalprotein	8	7.02617	7.03113	6.76426	6.80924	6.80134	6.78892	6.92838	6.96707	6.94865		12405.4	11854	7736.01	15736.1	17887.5	14458.9	15074.2	13457.2	13671.7
sll1771proteinserin-threoninphosphatase	8	6.40276	6.25302	6.38776	6.24497	6.12545	6.13367	6.41732	6.45953	6.29179		3632.11	2513.8	3679.12	5078.09	4778.16	3933.55	5539.55	4945.92	3628.18
sll181730SribosomalproteinS11	8	7.18761	7.19271	7.28963	6.83591	6.80006	6.92203	7.00462	7.10643	6.93497		17051.2	16357.9	21823.1	16600.2	17842.9	18835.7	17502.1	17714	13299.1
sll7062unknownprotein	8	5.94529	5.88329	5.90437	5.66365	5.49897	5.61205	5.90017	5.51278	5.8811		1474.69	1203.08	1416.88	1583.66	1405.66	1395.5	2011.57	764.462	1582.97
slr0007probablesugar-phosphatenucleotidyltransferase	8	6.36076	6.35547	6.30963	6.03189	5.87534	5.87697	6.1433	6.30927	6.32087		3343.64	3083.27	3153.28	3312.94	2931.68	2362.13	3238.66	3677.48	3847.65
slr0049hypotheticalprotein	8	6.55449	6.58708	6.54903	6.30829	6.21572	6.20965	6.41634	6.40038	6.48789		4897.72	4892.08	5058.25	5765.28	5699.38	4574.46	5528.92	4401.35	5391.24
slr0105hypotheticalprotein	8	5.73845	5.7558	5.56171	5.42447	5.27561	5.30944	5.54297	5.3868	5.55389		981.09	933.12	720.395	980.517	908.712	764.96	999.228	596.285	817.48
slr0151unknownprotein	8	6.76559	6.76271	6.73291	6.29363	6.38313	6.45194	6.60599	6.69785	6.63282		7423.9	6942.55	7271.78	5598.33	7903.6	7402.66	8016.33	7913.5	7224.48
slr0164ATP-dependentClpproteaseproteolyticsubunit	8	6.60963	6.71828	6.65989	6.26529	6.39079	6.39046	6.46547	6.50587	6.39714		5459.81	6354.19	6295.65	5289.19	8022.73	6551.53	6087.45	5419.23	4488.4
slr0208hypotheticalprotein	8	6.31643	6.39716	6.3166	6.02086	6.00501	6.03306	6.18515	6.29259	6.2538		3063.98	3350.42	3196.97	3240.5	3776.62	3220.91	3515.34	3558.47	3360.22
slr0370succinate-semialdehydedehydrogenase(NADP+)	8	6.086	6.14214	6.08821	5.65276	5.46318	5.4678	5.77996	5.98532	5.9488		1945.84	2015.36	2036.76	1549.46	1310.76	1047.78	1589.54	1941.27	1814.9
slr0426GTPcyclohydrolaseI	8	6.48666	6.51904	6.55807	6.11146	6.38625	6.49585	6.5251	6.38815	6.26131		4285.01	4271.67	5149.33	3885.79	7951.9	8077.43	6841.68	4296.46	3411.58
slr04443-phosphoshikimate1-carboxyvinyltransferase	8	6.08704	5.98553	5.79508	5.6504	5.59511	5.67653	5.50482	5.67136	6.00647		1949.83	1475	1141.93	1542.15	1696	1586.22	927.279	1045.15	2039.08
slr0455hypotheticalprotein	8	7.18763	7.09496	7.06461	6.77099	6.69714	6.80666	6.85751	6.98022	6.85459		17051.9	13462.1	13996.1	14574.7	14593.8	14977.5	13120.3	13810.8	11306.3
slr0659oligopeptidaseA	8	5.73858	5.73077	5.69039	5.22655	5.27363	5.37286	5.53499	5.71888	5.60756		981.341	887.711	928.728	659.425	905.205	867.676	983.73	1147.84	911.068
slr0662argininedecarboxylase	8	5.41024	5.40897	5.35376	4.81364	4.83223	5.11157	5.35413	5.38545	5.28319		513.877	467.435	477.854	288.222	382.253	516.317	690.269	594.7	473.201
slr0729hypotheticalprotein	8	7.08041	7.1213	7.07496	6.63263	6.57504	6.72545	7.05411	7.10009	7.01465		13804.6	14187.8	14285	11044.8	11497.5	12745.9	19283.7	17493.9	15621
slr0809dTDP-glucose4,6-dehydratase	8	6.02412	6.09965	6.09054	5.65407	5.53602	5.63059	5.99345	6.10233	5.92072		1722.49	1851.71	2046.15	1553.54	1511.14	1447.86	2414.84	2445.15	1714.84
slr0835MoxRproteinhomolog	8	6.13837	6.18823	6.13494	5.84135	5.74056	5.88919	6.03683	6.06236	6.05358		2157.35	2209.27	2233.58	2261.25	2253.19	2420.18	2629	2259.81	2242.62
slr0861glycinamideribonucleotidetransformylase	8	5.80899	5.78573	5.78509	5.47949	5.50524	5.54477	5.72093	5.73634	5.71831		1127.38	990.478	1119.63	1094.84	1422.98	1220.9	1415.97	1188.05	1139.44
slr08863-oxoacyl-[acyl-carrierprotein]reductase	8	7.055	7.13335	7.0658	6.59846	6.67023	6.78854	6.74015	7.06524	7.00548		13130.5	14532.6	14029	10313.7	13846.6	14447.9	10425.7	16332	15334.4
slr0923hypotheticalproteinYCF65	8	7.05246	7.06183	6.99345	6.69964	6.67333	6.74659	6.90494	6.98783	6.96057		13064.9	12601.9	12161.9	12632.5	13930.7	13292.7	14397.7	14019.6	14004.8
slr0942alcoholdehydrogenase[NADP+]	8	6.18986	6.18007	6.18622	5.90641	5.81196	5.94775	6.23378	6.3378	6.18873		2387.7	2173.63	2471.52	2576.23	2590.35	2718.77	3866.67	3890.32	2946.42
slr1064probableglycosyltransferase	8	5.89266	5.85789	6.00612	5.55999	5.42269	5.6615	5.83038	5.93232	5.79709		1329.43	1143.69	1732.06	1286.55	1211.1	1539.56	1754.54	1748.61	1335.94
slr1067UDP-glucose4-epimerase	8	6.18648	6.13985	6.18124	5.81279	5.7732	5.78297	5.99129	6.05392	6.0693		2371.85	2006.19	2447.34	2135.44	2401.5	1959.75	2404.64	2222.5	2314.96
slr1104hypotheticalprotein	8	5.96258	6.01498	5.94206	5.6376	5.6274	5.72659	5.81133	5.9276	5.77503		1525.8	1564.17	1526.32	1503.09	1806.4	1752.09	1690.28	1732.41	1277.73
slr1159glycinamideribonucleotidesynthetase	8	5.92475	5.94023	5.88173	5.77068	5.47481	5.73056	5.79741	5.80085	5.85523		1416.2	1347.66	1354.95	1962.6	1340.87	1765.96	1644.81	1349.24	1502.39
slr1179hypotheticalprotein	8	5.98408	5.90829	5.82012	5.64186	5.60637	5.65986	5.672	5.77328	5.70421		1591.82	1264.54	1199.79	1515.98	1733.71	1534.55	1286.56	1277.83	1107.45
slr1194hypotheticalprotein	8	6.25897	6.2184	6.20153	5.91097	5.83527	5.93648	6.01745	6.16352	5.9781		2736.01	2346.19	2547.35	2599.88	2711	2658.57	2531.07	2758.77	1925.54
slr1272probableporin;majoroutermembraneprotein	8	7.08721	7.10796	7.04269	6.86897	6.82107	6.87888	6.95992	7.02662	6.96567		13990.8	13815.5	13403.4	17737.5	18590.3	17288.3	16034.8	15134.2	14149.8
slr1276hypotheticalprotein	8	7.16732	7.07922	7.11998	6.77581	6.70516	6.75122	6.99943	7.04708	6.98853		16383	13046.4	15612.6	14716.2	14824.2	13415.5	17325.1	15757.4	14818.3
slr1338hypotheticalprotein	8	6.43533	6.54089	6.29079	6.30503	6.05774	6.1401	6.31207	6.45941	6.31542		3872.83	4461.81	3038.16	5727.73	4186.29	3984.12	4507.52	4944.75	3805.53
slr1516superoxidedismutase	8	7.77151	7.79341	7.73617	7.49775	7.37725	7.51311	7.7122	7.76215	7.7212		53876.3	54161.7	52690.9	62552.6	55085.5	60948.8	69988.8	64556.7	65076.6
slr1550lysyl-tRNAsynthetase	8	5.62412	5.60359	5.62115	5.22536	5.11304	5.26293	5.37195	5.44929	5.53356		783.207	688.945	810.082	657.854	661.507	697.445	714.789	674.492	784.595
slr19452,3-bisphosphoglycerate-independentphosphoglyceratemutase	8	5.64241	5.68004	5.69381	5.49011	5.36056	5.45921	5.83167	5.68204	5.62446		811.946	802.342	935.019	1118.39	1072.71	1030.05	1758.98	1067.4	942.701
slr1992glutathioneperoxidase-likeNADPHperoxidase	8	7.1825	7.15125	7.00186	6.65068	6.53604	6.74471	7.05227	7.02784	7.06644		16880.4	15060.5	12365.5	11451.7	10654.3	13243.1	19214.4	15170.7	17343.4
slr2001cyanophycinase	8	6.38989	6.3716	6.31806	5.87295	5.86219	5.85633	6.02395	6.11474	6.2348		3541.16	3184.01	3206.19	2409.11	2857.35	2267.23	2563.51	2505.73	3233.73
ssr1528hypotheticalprotein	8	7.50741	7.50962	7.48071	7.26848	7.2923	7.2223	7.41014	7.43502	7.55631		32019	30764.1	31822.2	39506.2	46664.1	34202.2	38731.7	33865.3	46644.4
sll0039positivephototaxisprotein,two-componentresponseregulatorCheYsubfamily	7	6.65104	6.62202	6.52519	6.32108	6.25559	6.46894	6.54024	6.68217	6.44044		5923.96	5244.9	4825.72	5914.99	6160.92	7656.94	7047.62	7672.53	4898.58
sll0043positivephototaxisprotein,homologoustochemotaxisproteinCheA,two-componenthybridhistidinekinase	7	5.06919	4.95572	5.17918	4.89163	4.68376	4.63178	5.02983	5.02387	4.76545		262.436	189.404	338.554	336.991	286.035	199.046	365.71	291.477	166.317
sll0053biotincarboxylase	7	5.80589	5.94233	5.91351	5.4283	5.45419	5.43016	5.69508	5.86583	5.7338		1120.51	1353.31	1442.68	988.073	1287.95	972.29	1346.06	1533.71	1175.64
sll0102hypotheticalprotein	7	5.81261	5.8287	5.73774	5.53164	5.49129	5.58837	5.61958	5.82446	5.79415		1135.45	1079.05	1019.72	1215.48	1384.73	1331.37	1161.01	1413.55	1328.03
sll0145ribosomereleasingfactor	7	6.9378	7.08261	7.03246	6.77938	6.70685	6.79271	6.85753	7.01799	6.86804		10423	13134.8	13135.4	14821.9	14873.2	14568.1	13120.8	14878.8	11617.6
sll0148hypotheticalprotein	7	5.56415	5.71915	5.64571	5.4383	5.18056	5.44403	5.67902	5.68622	5.44077		695.921	867.388	850.323	1008.08	754.753	999.454	1304.37	1076.24	650.518
sll0401citratesynthase	7	5.99976	5.97322	5.90886	5.65082	5.52854	5.61109	5.59082	5.89845	5.79574		1641.77	1439.25	1429.5	1543.45	1489.23	1392.84	1097.41	1635.62	1332.3
sll0414hypotheticalprotein	7	5.90052	5.83294	5.98873	5.48463	5.60139	5.65941	5.90204	5.91616	5.70501		1350.18	1088.2	1673.61	1106.18	1716.93	1533.18	2018.95	1693.76	1109.24
sll0422asparaginase	7	6.18622	6.2243	6.1756	5.99797	5.99953	5.99689	6.17243	6.05603	6.1274		2370.64	2373.95	2420.24	3095.19	3736.42	2997.58	3428.83	2231.77	2603.17
sll0469ribose-phosphatepyrophosphokinase	7	6.5126	6.52295	6.4666	6.21775	6.1384	6.15214	6.41402	6.46133	6.39305		4509.71	4305.09	4298.66	4808.45	4900.55	4080.56	5503.85	4963.51	4451.48
sll0470hypotheticalprotein	7	6.89567	6.84783	6.83274	6.49962	6.41933	6.41275	6.78207	6.82287	6.77468		9592.72	8226.19	8855.74	8460.05	8482.61	6848.17	11317.9	10126.2	9621.26
sll0601nitrilasehomolog	7	6.31975	6.34928	6.33298	6.11916	5.97906	6.06228	6.29475	6.30533	6.1442		3084.09	3045.47	3302.03	3946.23	3589.98	3413.41	4357.16	3649.01	2693.01
sll0735hypotheticalprotein	7	5.72643	5.69545	5.65669	5.45971	5.54357	5.61209	5.54384	5.9	5.61161		958.127	827.368	868.955	1052.28	1533.59	1395.61	1000.93	1640.63	918.551
sll0752hypotheticalprotein	7	5.83232	5.82206	5.8273	5.52061	5.3711	5.44886	5.61629	5.7358	5.56919		1180.41	1064.86	1216.92	1188.9	1095.02	1009.09	1153.55	1186.79	843.134
sll0764ureatransportsystemATP-bindingprotein	7	5.9616	5.98027	5.92318	5.62104	5.51647	5.62658	5.9137	5.89729	5.858		1522.85	1459.62	1470.48	1454.02	1454.53	1436.37	2065.59	1631.88	1510.82
sll0897DnaJprotein,heatshockprotein40,molecularchaperone	7	6.14879	6.17612	6.14414	5.72967	5.77596	5.88176	5.9892	6.12428	5.97325		2202.1	2156.58	2274.51	1807.72	2414.48	2384.71	2394.82	2553.32	1906.77
sll0902ornithinecarbamoyltransferase	7	6.36751	6.37053	6.32502	6.00273	5.95847	6.01225	6.14311	6.29977	6.23216		3388.4	3177.22	3250.55	3124.86	3448.48	3090.46	3237.45	3609.22	3216.53
sll0982unknownprotein	7	6.79184	6.82147	6.75079	6.42728	6.41063	6.48252	6.69207	6.71506	6.69031		7817.98	7805.15	7533.02	7318.15	8339.7	7866.33	9488.64	8186.7	8113.92
sll0997hypotheticalprotein	7	6.14919	6.16859	6.18568	5.92425	5.86604	5.95207	6.03362	6.10278	5.9793		2203.83	2124.46	2468.88	2670.01	2878.92	2742.2	2612.53	2447.32	1930.21
sll1058dihydrodipicolinatereductase	7	6.69644	6.71395	6.61996	6.38457	6.17921	6.36474	6.41088	6.56643	6.58562		6478.29	6299.59	5818.47	6717.72	5307.13	6225.18	5470.1	6106.71	6567.61
sll110130SribosomalproteinS10	7	7.09729	7.1232	7.04411	6.78697	6.72047	6.7847	6.97415	7.03949	7.01632		14271.4	14241.6	13441	15049.1	15274.1	14338.1	16488.1	15523.3	15673.8
sll1143ATP-dependenthelicasePcrA	7	6.51282	6.49406	6.48538	6.7814	6.72336	6.83897	6.60604	6.7331	6.30585		4511.67	4064.2	4461.01	14882	15360.6	15970.5	8017.12	8483.21	3732.68
sll1178probablecarbamoyltransferase	7	5.70522	5.7121	5.63041	5.11264	5.29444	5.28287	5.29181	5.46482	5.43435		918.912	855.285	825.026	524.816	942.753	725.628	610.946	695.47	642.138
sll1214hypotheticalproteinYCF59	7	5.86472	5.84269	5.79416	5.56964	5.49629	5.57173	5.77073	5.76189	5.72266		1258.22	1109.56	1139.86	1311.67	1398.32	1288.08	1561.06	1249.45	1149.49
sll1221diaphorasesubunitofthebidirectionalhydrogenase	7	5.75471	5.78677	5.56296	5.2305	5.24252	5.31359	5.44187	5.50158	5.64218		1013.03	992.533	722.175	664.667	851.843	771.293	819.707	747.762	977.048
sll1298putativecarboxymethylenebutenolidase	7	6.69158	6.70213	6.6801	6.38918	6.32362	6.38027	6.56043	6.64413	6.58751		6416.56	6152.91	6551.89	6780.08	7036.37	6420.23	7331.92	7117.99	6592.73
sll1315unknownprotein	7	6.2479	6.24135	6.19676	5.87977	5.84982	5.87591	6.10065	6.09889	6.10435		2676.98	2456.01	2523.48	2442.27	2789.15	2357.16	2979.09	2428.62	2484.77
sll1323ATPsynthasesubunitb'ofCF(0)	7	7.40637	7.42693	7.34392	7.04489	7.069	7.21672	7.28641	7.35927	7.30462		26239	26089.6	24291.8	25236.6	30170.3	33825.2	30395.5	29165.9	28057.1
sll1390hypotheticalprotein	7	6.40815	6.37925	6.25438	6.0875	5.96208	5.99084	6.21953	6.24822	6.26663		3670.89	3232.93	2827.46	3703.59	3472.88	2961.77	3760.23	3260.32	3448.43
sll1423globalnitrogenregulator	7	6.21378	6.1986	6.20409	5.8029	5.78656	5.95945	6.02926	6.08418	6.03423		2502.93	2255.41	2560.26	2093.53	2464.98	2782.71	2590.31	2359.18	2156.67
sll1443CTPsynthetase	7	6.0209	6.04033	5.9709	5.51917	5.6048	5.69038	5.72295	5.85658	5.75623		1711.6	1645.23	1615.73	1185.47	1728.4	1630.47	1421.59	1505.99	1230.13
sll1594ndhF3operontranscriptionalregulator,LysRfamilyprotein	7	5.88036	5.92071	5.81705	5.59806	5.50337	5.56977	5.80745	5.82274	5.74189		1297.6	1296.23	1192.54	1388.56	1417.79	1283.07	1677.48	1408.76	1195.01
sll1688threoninesynthase	7	5.70685	5.82102	5.63706	5.55583	5.44364	5.53982	5.67911	5.72125	5.7141		921.868	1062.65	835.927	1275.86	1261.68	1208.96	1304.6	1153.22	1129.79
sll1735hypotheticalprotein	7	7.58279	7.60021	7.55878	7.25904	7.18324	7.22448	7.46654	7.55291	7.49389		37145.9	36851.8	37124.4	38765.8	37711.9	34350.7	43255.9	42729.5	41119.8
sll174050SribosomalproteinL19	7	7.27272	7.26517	7.23992	6.91655	6.88745	6.97581	6.99272	7.07507	7.02942		20164.3	18899.4	19783.4	19512.4	21163.6	20959.6	17098.9	16651.7	16094
sll180750SribosomalproteinL24	7	7.22204	7.20186	7.19153	6.9042	6.90479	6.90577	7.06296	7.14164	7.11624		18248.1	16658.9	17981.1	19035.3	21892.6	18237	19621	18987.8	19178.5
sll180930SribosomalproteinS8	7	7.09947	6.96258	6.99728	6.75882	6.70014	6.82212	6.96493	6.95749	6.9466		14332.9	10340.1	12254.2	14223.5	14679.5	15444.7	16193	13205.4	13615.2
sll181350SribosomalproteinL15	7	6.84008	6.90726	7.03007	6.9562	6.84661	6.91275	6.89105	6.85484	7.06187		8597.52	9260.64	13073.6	21126.4	19541.1	18491.6	14011.2	10785.3	17184.1
sll1835periplasmicprotein,functionunknown	7	7.19078	7.20801	7.13258	6.83254	6.70126	6.78782	7.0959	7.09026	7.12476		17158	16864.4	16005.8	16488.5	14711.7	14427.3	20928.7	17158	19511.3
sll1852nucleosidediphosphatekinase	7	6.78888	6.78214	6.73094	6.48503	6.46025	6.57636	6.56851	6.39198	6.29907		7772.52	7216.68	7243.56	8216.23	9188.36	9478.45	7448.89	4329.03	3681.92
slr1311photosystemIID1protein;sll1867photosystemIID1protein;slr1181photosystemIID1protein	7	7.59185	7.62735	7.5601	7.26998	7.26086	7.28677	7.39665	7.47051	7.40596		37814.9	38900.1	37221.2	39625.2	43884.9	38875.8	37721.6	36320.5	34429.2
sll5080non-hemechloroperoxidase	7	6.55485	6.51863	6.47321	6.07427	5.97827	6.16785	6.31788	6.50813	6.44772		4901.2	4268.18	4355.12	3606.67	3584.45	4209.93	4559.12	5443.44	4971.13
slr0001hypotheticalprotein	7	6.68227	6.69346	6.67443	6.38525	6.33248	6.43154	6.47072	6.5182	6.47573		6299.93	6047.5	6478.97	6726.89	7159.18	7108.64	6150.37	5552.62	5260.45
slr0006unknownprotein	7	7.73811	7.79828	7.69684	7.42797	7.41659	7.46292	7.59014	7.66507	7.64835		50445	54690	48754.9	54387.8	59484.7	55164.7	55105.1	53308	56173
slr0042probableporin;majoroutermembraneprotein	7	5.89739	5.85092	5.82571	5.71419	5.66478	5.7071	5.7629	5.78735	5.79412		1341.88	1127.91	1213.1	1752.49	1943.21	1685.54	1537.3	1313.79	1327.95
slr0051periplasmicbeta-typecarbonicanhydrase	7	6.67253	6.72207	6.58259	6.37526	6.39166	6.46055	6.47406	6.64562	6.56687		6180.18	6402.37	5404.7	6593.53	8036.37	7530.37	6190.74	7138.94	6323.56
slr0075ABCtransporterATP-bindingprotein	7	5.67258	5.51461	5.57351	5.45353	5.48159	5.48697	5.73836	5.86727	5.781		861.675	576.983	737.373	1039.33	1358.75	1088.46	1465.15	1538.07	1293.23
slr0165ATP-dependentClpproteaseproteolyticsubunit	7	6.52466	6.46076	6.39326	6.18119	6.03201	6.08243	6.31668	6.3871	6.23608		4618.16	3803.21	3719.28	4468.69	3981.12	3552.83	4548.41	4287.57	3242.1
slr0169hypotheticalprotein	7	6.00255	6.00792	5.89813	5.58836	5.70419	5.74044	5.88491	5.9721	5.73624		1650.82	1542.31	1399.54	1361.82	2098.69	1800.97	1952.33	1891.31	1181.45
slr0185orotatephosphoribosyltransferase	7	6.43104	6.40659	6.43133	6.05937	6.01607	6.09405	6.24167	6.336	6.28289		3840.24	3413.98	4009.56	3500.54	3859.09	3635.8	3926.89	3876.54	3563.55
slr0209unknownprotein	7	5.51472	5.49667	5.45998	5.22355	5.14022	5.22433	5.46838	5.50297	5.44369		631.339	556.717	589.329	655.472	697.571	645.96	863.398	749.815	654.366
slr0280hypotheticalprotein	7	5.80481	5.68877	5.63416	5.34832	5.30062	5.39974	5.49805	5.57518	5.77256		1118.13	816.425	831.156	841.718	954.201	915.271	915.063	864.573	1271.37
slr0288glutamate--ammonialigase	7	5.7115	5.77495	5.72876	5.51989	5.49174	5.47644	5.66024	5.73055	5.56384		930.352	969.424	1001.8	1187.18	1385.95	1065.92	1257.26	1174.56	834.073
slr0399chaperon-likeproteinforquinonebindinginphotosystemII	7	5.90575	5.94123	6.02608	5.63716	5.61633	5.67761	5.8223	5.8738	5.8575		1364.17	1350.35	1801.67	1501.76	1767.77	1589.63	1726.99	1558.01	1509.29
slr0435biotincarboxylcarrierproteinofacetyl-CoAcarboxylase	7	6.97385	6.95926	6.94609	6.74499	6.6798	6.70936	6.9283	6.89859	6.83929		11190.3	10271.9	11076.4	13834.6	14107.8	12345	15071.8	11757.2	10962.3
slr0543tryptophansynthasebetasubunit	7	6.147	6.12911	6.13059	5.86176	5.7294	5.77428	5.91723	6.02861	6.0291		2194.34	1963.7	2214.48	2355.68	2204.61	1926.21	2079.92	2114.29	2134.44
slr0575hypotheticalprotein	7	6.46782	6.51248	6.39778	6.12753	6.09086	6.07441	6.39971	6.42455	6.35936		4128.86	4216.19	3752.61	4013	4466.03	3496.67	5351.72	4616.23	4158.67
slr0626probableglycosyltransferase	7	5.65728	5.7455	5.59627	5.39794	5.17849	5.33552	5.47139	5.60955	5.47903		836.087	914.159	771.257	929.738	751.708	805.639	868.503	925.208	702.777
slr0638glycyl-tRNAsynthetasealphachain	7	6.13542	6.12843	6.11096	5.80511	5.81763	5.78236	6.01549	6.01431	6.00724		2144.84	1961.04	2130.31	2102.82	2619.19	1957.38	2521.37	2055.5	2042.26
slr0689hypotheticalprotein	7	5.70678	5.88642	5.73477	5.59159	5.58442	5.6609	5.63801	5.75426	5.68205		921.74	1210.6	1013.76	1370.67	1660.96	1537.72	1203.69	1230.79	1058.98
slr0721malicenzyme	7	6.32687	6.33321	6.27024	5.942	5.89586	5.96677	6.19368	6.32459	6.17263		3127.66	2949.47	2917.38	2766.72	3051.56	2823.47	3574.57	3790.28	2852.16
slr0774protein-exportmembraneproteinSecD	7	5.82903	5.84944	5.71389	5.4843	5.52119	5.58219	5.6746	5.65326	5.62738		1172.78	1124.58	972.825	1105.44	1468	1315.13	1293.13	1008.5	948.277
slr0783triosephosphateisomerase	7	7.09461	7.08005	6.95462	6.89471	6.88739	6.92422	7.00843	7.00009	7.02111		14196.3	13068	11264.5	18676.6	21161.1	18917.8	17633.2	14362.7	15826.2
slr0806hypotheticalprotein	7	5.62169	5.48559	5.42535	5.12401	5.20153	5.21018	5.51323	5.50825	6.01502		779.466	544.557	550.389	536.914	786.306	628.054	942.681	757.663	2074.6
slr0848hypotheticalprotein	7	6.59311	6.61721	6.55199	6.24452	6.16026	6.32116	6.16322	6.50901	6.29345		5284.95	5194.86	5087.89	5073.51	5114.3	5708.88	3367.53	5452.89	3640.37
slr0876hypotheticalprotein	7	5.68464	5.67656	5.56247	5.21115	5.31003	5.18628	5.70044	5.63467	5.49971		882.396	796.796	721.477	639.381	971.899	598.93	1360.27	972.198	732.75
slr1031tyrosyltRNAsynthetase;ssr1720similartotyrosyltRNAsynthetase	7	5.93305	5.92354	5.81865	5.53579	5.53763	5.65316	5.8053	5.92026	5.79859		1439.55	1303.57	1196.32	1225.63	1515.9	1514.26	1670.43	1707.51	1340
slr1097hypotheticalprotein	7	6.37773	6.42589	6.37374	6.08696	6.04887	6.10223	6.19526	6.30835	6.27503		3457.33	3547.87	3578.69	3699.58	4114.39	3695.37	3585.65	3670.81	3507.43
slr1140DegT/DnrJ/EryC1/StrSfamilyprotein	7	5.94452	5.98486	5.80111	5.68783	5.73988	5.6891	5.84167	5.89645	5.93048		1472.46	1473.03	1155.6	1662.3	2250.19	1626.33	1793.78	1629.18	1748.98
slr1196periplasmicprotein,functionunknown	7	5.43954	5.54971	5.55414	4.90535	5.15993	4.88905	5.31654	5.39512	5.31235		544.417	618.794	709.71	346.387	724.947	331.838	641.27	606.15	501.906
slr1223hypotheticalprotein	7	6.28348	6.28375	6.23099	5.95262	5.95941	5.85884	6.18991	6.22305	6.19173		2871.38	2672.58	2699.88	2826.24	3454.82	2278.56	3548.27	3102.43	2964.33
slr1224ATP-bindingproteinofsugarABCtransporter	7	5.92519	5.77491	5.83165	5.60369	5.47347	5.47336	5.66333	5.82986	5.85964		1417.43	969.347	1227.41	1404.32	1337.37	1059.42	1264.9	1428.68	1515.83
slr1263hypotheticalprotein	7	5.98602	5.99807	6.01716	5.69234	5.68025	5.71546	5.95698	5.95552	5.93103		1597.92	1512.33	1770.22	1677.4	2002.82	1713.77	2248.34	1830.47	1750.92
slr1280NADHdehydrogenasesubunitNdhK	7	6.85084	6.89891	6.76786	6.42936	6.31668	6.34299	6.70012	6.82477	6.62462		8781.74	9107.8	7791.18	7348.72	6941.64	5961.91	9639.45	10164.3	7105.82
slr1385unknownprotein	7	6.01397	6.02144	5.99739	5.70828	5.70947	5.87558	5.90415	6.08418	5.80223		1688.38	1584.44	1702.47	1731.86	2120.44	2355.62	2027.31	2359.18	1349.88
slr1406periplasmicprotein,functionunknown	7	7.6841	7.67262	7.59714	7.28943	7.20039	7.32315	7.4996	7.64691	7.4952		45352.5	42573.3	40044.7	41200.5	38996.4	41789.6	46149.8	51432.6	41228.7
slr1407unknownprotein	7	6.65052	6.70146	6.59451	6.37173	6.27573	6.3598	6.59575	6.61898	6.53012		5917.89	6144.7	5533.38	6547.04	6408.08	6164.38	7857.14	6773.55	5871.22
slr1452sulfatetransportsystemsubstrate-bindingprotein	7	6.17618	6.18529	6.10697	5.7976	5.71144	5.85936	6.13874	6.23616	6.07269		2324.2	2196.36	2113.6	2071.4	2128.62	2280.92	3209.86	3183.69	2330.86
slr1505unknownprotein	7	5.88738	5.90871	5.89766	5.67922	5.56738	5.55766	5.88027	5.84311	5.94344		1315.67	1265.6	1398.24	1633.86	1606.59	1252.57	1934.66	1466.51	1795.36
slr1537unknownprotein	7	5.81821	5.82136	5.76184	5.50154	5.43993	5.41979	5.62654	5.75019	5.74678		1148.05	1063.37	1069.41	1144.31	1252.57	952.464	1176.95	1220.95	1206.87
slr1590hypotheticalprotein	7	6.74105	6.74443	6.71751	6.42901	6.2999	6.36582	6.54586	6.70018	6.60746		7073.49	6694.15	7054.05	7343.57	6717.83	6238.55	7125.63	7949.95	6863.78
slr1623hypotheticalprotein	7	7.18631	7.19432	7.08888	6.7051	6.67078	6.7052	6.93231	6.91317	6.79374		17007.6	16410.4	14683	12771.5	13861.5	12243.4	15190.6	12100.1	9998.83
slr1718hypotheticalprotein	7	6.49142	6.53658	6.39393	6.20809	6.07679	6.08518	6.27935	6.30728	6.43135		4325.39	4423.65	3724.2	4716.24	4344.97	3572.29	4227.69	3663.07	4809.47
slr1743type2NADHdehydrogenaseNdbB	7	5.62203	5.6111	5.43812	5.34423	5.28393	5.38979	5.52405	5.59331	5.56737		779.988	699.335	564.439	834.846	923.599	897.356	962.874	896.045	840.041
slr1847hypotheticalprotein	7	6.81827	6.79353	6.63983	6.54612	6.58792	6.63975	6.65126	6.88903	6.69753		8235.89	7382.38	6051.22	9286.48	11790.4	10750.5	8759.65	11537.6	8233.1
slr1857isoamylase	7	5.98424	5.99238	5.8934	5.68104	5.62497	5.65936	5.68523	5.86884	5.82509		1592.32	1495.28	1386.53	1639.83	1797.85	1533.03	1320.34	1542.84	1413.66
slr1874D-alanine--D-alanineligase	7	5.99876	5.95848	6.08009	5.83127	5.79129	5.72604	6.05668	5.98722	6.02747		1638.54	1397.58	2004.37	2216.02	2487.86	1750.17	2733.24	1948.56	2127.42
slr1900hypotheticalprotein	7	6.37005	6.45576	6.37138	6.03246	5.96483	6.02346	6.30976	6.29429	6.28756		3405.4	3765.5	3562.06	3316.73	3491.59	3160.06	4487.17	3570.42	3597.32
slr1938putativetranslationinitiationfactorEIF-2bsubunit1	7	6.1503	6.18963	6.13446	5.79361	5.76332	5.84286	5.94101	6.02698	5.94614		2208.66	2215.44	2231.46	2054.9	2355.6	2207.36	2179.1	2107.5	1805.18
slr1940periplasmicprotein,functionunknown	7	6.03663	6.0498	6.0707	5.75237	5.83828	5.85781	5.669	5.96666	5.94058		1765.47	1676.58	1967.56	1891.87	2726.99	2273.91	1279.02	1871.13	1785.02
slr1984nucleicacid-bindingprotein,30SribosomalproteinS1homolog	7	6.38721	6.33015	6.41093	6.18361	6.0774	6.14761	6.23111	6.29896	6.34345		3522.51	2931.53	3851.3	4490.41	4350.15	4044.01	3846.5	3603.46	4027.17
slr2005periplasmicprotein,functionunknown	7	6.36361	6.43006	6.67916	6.05854	6.37891	6.43457	6.26425	6.83334	6.16545		3362.47	3577.48	6539.75	3494.72	7838.72	7151.56	4104.47	10337.5	2811.1
slr2034putativehomologofplantHCF136,whichisessentialforstabilityorassemblyofphotosystemII	7	6.42251	6.42915	6.39794	6.07737	6.03044	6.15217	6.23063	6.36052	6.24662		3776.23	3570.99	3753.8	3629.15	3968.93	4080.81	3842.88	4068.6	3311.85
slr2144periplasmicprotein,functionunknown	7	6.63539	6.67545	6.5833	6.30166	6.25035	6.30003	6.51901	6.59245	6.54557		5744.08	5834.27	5412.28	5689.17	6098.19	5474.19	6760.55	6428.26	6057.31
slr6110putativesignallingprotein	7	5.56851	5.59344	5.59564	5.04883	5.26057	5.1823	5.34753	5.55066	5.39676		701.925	675.147	770.299	461.807	882.408	594.213	681.403	823.759	595.194
slr7012hypotheticalprotein	7	5.9823	6.03286	5.95273	5.66124	5.48872	5.58727	5.87967	5.87776	5.41452		1586.25	1620.92	1558.81	1576.03	1377.8	1328.47	1932.39	1570.22	616.929
ssl2874hypotheticalprotein	7	7.37599	7.39658	7.3567	6.98003	6.94623	7.01271	7.29638	7.37625	7.32597		24714.5	24558.2	24912.4	22160	23738.1	22553.8	30994.9	30159.1	29293.3
sll0016probablemembrane-boundlytictransglycosylaseA	6	4.68171	5.3358	4.38204	4.97231	4.47229	5.02747	5.20328	5.27499	5.33955		122.308	404.004	70.1843	396.141	189.256	436.873	513.677	478.287	530.248
sll0048unknownprotein	6	5.87948	5.67637	5.65758	5.47067	5.4468	5.45057	5.75912	5.65772	5.6014		1295.35	796.495	870.483	1075.65	1269.49	1012.52	1525.96	1017.41	899.804
sll0051hypotheticalprotein	6	7.21793	7.23987	7.19232	6.87111	6.79896	6.8887	7.11906	7.13523	7.07383		18100.9	17970	18009.1	17813.7	17804.6	17628.9	21900	18749.3	17604.2
sll0207glucose-1-phosphatethymidylyltransferase	6	5.40009	5.16909	5.23759	5.13274	5.16714	5.18219	5.33441	5.42786	5.38609		503.702	289.789	379.929	546.392	735.228	594.083	664.114	646.58	582.505
sll0220L-glutamine:D-fructose-6-Pamidotransferase	6	5.87352	5.88792	5.83994	5.48749	5.39176	5.53335	5.67909	5.75022	5.74732		1280.23	1214.23	1247.66	1112.54	1140.1	1193.52	1304.55	1221.02	1208.19
sll0244UDP-glucose4-epimerase	6	5.81725	5.78741	5.80555	5.4906	5.36074	5.52896	5.65623	5.66678	5.61504		1145.88	993.8	1165.78	1119.49	1073.08	1183.15	1247.43	1035.76	924.936
sll0301hypotheticalprotein	6	6.30086	6.31336	6.40731	5.95358	5.87819	5.93631	6.16203	6.15275	6.15582		2971.41	2835.05	3823.88	2831.69	2948.05	2657.68	3359.69	2700.79	2756.96
sll0443unknownprotein	6	5.3927	5.20442	5.11724	5.15993	4.76577	5.05289	5.2821	5.32482	5.31948		496.421	310.93	299.59	576.996	335.722	459.502	599.436	527.677	509.185
sll0455homoserinedehydrogenase	6	6.16814	6.1867	6.08142	5.79792	5.73769	5.84422	6.06393	6.0408	6.02309		2287.68	2202.54	2009.64	2072.73	2240.59	2213.33	2772.33	2165.73	2108.69
sll0524hypotheticalprotein	6	5.29418	5.44011	5.43982	5.07346	5.19002	5.0269	5.53543	5.46159	5.37934		408.834	497.366	566.337	485.178	768.827	436.378	984.578	691.054	574.618
sll0712cysteinesynthase	6	6.11408	6.13701	6.08604	5.8427	5.76506	5.83589	5.97626	6.02436	6.03157		2056.53	1994.86	2028.05	2267.38	2363.62	2177.01	2334.88	2096.64	2145.11
sll0753FolDbifunctionalprotein	6	5.88494	5.7865	5.86214	5.55678	5.59443	5.63378	5.51929	5.77935	5.72722		1309.36	991.999	1303.56	1278.29	1693.75	1457.07	953.938	1293.22	1160.12
sll0755thioredoxinperoxidase	6	6.42203	6.44433	6.38451	6.16119	6.06982	6.13277	6.33652	6.29728	6.38477		3772.66	3680.69	3655.59	4293.09	4286.23	3926.52	4728.65	3591.54	4377.66
slr0927photosystemIIreactioncenterD2protein;sll0849photosystemIIreactioncenterD2protein	6	7.40557	7.38482	7.34588	7.15027	7.02383	7.05065	7.35011	7.19084	7.37042		26197.7	23989.3	24386	31171.9	27622.7	24319.5	34434.9	20922.5	32044.6
sll0853hypotheticalprotein	6	6.42285	6.39512	6.38158	6.10151	6.03499	6.06562	6.22399	6.26074	6.26684		3778.76	3336.82	3634.51	3809.06	4004.35	3436.14	3793.22	3341.83	3449.89
sll0891malatedehydrogenase	6	6.04926	6.0798	6.05192	5.685	5.66994	5.80758	5.85019	6.04458	6.00424		1809.96	1779.88	1895.95	1652.9	1962.89	2057.95	1823.97	2181.94	2029.92
sll10693-oxoacyl-[acyl-carrier-protein]synthaseII	6	6.37133	6.35497	6.26131	6.02003	5.92631	6.02424	6.23045	6.29387	6.26136		3414	3080.2	2866.41	3235.12	3238.55	3164.96	3841.53	3567.46	3411.92
sll1080ABCtransportsystemsubstrate-bindingprotein	6	5.97357	5.99657	6.02098	5.73128	5.67862	5.71166	5.88958	5.99225	5.91736		1559.2	1507.81	1783.62	1813.57	1996.45	1700.88	1970.27	1967.99	1703.24
sll1110peptidechainreleasefactor1	6	5.42856	5.52209	5.48987	5.29627	5.24883	5.09461	5.44693	5.14697	5.38837		532.765	585.65	625.148	758.328	862.405	499.21	827.872	371.569	585.193
sll1188hypotheticalprotein	6	6.29203	6.43675	6.317	6.15094	6.08764	6.19047	6.26888	6.20623	6.11394		2920.16	3625.5	3199.49	4205.79	4438.03	4403.43	4141.87	3001.21	2533.36
sll1249pantothenatesynthetase/cytidylatekinase	6	5.27596	5.40382	5.41328	5.1377	4.88768	5.07762	5.38719	5.39712	5.30371		394.417	462.662	537.43	551.851	425.975	482.641	736.449	608.546	493.224
sll1262hypotheticalprotein	6	7.20989	7.20156	7.15776	6.841	6.79107	6.87227	7.11005	7.18316	7.14672		17816.4	16649	16821.5	16770.4	17532.3	17062.7	21516.9	20608	20396.1
sll1282riboflavinsynthasebetasubunit	6	6.27235	6.2749	6.26	5.76051	5.93309	6.00544	6.12921	6.19181	6.15241		2809.1	2625.85	2859.01	1922.99	3281.71	3048.93	3150.5	2917.06	2738.03
sll1338unknownprotein	6	7.05227	7.04466	6.93869	6.69081	6.67042	6.67595	6.87731	6.98578	6.83063		13060	12178	10915.8	12410.9	13851.7	11552.2	13639.2	13963.1	10772.2
sll1343aminopeptidase	6	5.1959	5.13666	5.16803	4.95128	4.94249	5.008	5.13685	5.19554	5.04844		336.859	271.65	331.184	379.79	474.104	420.297	451.002	408.922	294.542
sll1384similartoDnaJprotein	6	6.4816	6.47625	6.51368	6.18557	5.31746	6.20863	5.80726	6.3349	6.24445		4242.5	3922.46	4717.31	4508.09	986.106	4565.2	1676.86	3868.14	3297.37
sll1398photosystemIIreactioncenter13kDaprotein	6	7.46866	7.46471	7.40412	7.12859	7.02951	7.11853	7.25789	7.36539	7.33222		29665.3	28130	27357	29846.4	27930.9	27830.5	28744	29520	29665.4
sll14703-isopropylmalatedehydrataselargesubunit	6	6.19808	6.17679	6.17598	5.93357	5.7835	5.90199	6.03109	6.12336	6.1283		2426.69	2159.47	2422.06	2720.36	2450.3	2482.51	2599.61	2548.7	2607.91
sll1515glutaminesynthetaseinactivatingfactorIF17	6	6.60249	6.55867	6.47408	6.03443	6.10212	6.11052	6.0958	6.47249	6.50977		5383.54	4622.76	4362.6	3329.85	4565.33	3756.73	2950.92	5073.97	5634.81
sll1545glutathioneS-transferase	6	6.41206	6.54611	6.58362	6.1837	6.22528	6.26724	6.38232	6.49517	6.44596		3699.28	4508.48	5415.7	4491.22	5806.79	5128.95	5172.49	5306.07	4953.49
sll1555two-componenthybridsensorandregulator	6	5.3878	5.60771	5.52323	4.57208	4.71521	4.87572	5.39966	5.33304	5.3656		491.652	694.626	667.701	177.603	304.155	323.166	754.659	536.301	558.892
sll1654hypotheticalprotein	6	7.05477	7.05457	6.9118	6.62982	6.61876	6.61861	6.79054	6.88108	6.86728		13124.5	12420.9	10351.5	10982.8	12522.4	10308.4	11507.3	11358.1	11599.8
sll1667periplasmicprotein,similartomitochondrialoutermembrane72Kprotein	6	5.94254	5.86925	5.80485	5.58215	5.44342	5.67814	5.78034	5.81053	5.84063		1466.72	1169.88	1164.17	1344.98	1261.14	1591.3	1590.73	1375.24	1458.74
sll1669shikimatekinase	6	5.66768	5.7109	5.66971	5.21714	5.10571	5.1262	5.55994	5.5691	5.47186		853.396	853.242	891.578	647.104	652.104	531.544	1033	854.268	692.673
sll174650SribosomalproteinL12	6	8.19858	8.23583	8.17391	7.85552	7.81806	7.86883	8.04774	8.09311	8.07225		124980	130813	125029	128140	130296	123561	135043	123996	132230
sll180150SribosomalproteinL23	6	7.53595	7.54093	7.43149	7.14517	7.14401	7.16435	7.31863	7.41845	7.30739		33871.1	32745.1	28875.8	30854.9	34930.4	30482.8	32375.7	32776.5	28214.5
sll180350SribosomalproteinL22	6	7.29957	7.30419	7.35965	6.77177	6.91353	6.98835	7.1451	7.31122	7.20831		21259.8	20427.9	25057.9	14597.5	22269.5	21488.3	23046.1	26528.9	23097.7
sll180650SribosomalproteinL14	6	7.2464	7.27149	7.168	6.91858	6.917	6.96636	7.05469	7.15112	7.02214		19145.3	19139	17165	19592	22420.9	20569.8	19305.7	19346.1	15859.1
sll1873unknownprotein	6	8.1313	8.14442	8.09499	7.77909	7.73173	7.82215	7.99887	8.0477	8.0333		109464	109025	106992	109939	110080	112617	122715	113374	122227
sll1927ABCtransporterATP-bindingprotein	6	5.59855	5.54013	5.44323	5.02526	4.90193	5.16605	4.83703	5.22791	5.14718		744.725	607.091	570.162	440.497	437.997	575.336	250.681	435.878	359.544
sll1958histidinolphosphateaminotransferase	6	5.77016	5.82797	5.82469	5.7692	5.44514	5.43178	5.90199	5.73621	5.90986		1044.34	1077.48	1210.66	1956.78	1265.38	975.425	2018.75	1187.75	1677.64
sll5034hypotheticalprotein	6	6.74374	6.34721	6.56117	5.43295	5.46799	6.03559	6.27969	6.44951	6.26947		7111.08	3032.93	5180.93	997.325	1323.13	3237.14	4230.51	4849.15	3468.26
sll5079probableshortchaindehydrogenase	6	5.36148	5.48557	5.26731	5.13751	4.99566	5.35877	5.30481	5.41275	5.15821		466.805	544.536	402.886	551.641	525.984	843.724	626.703	627.596	367.643
slr0067MRPproteinhomolog	6	5.79558	5.69158	5.82095	5.3101	5.24758	5.21155	5.53656	5.55206	5.48515		1097.98	821.01	1201.76	779.643	860.303	629.766	986.76	826.037	711.517
slr0110hypotheticalprotein	6	6.15585	6.18639	6.11538	5.90957	5.77098	5.70864	5.83459	6.19053	6.10954		2232.94	2201.18	2148.98	2592.59	2391.11	1690.71	1769.07	2909.71	2510.95
slr0148hypotheticalprotein	6	6.56144	6.45997	6.38367	6.19557	6.1352	6.20115	6.38104	6.48923	6.511		4965.25	3797.23	3649.53	4599.36	4870.02	4497.86	5159.54	5244.28	5648.83
slr0172hypotheticalprotein	6	7.11287	7.07122	7.05461	7.00728	6.67724	6.78002	6.98165	7.06826	7.16705		14716.3	12840	13722.5	23404.1	14037.5	14205.5	16732.1	16429.5	21251
slr0193RNA-bindingprotein	6	6.90494	6.97051	6.94112	6.60587	6.5601	6.63674	6.77867	6.87745	6.73244		9769.54	10504.9	10968.3	10468	11166.9	10686.4	11242.8	11277.1	8834.52
slr02125-methyltetrahydrofolate--homocysteinemethyltransferase	6	5.45134	5.52035	5.33558	5.15779	5.09015	5.15957	5.26271	5.39997	5.30499		557.222	583.622	461.009	574.527	632.585	567.977	577.095	611.976	494.501
slr0301phosphoenolpyruvatesynthase	6	5.08343	4.86917	4.94421	4.59684	4.48608	4.59003	4.80006	4.86155	4.7861		269.903	159.393	212.906	186.639	194.423	183.203	233.169	211.63	173.4
slr0326hypotheticalprotein	6	6.07258	6.04548	6.09167	5.64777	5.6113	5.75655	5.98799	5.99715	5.96334		1895.06	1662.2	2050.72	1534.04	1750.49	1859.54	2389.15	1987.1	1868.98
slr0380hypotheticalprotein	6	6.05649	6.05671	6.04297	5.57959	5.62473	5.81784	5.83221	6.01157	5.66373		1835.93	1699.83	1862.75	1338.1	1797.01	2100.32	1760.84	2044.42	1020.51
slr0404hypotheticalprotein	6	6.49842	6.5084	6.54255	6.18929	6.21005	6.25285	6.30309	6.44086	6.38514		4385.46	4182.04	4993.96	4541.83	5636.61	4984.4	4428.93	4767.13	4380.93
slr0431hypotheticalprotein	6	7.26048	7.19067	7.22978	6.84483	6.776	6.86689	7.00822	7.10421	7.05465		19683.8	16291.5	19391.3	16899.7	17023.8	16881.3	17626	17636.6	16935.3
slr0434elongationfactorP	6	6.8531	6.80361	6.65788	6.63007	6.58015	6.60019	6.72496	6.81194	6.62277		8820.94	7532.2	6270.72	10988.3	11612.8	9937.97	10120.1	9910.3	7079.32
slr0477phosphoribosylglycinamideformyltransferase	6	6.01258	5.98964	5.93787	5.6652	5.57191	5.65342	5.8377	5.96034	5.8671		1683.77	1487.13	1513.75	1588.59	1620.87	1515.04	1779.88	1847.95	1538.84
slr0518similartoalpha-L-arabinofuranosidaseB	6	5.99762	6.09423	5.92965	5.80907	5.7115	5.76817	5.89135	5.95678	5.92379		1634.86	1831.82	1489.38	2119.58	2128.87	1902.97	1977.11	1835.03	1725.51
slr0525Mg-protoporphyrinIXmethyltransferase	6	6.22342	6.2224	6.1934	5.90098	5.88078	5.94349	6.10209	6.13729	6.05736		2550.92	2364.97	2506.79	2548.34	2963	2695.86	2987.5	2619.68	2259.8
slr0600NADP-thioredoxinreductase	6	6.11458	6.15564	6.02453	5.65645	5.58863	5.59129	5.7179	5.84148	6.06945		2058.56	2070.33	1796.17	1560.97	1674.67	1339.12	1407.59	1461.8	2315.66
slr0604GTP-bindingprotein	6	5.82123	5.91279	5.82959	5.47441	5.45735	5.49944	5.69558	5.68837	5.62163		1154.9	1275.93	1222.43	1083.75	1295.92	1115.76	1347.38	1080.81	937.328
slr0635hypotheticalprotein	6	5.77108	5.71962	5.73452	5.37416	5.28067	5.32002	5.58667	5.65502	5.60081		1046.24	868.201	1013.26	886.462	917.737	781.209	1088.53	1012.01	898.733
slr0637hypotheticalprotein	6	6.44769	6.45846	6.49337	6.22585	6.1447	6.20892	6.35593	6.38562	6.3497		3968.31	3785.82	4531.93	4887.16	4961.22	4567.83	4911.9	4275.07	4078.33
slr0650hypotheticalprotein	6	6.30859	6.0304	6.1352	5.80173	5.65864	5.77075	5.99744	6.01737	6.03623		3017.01	1612.99	2234.72	2088.62	1920.05	1912.74	2433.79	2067.94	2165.4
slr0661pyrroline-5-carboxylatereductase	6	6.49585	6.13402	6.44231	6.24291	6.10954	6.18475	6.38911	6.34294	6.40291		4363.31	1983.01	4097.41	5057.16	4631.97	4353.68	5241.75	3929.96	4541.01
slr0782putativeflavin-containingmonoamineoxidase	6	5.45623	5.4025	5.3146	4.99857	4.93148	5.19025	5.10047	5.41647	5.11846		562.617	461.446	442.307	417.551	464.018	603.673	419.981	632.218	339.282
slr0924periplasmicprotein,functionunknown	6	7.17287	7.22683	7.17878	6.94108	6.70619	6.9424	7.12998	7.21296	7.11611		16563.1	17509	17534.2	20495.8	14854	19613.6	22373.5	21855.5	19173.4
slr0943fructose-bisphosphatealdolase,classI	6	6.86377	6.42442	6.35898	6.21402	6.74151	6.77993	6.61033	6.30527	6.61222		9008.34	3537.49	3475.93	4772.64	15914.9	14202.9	8084.77	3648.58	6930.08
slr0952fructose-1,6-bisphosphatase	6	5.90728	5.9225	5.66728	5.48982	5.35908	5.52488	5.3353	5.81778	5.70809		1368.28	1300.87	887.312	1117.74	1069.61	1173.6	665.273	1395.05	1116.16
slr1034hypotheticalproteinYCF41	6	6.97246	6.87345	6.8472	6.78507	6.69783	6.76302	6.98364	6.97657	7.0162		11159.7	8657.16	9112.16	14991.9	14613.5	13733.7	16797.4	13711.7	15670
slr1124phosphoglyceratemutase	6	6.1084	6.19703	6.13178	5.88146	5.81346	5.89334	6.07236	6.1437	6.04332		2033.64	2248.36	2219.69	2450.56	2597.95	2440.21	2818.49	2653.01	2196.63
slr1205similartochlorobenzenedioxygenase,ferredoxincomponent	6	6.69107	6.66382	6.63275	6.34602	6.6338	6.433	6.43878	6.50288	6.32325		6410.11	5700.59	5967.24	6218.19	12895.6	7129.29	5777.37	5387.37	3866.18
slr1238glutathionesynthetase	6	5.86405	5.89148	5.73244	5.61774	5.48676	5.40611	5.72788	5.77867	5.70633		1256.56	1222.87	1009.11	1444.43	1372.54	926.927	1435.38	1291.49	1112.2
slr1251peptidyl-prolylcis-transisomerase	6	6.76332	6.65383	6.59313	6.6551	6.58592	6.33794	6.73617	6.87287	6.86127		7390.77	5588.2	5518.33	11553.6	11744.4	5902.4	10344.7	11175.7	11459.9
slr1322putativemodulatorofDNAgyrase;TldD	6	5.93765	5.96488	5.85769	5.62094	5.45954	5.48272	5.71058	5.78947	5.79796		1452.66	1415.52	1292.15	1453.72	1301.47	1079.31	1387.56	1319.29	1338.29
slr1363hypotheticalprotein	6	5.70031	5.63896	5.65867	5.39747	5.3405	5.36881	5.35445	5.59356	5.5646		910.065	739.266	872.358	928.863	1031.49	860.723	690.702	896.487	835.354
slr1390celldivisionproteinFtsH	6	4.59707	4.63609	4.62931	4.31237	4.29922	4.22848	4.30653	4.42604	4.73716		103.521	100.165	114.347	105.529	134.975	89.3278	88.6799	89.6527	157.081
slr1510fattyacid/phospholipidsynthesisproteinPlsX	6	5.79928	5.77945	5.88501	5.54512	5.40622	5.48137	5.58409	5.61777	5.60346		1106.01	978.158	1363.75	1248.77	1172.76	1076.42	1083.04	940.329	903.555
slr1560histidyltRNAsynthetase	6	6.11754	6.10456	6.06524	5.70553	5.7201	5.69828	5.9324	5.98434	5.92231		2070.6	1869.92	1946.47	1722.34	2164.92	1656.27	2142.66	1937.52	1720.36
slr1615perosaminesynthetase	6	5.86352	5.78568	5.70668	5.02065	5.38484	5.40634	5.26658	5.56311	5.67717		1255.25	990.379	959.078	436.445	1124.8	927.351	581.487	844.236	1048.59
slr1645photosystemII11kDprotein	6	6.70108	6.71781	6.73767	6.72752	6.69996	6.41228	6.55966	6.89286	6.82114		6537.79	6348.24	7340.43	13358.6	14674.4	6841.78	7320.87	11625	10567.7
slr1655photosystemIsubunitXI	6	8.54618	8.55197	8.54241	8.28298	8.22427	8.27745	8.46416	8.51871	8.5015		247904	245642	258777	301848	288058	278252	305296	287035	314649
slr1665diaminopimelateepimerase	6	6.4757	6.43849	6.3644	6.21974	6.10047	6.22904	6.34902	6.38322	6.4334		4193.47	3638.09	3513.32	4827.67	4550.64	4754.11	4845.87	4254.89	4829.42
slr167850SribosomalproteinL21	6	7.67147	7.67317	7.62739	7.27859	7.22157	7.32062	7.52732	7.6439	7.5659		44237.8	42619.9	42508.8	40315	40643.4	41580	48724.9	51128.2	47556.6
slr1694expressionactivatorappAhomolog	6	6.59818	6.61169	6.5457	6.0613	6.00869	6.09058	6.33542	6.60107	6.52009		5338.01	5138.02	5025.11	3514.11	3803.86	3610.82	4718.48	6538.48	5753.48
slr1697serine/threoninekinase	6	5.64597	5.58956	5.47703	5.23957	5.17123	5.29175	5.51708	5.62837	5.51449		817.661	669.946	609.502	676.861	741.125	738.543	949.817	960.194	754.952
slr1702hypotheticalprotein	6	6.23289	6.26409	6.20439	5.96695	5.86687	5.97932	5.97046	6.06908	6.15336		2598.97	2569.88	2561.77	2908.6	2883.59	2894.75	2308.5	2289.96	2743.29
slr1727Na+/H+antiporter	6	5.95103	6.059	5.8953	5.60554	5.52889	5.62591	5.77724	5.81457	5.79464		1491.47	1707.6	1391.74	1409.54	1490.25	1434.46	1581.1	1386.24	1329.35
slr1768unknownprotein	6	6.3862	6.40326	6.35449	6.11481	6.05227	6.14176	6.26152	6.34319	6.30884		3515.51	3391.4	3445.25	3911.97	4141.8	3997.28	4082.58	3931.9	3755.29
slr1779pyridoxalphosphatebiosyntheticproteinPdxJ	6	5.71239	5.69219	5.74289	5.55952	5.37836	5.75639	5.85652	5.96588	5.59599		931.985	822.009	1030.14	1285.33	1110.65	1858.95	1846.72	1868.26	890.026
slr1780hypotheticalproteinYCF54	6	6.84178	6.84855	6.84821	6.54264	6.4691	6.50465	6.69868	6.78057	6.75618		8626.37	8238	9130.35	9221.93	9348.56	8219.89	9612.3	9315.76	9268.42
slr1853carboxymuconolactonedecarboxylase	6	6.77406	6.78968	6.74131	6.30888	6.49733	6.49184	6.80138	6.87186	6.81864		7548.84	7325.95	7393.36	5772.1	9878.46	8013.34	11754.2	11153.4	10514.5
slr1890bacterioferritin	6	7.27235	7.29115	7.15491	6.85395	6.7449	6.77707	7.05736	7.04583	7.01144		20149.6	19903.8	16727.1	17211.4	16020.6	14122.4	19406.9	15718.6	15520.1
slr1898N-acetylglutamatekinase	6	6.13255	6.14808	6.17187	5.8423	5.88978	5.86037	5.99761	6.12979	6.02193		2132.75	2039.37	2402.49	2265.56	3015.54	2285.5	2434.6	2581.22	2103.75
slr1958unknownprotein	6	6.56571	6.48417	6.51796	6.25188	6.18588	6.27386	6.41967	6.42388	6.44064		5007.2	3984.87	4757.34	5148.91	5376.72	5196.85	5565.1	4610.13	4900.56
slr1994PHA-specificacetoacetyl-CoAreductase	6	6.63207	6.6782	6.64998	6.33905	6.2885	6.33634	6.50215	6.57664	6.46832		5706.62	5866.34	6173.69	6131.93	6569.91	5883.67	6540.92	6230.92	5182.31
slr2004periplasmicprotein,functionunknown	6	5.94078	5.93667	5.88353	5.71296	5.68575	5.72104	5.79992	5.83379	5.82215		1461.65	1338.13	1359.78	1748.18	2024.45	1732.87	1652.92	1439.8	1405.3
slr2072L-threoninedeaminase	6	5.41886	5.24546	5.39658	4.87352	4.9091	4.99691	5.15555	5.30443	5.31792		522.68	337.433	520.002	324.977	444.173	411.138	467.828	506.879	507.584
slr2088acetohydroxyacidsynthase	6	5.75524	5.75775	5.73296	5.36994	5.49428	5.51124	5.41461	5.65438	5.51603		1014.09	936.754	1010.14	878.996	1392.84	1142.23	777.085	1010.73	757.303
slr2097cyanoglobin	6	6.54124	6.5493	6.45189	6.20504	6.1211	6.22922	6.40324	6.51786	6.41701		4771.51	4537.23	4175.63	4687.5	4737.74	4755.81	5388.85	5548.9	4672.18
slr2102celldivisionproteinFtsY	6	5.97968	6.02325	5.94496	5.60407	5.56977	5.66702	5.88009	5.88627	5.87601		1578.08	1590.16	1535.08	1405.39	1614.11	1556.53	1933.98	1596.8	1566.78
ssl0352hypotheticalprotein	6	7.49697	7.48951	7.41833	7.0016	6.97984	6.98957	7.1778	7.25081	7.3597		31367.1	29555.4	28135.3	23139.1	25348.6	21540.5	24570.5	23549.3	31358.3
ssl060130SribosomalproteinS21	6	7.42034	7.42807	7.41039	7.1682	7.10961	7.17696	7.33248	7.36609	7.33682		26971.3	26149	27697.7	32312.6	32660.7	31256.1	33266	29560.8	29942.3
ssl0707nitrogenregulatoryproteinP-II	6	8.21848	8.256	8.13379	7.90875	7.81647	7.92906	8.12519	8.20577	8.11614		129978	136179	115509	142568	129892	139267	157166	154847	144486
ssl1690hypotheticalprotein	6	7.54572	7.55215	7.52834	7.30253	7.24254	7.27937	7.44728	7.48776	7.4747		34529.4	33485.6	34959.3	42296.7	42342.5	38308.4	41654.4	37577.4	39556.6
ssl2781hypotheticalprotein	6	7.02979	7.14414	6.98544	6.85795	6.73397	6.67149	6.76545	6.84826	6.74219		12494.2	14848.6	11971.1	17350	15682.2	11450.3	10955.4	10646.2	9010.21
ssl3093phycobilisomesmallrodlinkerpolypeptide	6	8.30335	8.3025	8.18239	7.9412	7.90802	7.95056	8.15363	8.19546	8.17251		153636	149404	127139	152149	155323	145344	166170	151730	161908
ssl343230SribosomalproteinS19	6	7.06573	7.04673	7.13833	6.89865	6.81789	6.79962	7.06752	7.04096	6.92978		13411	12228.3	16188.5	18824.7	18475.2	14769.5	19797	15568.3	13160.4
ssl343650SribosomalproteinL29	6	7.46617	7.40965	7.44146	7.1037	7.13062	7.15912	7.23807	7.34484	7.27038		29520.2	25206.4	29449.7	28393.9	34028.7	30167.7	27649.4	28347.5	26182.5
ssr048230SribosomalproteinS16	6	7.30003	7.30055	7.28972	7.01022	6.97564	7.02845	7.14233	7.2397	7.19005		21279.1	20280.2	21827	23542.4	25141.5	23270.2	22921.3	23039	22261.4
ssr1853unknownprotein	6	6.55518	6.45682	6.55034	6.27061	5.8588	6.08782	6.49045	6.367	6.47701		4904.38	3773.47	5071.35	5345.89	2838.49	3591.08	6392.72	4120.93	5274.07
ssr3341hypotheticalprotein	6	6.77501	6.81413	6.77585	6.47881	6.3739	6.47952	6.50802	6.70883	6.63129		7562.98	7691.8	7915.04	8114.43	7762.4	7819.59	6616.57	8086.73	7202.19
sll0023hypotheticalprotein	5	5.86948	5.92502	5.84331	5.57082	5.46488	5.54503	5.74791	5.75209	5.5631		1270.08	1307.42	1255.99	1314.78	1315.12	1221.53	1492.82	1225.53	832.827
sll0033caroteneisomerase	5	5.44793	5.13824	5.21243	5.1084	4.94878	4.91756	5.38521	5.45889	5.35633		553.491	272.507	361.521	520.375	479.964	351.176	733.598	687.384	548.526
sll0036hypotheticalprotein	5	5.99166	5.96046	5.94971	5.66522	5.59041	5.63011	5.78912	5.76586	5.92798		1615.77	1403.11	1549.54	1588.65	1680.5	1446.48	1618.32	1259.27	1740.17
sll0038positivephototaxisprotein,two-componentresponseregulatorPatAsubfamily	5	5.59639	5.61222	5.41908	5.29957	5.33179	5.33917	5.42609	5.49159	5.43562		741.563	700.898	543.619	763.36	1014.09	811.502	794.758	733.174	643.787
sll0064periplasmicprotein,putativepolaraminoacidtransportsystemsubstrate-bindingprotein	5	6.54557	6.58794	6.50718	6.24467	6.15558	6.26141	6.40456	6.55455	6.48146		4812.39	4900.47	4657.17	5075.04	5067.77	5069.89	5402.8	5965.3	5321.68
sll0135putative5'-methylthioadenosinephosphorylase	5	6.41843	6.45133	6.37941	6.09433	6.03371	6.11697	6.18073	6.38079	6.35488		3746	3732.4	3618.97	3754.64	3994.36	3805.18	3485.03	4234.54	4121.22
sll0219flavoprotein	5	5.96036	5.95459	5.94669	5.63544	5.64684	5.67208	5.79116	5.89857	5.70536		1519.14	1386.79	1540.33	1496.6	1876.31	1572.26	1624.8	1636.01	1110.02
sll0226photosystemIassemblyrelatedprotein	5	6.95183	6.93308	7.14666	6.63929	6.81727	6.595	6.7172	6.87104	6.78315		10715.1	9749.69	16456.9	11193.2	18452.8	9836.03	9967.4	11135.4	9787.25
sll0227peptidyl-prolylcis-transisomeraseB,periplasmicprotein	5	6.56797	6.55648	6.69877	6.4297	6.28823	6.52237	6.27005	6.68271	6.32605		5029.55	4602.63	6797.86	7353.73	6566.45	8514.41	4151.37	7680.71	3888.11
sll0272hypotheticalprotein	5	7.2513	7.29046	7.23767	6.99037	6.84103	6.90621	7.1407	7.23877	7.16747		19331	19876.5	19695.7	22624.1	19329.3	18252.9	22848.3	22996.8	21269
sll0379acyl-[acyl-carrier-protein]--UDP-N-acetylglucosamineo-acyltransferase	5	6.1117	6.06677	5.97143	5.68657	5.70607	5.82206	5.90675	6.04976	5.96854		2046.91	1734.26	1617.42	1658.11	2106.41	2118.01	2037.66	2204.34	1888.72
sll0461gamma-glutamylphosphatereductase	5	5.80042	5.82928	5.74999	5.53321	5.49114	5.50484	5.86064	5.57895	5.71725		1108.5	1080.29	1044.68	1219.31	1384.33	1127.79	1861.69	871.025	1137
sll0502arginyl-tRNA-synthetase	5	5.24927	5.20844	5.16885	4.65117	4.62103	4.85268	5.13091	5.10582	5.07606		374.212	313.431	331.72	208.112	253.053	308.707	445.785	342.606	311.438
sll0534ATP-dependentClpproteaseproteolyticsubunit2	5	0	4.50705	5.87525	5.45935	5.3707	5.48433	5.80553	3.784	5.7964		0.0120592	77.4496	1337.73	1051.52	1094.16	1082.76	1671.18	25.273	1334.08
sll0540phosphate-bindingproteinPstShomolog	5	5.54723	5.71033	5.58776	5.31446	5.18913	5.39152	5.64324	5.5318	5.50344		673.103	852.273	758.409	786.487	767.492	900.445	1216.09	793.682	738.29
sll0588unknownprotein	5	7.34939	7.12388	7.30728	7.09667	6.98571	7.06149	7.25161	7.33993	7.25777		23452.5	14260.9	22596.9	27996.6	25640.9	24848.9	28392.6	28074.4	25524.1
sll0596hypotheticalprotein	5	6.3709	6.3717	6.29006	6.07838	6.00881	6.05146	6.18475	6.27939	6.26183		3411.11	3184.64	3033.79	3636.5	3804.75	3340.82	3512.59	3467.03	3415.16
sll0757amidophosphoribosyltransferase	5	5.70017	5.71727	5.63619	5.29321	5.30266	5.41015	5.53265	5.70681	5.27999		909.814	864.144	834.493	753.691	958.01	934.397	979.232	1120.84	470.153
sll0781hypotheticalprotein	5	6.27871	6.29108	6.23702	5.80318	5.9877	5.87139	6.1452	6.19662	6.10534		2844.52	2711.91	2732.21	2094.7	3651.08	2336.09	3250.74	2944.86	2489.74
sll0887putativemodulatorofDNAgyrase;PmbAhomolog	5	5.63921	5.64256	5.45468	5.36143	5.39976	5.50401	5.65515	5.67537	5.63017		806.843	744.59	583.195	864.129	1158.06	1125.94	1244.79	1053.45	953.635
sll1089periplasmicprotein,functionunknown	5	6.61856	6.8447	6.86995	6.48994	6.42666	6.43537	6.74827	6.51096	6.45462		5556.72	8175.03	9530.71	8297.49	8604.92	7162.94	10592.9	5473.91	5040.89
sll1292two-componentresponseregulatorCheYsubfamily	5	6.67625	6.71695	6.64562	6.37491	6.32677	6.3845	6.59614	6.63662	6.55398		6225.64	6337.37	6120.78	6588.9	7079.79	6474.41	7863.15	7013.34	6161.07
sll1305probablehydrolase	5	6.61526	6.58874	6.55822	6.17359	6.22789	6.2652	6.41607	6.48817	6.00582		5520.71	4908.29	5150.85	4401.13	5836.47	5108.21	5526	5233.32	2036.41
sll1307periplasmicprotein,functionunknown	5	7.36857	7.36648	7.27745	6.88689	6.83338	6.89023	7.22588	7.17173	7.17359		24355.8	23128.2	21304.7	18386.2	19042.6	17682.5	26997	20148.7	21533.6
sll1371cAMPreceptorprotein,essentialformotility	5	5.84615	5.89151	5.83816	5.45615	5.34058	5.483	5.62898	5.76148	5.61065		1213.02	1222.95	1243.29	1044.8	1031.65	1079.91	1182.59	1248.44	916.772
sll1440pyridoxamine5'-phosphateoxidase	5	6.12824	6.03258	6.05046	5.86717	5.80986	5.88581	5.84487	6.02559	5.8969		2114.72	1620.01	1890.5	2381.36	2579.75	2403.98	1805.06	2101.73	1634.3
sll151416.6kDasmallheatshockprotein,molecularchaperone	5	6.14693	6.18415	6.18949	6.04009	5.93557	6.03084	6.20855	6.23439	6.08073		2194.04	2191.38	2487.52	3367.85	3297.65	3206.73	3680.22	3172.6	2369.02
sll1542hypotheticalprotein	5	5.89922	5.93201	5.91116	5.24326	4.94409	5.55317	5.69005	5.56521	5.63916		1346.73	1325.76	1436	681.886	475.588	1241.45	1332.86	847.739	971.107
sll1665unknownprotein	5	7.28382	7.36337	7.32183	7.12463	7.10677	7.16856	7.33131	7.35719	7.32746		20610.2	22985.3	23255.3	29610.4	32480	30738.8	33189.9	29046.5	29381.6
sll1682alaninedehydrogenase	5	5.83301	5.82869	5.76941	5.63765	5.20181	5.51813	5.58486	5.6832	5.58722		1182.02	1079.02	1085.51	1503.24	786.736	1157.97	1084.68	1069.84	874.401
sll1693hypotheticalprotein	5	5.7282	5.66678	5.69248	5.38929	5.43156	5.48167	5.58606	5.59674	5.51475		961.474	781.415	932.567	913.757	1232.26	1077.06	1087.23	902.127	755.348
sll1694pilinpolypeptidePilA1	5	7.79825	7.82369	7.76669	7.57726	7.55206	7.7655	7.54817	7.80088	7.52591		56791	57531.1	55962.9	73359.9	77501.7	100630	50756.1	69680.9	43866.8
sll17093-ketoacyl-acylcarrierproteinreductase	5	6.12133	6.11331	6.03266	5.83385	5.75877	6.30393	5.99791	6.05292	5.90949		2086.12	1902.82	1825.22	2227.51	2334.76	5516.77	2436.03	2218.12	1676.38
sll174350SribosomalproteinL11	5	6.85974	6.86986	6.98383	6.62146	6.55186	6.60987	7.00962	7.09426	7.09377		8937.1	8595.43	11933.1	10800.3	10988.6	10130.9	17674.4	17293.9	18327.6
sll1760homoserinekinase	5	5.94902	5.86565	5.9056	5.45108	5.47955	5.61345	5.7221	6.001	5.88021		1485.57	1161.51	1420.33	1034.23	1353.34	1399.39	1419.22	2002.24	1580.13
sll1783hypotheticalprotein	5	6.98038	7.01127	6.92257	6.59108	6.58796	6.64658	6.70768	6.85989	6.82983		11335.2	11393.9	10573.9	10162.2	11791.3	10897.4	9783.26	10893.2	10754.8
sll181950SribosomalproteinL17	5	7.06804	7.02432	6.89438	6.52369	6.49577	6.76835	6.60056	6.73856	6.67841		13472.2	11694.1	10001.6	8878.22	9848.41	13879.9	7931.52	8575.05	7921.24
sll182150SribosomalproteinL13	5	7.42991	7.41609	7.32025	7.10762	7.06744	7.0648	7.26112	7.32775	7.28954		27484.7	25532	23182.9	28617.9	30078.5	25012.9	28926.4	27408	27215.5
sll1893cyclase	5	6.02115	6.03379	6.00238	5.64426	5.59623	5.59408	5.84068	5.96267	5.86411		1712.44	1623.92	1719.32	1523.29	1699.72	1346.56	1790.3	1856.47	1529.58
sll19451-deoxyxylulose-5-phosphatesynthase	5	5.87374	5.86316	5.89402	5.4256	5.41566	5.50554	5.46383	5.75375	5.66704		1280.79	1155.76	1388.23	982.74	1194.58	1129.36	855.737	1229.55	1027.36
sll2010UDP-N-acetylmuramoylalanine--D-glutamateligase	5	5.33238	5.35388	5.35463	4.99402	4.92021	5.05373	5.30869	5.29651	5.23297		440.793	418.828	478.676	413.76	453.917	460.269	631.484	499.023	427.561
sll5059two-componentresponseregulator	5	5.38823	5.43693	5.34126	5.09117	5.02317	5.07115	5.14965	5.34963	5.12447		492.068	494.224	466.207	502.71	555.018	476.477	462.453	554.138	343.426
sll5075hypotheticalprotein	5	6.45959	6.48296	6.52358	5.9922	6.18187	6.14217	6.08916	6.3408	6.25139		4062.45	3975.27	4810.41	3059.6	5334.77	4000.54	2912.79	3913.41	3343.91
sll5128unknownprotein	5	6.17878	6.24257	6.2154	5.90614	5.81705	5.90662	6.08336	6.22316	6.10738		2336.14	2461.99	2618.06	2574.83	2616.23	2505.45	2879.88	3103.11	2500.02
sll6093chromosomepartitioningprotein,ParAfamily	5	5.64708	5.67643	5.62933	4.97899	5.11846	5.3088	5.38403	5.41936	5.3873		819.452	796.59	823.269	401.481	668.547	763.988	731.904	635.831	583.93
slr0033glutamyl-tRNA(Gln)amidotransferasesubunitC	5	6.47433	6.53025	6.46904	6.23157	5.99748	5.91101	6.16566	6.06145	6.37687		4182.16	4368.19	4319.42	4943.51	3721.49	2527.4	3383.66	2255.76	4308.37
slr0043bicarbonatetransportsystemATP-bindingprotein	5	4.86308	4.80883	4.86413	4.50909	4.42042	4.57797	4.77102	4.78883	4.87504		174.846	141.332	181.776	156.537	171.023	178.865	220.276	183.355	207.519
slr0082hypotheticalprotein	5	5.33331	5.28607	5.555	4.96636	4.52451	4.52537	4.98419	4.64493	5.19025		441.601	365.88	710.916	391.445	209.577	161.118	334.434	138.052	392.219
slr0171photosystemIassemblyrelatedproteinYcf37	5	6.44934	6.5066	6.55301	6.2601	6.15311	6.21189	6.40365	6.54673	6.40553		3981.23	4167.06	5098.15	5234.45	5043.38	4594.86	5393.18	5874	4565.1
slr0201heterodisulfidereductasesubunitB	5	6.25445	6.23902	6.21969	5.90644	5.74121	5.95988	6.04567	6.19973	6.07441		2711.75	2444.63	2640.32	2576.38	2256.05	2785.08	2674.92	2962.98	2338.97
slr0237glycogenoperonproteinGlgXhomolog	5	4.89188	4.97537	4.87546	4.58572	4.43303	4.48434	5.02317	4.16149	4.65189		185.054	196.969	185.887	182.525	175.287	148.505	360.97	53.2079	132.231
slr0315probableoxidoreductase	5	5.85596	5.93349	5.69821	5.49107	5.4624	5.44133	5.8418	5.82348	5.5695		1236.69	1329.68	943.175	1120.55	1308.76	994.108	1794.23	1410.82	843.662
slr0338probableoxidoreductase	5	5.6435	5.68639	5.57636	5.31127	5.26743	5.33003	5.49883	5.61743	5.51706		813.692	812.561	741.533	781.474	894.31	796.9	916.463	939.699	758.88
slr0342cytochromeb6	5	6.46273	6.698	6.39797	6.25885	6.34017	6.26701	6.48955	6.50637	6.44874		4087.66	6102.47	3754.02	5221.35	7267.52	5126.61	6381.46	5424.58	4981.38
slr0439unknownprotein	5	5.66629	5.80511	5.65817	5.32406	5.40314	5.45183	5.45876	5.63435	5.53898		851.062	1029.49	871.497	801.767	1165.73	1015.06	847.28	971.585	793.23
slr0443hypotheticalprotein	5	6.38686	6.43883	6.42118	6.10971	6.11836	6.17603	6.34951	6.40212	6.26354		3520.08	3640.56	3930.02	3872.19	4712.45	4278.9	4850.52	4416.48	3426.98
slr0520phosphoribosylformylglycinamidinesynthase	5	6.25551	6.32389	6.2169	5.92158	5.95584	5.9203	5.94615	6.19198	6.08383		2717.42	2895.18	2625.82	2655.76	3430.82	2574.48	2201.15	2918.04	2383.9
slr0613hypotheticalprotein	5	6.19532	6.21445	6.17202	5.86759	5.76667	5.81687	5.953	6.05983	6.04856		2413.53	2327.8	2403.2	2383.37	2371.06	2096.28	2230.88	2248.56	2220
slr0710glutamatedehydrogenase(NADP+)	5	5.64807	5.56276	5.54064	5.4377	5.05115	5.15718	5.42498	5.52411	5.52213		821.052	635.1	691.047	1006.87	586.191	565.287	793.032	781.736	766.691
slr0719unknownprotein	5	5.69204	5.8142	5.52732	5.47579	5.26687	5.49236	5.41392	5.50451	5.45045		895.356	1048.31	673.114	1086.75	893.332	1100.18	776.036	752.095	663.361
slr0756circadianclockproteinKaiAhomolog	5	6.11267	6.06363	6.09826	5.71768	5.66117	5.75751	5.87591	5.94501	5.94992		2050.83	1723.44	2077.57	1764.8	1929.56	1863.09	1918.21	1792.92	1819.01
slr0821hypotheticalprotein	5	7.09712	7.11086	7.08686	6.80747	6.75119	6.82719	7.05538	7.10599	7.04968		14266.7	13895.6	14624.5	15680.4	16218.6	15601	19331.8	17698.7	16766.2
slr0823photosystemIassemblyrelatedprotein	5	6.3707	6.48552	6.42441	6.21551	6.1232	6.14548	6.3906	6.3981	6.38849		3409.77	3995.61	3955.16	4786.91	4757.21	4026.93	5257.07	4381.6	4410.67
slr0825probablepeptidase	5	5.43396	5.43313	5.32576	5.11508	5.06588	5.18427	4.97757	5.38815	5.33626		538.464	490.495	452.159	527.389	603.3	596.543	330.125	597.875	526.737
slr0839ferrochelatase	5	5.87069	5.8523	5.88218	4.9562	4.8029	4.95032	5.11671	5.77859	5.76652		1273.11	1131.01	1356.16	383.554	360.972	374.792	433.556	1291.29	1255.96
slr0879glycinedecarboxylasecomplexH-protein	5	6.37447	6.3981	6.30737	6.14142	5.82498	6.14913	6.17984	6.3575	6.27589		3435.19	3356.7	3139.25	4126.29	2657.06	4056.24	3478.96	4044.44	3513.53
slr0938probableUDP-N-acetylmuramyltripeptidesynthetase	5	5.20145	5.22683	5.05694	4.78756	4.75585	4.7746	4.83435	5.1284	4.96867		340.563	325.133	265.969	273.543	329.28	264.35	249.368	358.207	250.715
slr0955probabletRNA/rRNAmethyltransferase	5	5.40417	5.41081	5.47134	4.96392	5.00732	4.97564	0	5.29177	5.22807		507.768	469.153	602.694	389.535	538.1	394.127	0.0192424	494.38	423.351
slr0974initiationfactorIF-3	5	6.43497	6.43252	6.38954	6.01106	5.96543	6.12087	6.19357	6.45793	6.32558		3870.09	3595.06	3692.07	3177.47	3495.68	3834.78	3573.8	4930.34	3884.42
slr1024fibrillin	5	5.60186	5.6238	5.62297	5.44111	5.17023	5.44052	5.4496	5.04155	5.35384		749.598	717.263	812.997	1013.77	739.678	992.509	832.213	301.82	545.774
slr1042two-componentresponseregulatorCheYsubfamily	5	6.26264	6.252	6.02694	5.967	5.90471	5.94082	6.04044	6.0876	6.0758		2755.87	2508.7	1804.73	2908.89	3104.77	2681.6	2647.66	2375.14	2345.55
slr1043similartochemotaxisproteinCheW	5	5.97391	6.06062	6.04968	5.62623	5.57192	5.71644	5.84327	5.99465	5.90485		1560.24	1713.13	1887.59	1469.22	1620.9	1717.11	1799.41	1977.32	1660.75
slr1076probableglycosyltransferase	5	5.98627	5.92316	5.8794	5.74077	5.54523	5.6146	5.91392	5.99909	5.92539		1598.7	1302.58	1348.73	1848.39	1538.57	1402.59	2066.48	1994.71	1731.09
slr1105GTP-bindingproteinTypA/BipAhomolog	5	5.36239	5.43443	5.15839	5.09916	5.09954	5.10044	5.19424	5.46767	5.10047		467.643	491.767	324.941	510.826	644.293	505.026	504.661	699.39	327.177
slr1143hypotheticalprotein	5	5.58779	5.68463	5.55239	5.24443	5.22482	5.31854	5.559	5.52034	5.5742		729.103	809.716	707.263	683.487	822.898	778.915	1031.1	775.946	851.708
slr1171glutathioneperoxidase-likeNADPHperoxidase,glutathioneperoxidase	5	6.66205	6.62297	6.5817	6.35641	6.12895	6.22492	6.45468	6.62537	6.50357		6053.87	5254.84	5395.21	6349.05	4810.93	4715.36	5960.14	6859.45	5564.69
slr1256ureasegammasubunit	5	6.49527	6.42635	6.35729	6.03969	6.04328	6.20758	6.2008	6.44648	6.22991		4358.32	3551.12	3464.35	3365.15	4069.71	4555.69	3624.77	4820.26	3201.95
slr1275hypotheticalprotein	5	6.87551	6.79182	6.8029	6.53112	6.43513	6.51351	6.65277	6.72759	6.75245		9219.15	7357.26	8349.17	9011.43	8748.45	8365.85	8785.6	8391.52	9198.86
slr1281NADHdehydrogenasesubunitI	5	7.3891	7.40202	7.34021	7.20699	7.09541	7.16794	7.32854	7.33405	7.32267		25361.2	24825.9	24114.5	34925.2	31767.3	30701	33010.3	27750.7	29098.7
slr1471hypotheticalprotein	5	6.08142	6.09569	6.08408	5.83553	5.82998	5.88908	5.97322	6.02181	5.91748		1928.36	1837.16	2020.22	2235.03	2683.14	2419.65	2321.02	2086.12	1703.66
slr1531signalrecognitionparticleprotein	5	5.62905	5.73085	5.54311	5.23322	5.17797	5.22076	5.49195	5.49678	5.51964		790.852	887.852	694.425	668.301	750.945	641.395	904.195	740.717	762.845
slr1557hypotheticalprotein	5	5.81756	5.78986	5.7346	5.53145	5.30878	5.30198	5.62442	5.75089	5.68765		1146.58	998.665	1013.42	1215.01	969.53	753.706	1172.07	1222.64	1071.02
slr1600hypotheticalprotein	5	6.72213	6.7163	6.77463	6.11711	6.41054	6.25648	6.42247	6.70394	6.49728		6814.65	6329.16	7896	3930.05	8338.23	5020.48	5595.71	8009.12	5494.45
slr1618unknownprotein	5	6.3423	6.2791	6.34058	5.98396	5.97069	6.07177	6.12113	6.24122	6.01586		3224.21	2647.93	3351.94	3009.48	3531.78	3478.38	3101.03	3215.62	2078.12
slr1681unknownprotein	5	5.88166	5.67239	5.80374	4.9623	5.01465	4.84189	5.68753	5.78852	5.32019		1300.93	790.201	1161.62	388.272	545.858	302.16	1326.3	1316.82	509.916
slr1735ATP-bindingsubunitoftheABC-typeBgtpermeaseforbasicaminoacidsandglutamine	5	5.99871	6.14823	6.17011	5.86987	5.83334	5.88456	6.00928	6.03519	5.89427		1638.37	2039.98	2394.16	2394.28	2700.8	2398.02	2490.89	2141.91	1625.64
slr1783two-componentresponseregulatorNarLsubfamily	5	6.21461	6.17377	6.18301	5.88973	5.86571	6.09792	6.0304	6.16065	6.09293		2507.03	2146.51	2455.9	2491.52	2877.06	3663.86	2596.1	2743.2	2428.11
slr1796hypotheticalprotein	5	5.97288	5.99212	5.95815	5.64749	5.55364	5.6021	5.72854	5.83081	5.80462		1557.08	1494.5	1575.57	1533.18	1564.05	1368.19	1437.24	1431.36	1356.41
slr18772-hydroxyhepta-2,4-diene-1,7-dioateisomerase	5	5.80923	5.79418	6.14404	5.8533	5.74462	5.86029	5.69046	6.03314	5.65385		1127.91	1007.3	2274.06	2316.07	2271.12	2285.14	1333.93	2133.26	1000.35
slr1931type4pilin-likeprotein	5	5.67116	5.83928	5.47411	4.80637	5.23576	5.45765	5.33282	5.42231	5.3667		859.268	1102.04	605.998	284.053	840.67	1026.87	662.049	639.541	560.135
slr1949hypotheticalprotein	5	6.28829	6.33666	6.26965	6.00121	5.89316	5.92862	6.05503	6.15851	6.21205		2898.72	2969.82	2913.99	3115.35	3035.51	2617.38	2724.42	2731.64	3088.51
slr1974GTPbindingprotein	5	5.37658	5.60969	5.27552	5.01816	5.008	5.02576	5.10884	5.19885	5.2907		480.902	697.372	409.468	434.272	538.815	435.391	426.924	411.6	480.433
slr2025hypotheticalprotein	5	7.12011	7.12821	7.06487	6.93689	6.84487	6.8779	7.06427	7.12061	7.03161		14927.8	14384.5	14003.3	20324.3	19474.8	17254.6	19671.4	18216.4	16165.4
slr2123similartoD-3-phosphoglyceratedehydrogenase	5	6.53784	6.51708	6.50484	6.2184	6.21136	6.22412	6.34027	6.47526	6.35759		4739.65	4255.02	4635.71	4814.72	5651.05	4707.87	4763.52	5101.76	4143.83
slr21303-dehydroquinatesynthase	5	6.00121	6.0648	5.93482	5.73313	5.59374	5.70586	5.88469	5.93916	5.95059		1646.46	1727.46	1504.66	1820.3	1691.47	1681.4	1951.49	1772.35	1821.47
slr6037arsenatereductase;sll5104arsenatereductase	5	6.89753	6.90247	6.88234	6.21514	6.21896	6.16841	6.74463	6.73119	6.76747		9627.94	9172.65	9766.68	4783.36	5735.56	4214.62	10517.6	8451.31	9482.18
slr7060hypotheticalprotein	5	5.09367	5.0865	5.04269	4.4908	4.42524	4.79356	5.15069	5.27809	4.64247		275.404	245.805	258.592	150.902	172.64	274.497	463.396	481.22	129.739
slr8030hypotheticalprotein	5	5.37341	5.46583	5.40393	5.28863	5.22381	4.88065	5.33471	5.35216	5.38137		477.908	523.527	527.602	746.803	821.277	326.346	664.504	556.91	576.979
slr9201unknownprotein[ORF2]	5	6.25773	6.25513	6.30666	6.26891	5.95614	5.89325	6.20962	6.1401	6.39289		2729.33	2524.4	3134.85	5327.7	3432.83	2439.78	3687.94	2634.24	4450.04
ssl0563photosystemIsubunitVII	5	8.16873	8.18004	8.15594	8.00642	7.97001	8.02999	7.97903	8.09541	8.01089		117842	117047	120671	173397	175314	170188	118038	124560	116819
ssl223330SribosomalproteinS20	5	7.20556	7.55623	7.4096	7.16838	7.02416	7.0333	7.06681	7.29896	7.21256		17665	33759	27654.6	32324.3	27640.5	23495.5	19769.5	25895.2	23296.8
ssl2982probableDNA-directedRNApolymeraseomegasubunit	5	6.56169	6.66815	6.70839	6.38496	6.20423	6.39053	6.53218	6.50014	6.42116		4967.7	5750	6928.19	6722.98	5572.91	6552.44	6937.22	5358.34	4711.5
ssr1600similartoanti-sigmaffactorantagonist	5	7.64158	7.67364	7.65951	7.28208	7.20317	7.26869	7.59658	7.6336	7.50802		41707.8	42659.9	45291.3	40598	39208.7	37504.2	55804.7	50100.1	42310.1
ssr2831photosystemIsubunitIV	5	8.9969	9.00445	8.90959	8.59251	8.54631	8.63269	8.81647	8.89434	8.80318		602510	605298	534206	561350	540299	563558	608739	602091	578668
sll0022unknownprotein	4	5.73339	5.70966	5.6464	5.46184	5.38527	5.51876	5.55724	5.65025	5.53935		971.357	851.135	851.482	1056.78	1125.74	1159.42	1027.55	1002.53	793.823
sll0042methyl-acceptingchemotaxisproteinforpositivephototaxis	4	6.30157	6.31148	6.12166	6.15045	5.80955	5.73943	6.38948	6.42565	6.38725		2975.57	2824.45	2175.79	4201.66	2578.19	1797.36	5245.55	4626.25	4399.64
sll0067glutathioneS-transferase	4	6.21128	6.22318	6.19067	5.86582	5.88091	5.95177	6.15195	6.21656	6.08807		2490.63	2368.65	2493.32	2374.93	2963.75	2740.57	3294	3062.98	2404.4
sll0171probableaminomethyltransferase	4	5.57928	5.5713	5.57183	5.09479	5.25653	5.32102	5.42467	5.50424	5.51232		716.98	646.003	734.931	506.371	875.473	782.762	792.55	751.695	751.65
sll0172periplasmicprotein,functionunknown	4	6.82502	6.80814	6.90027	6.63472	6.555	6.64397	6.94414	6.88982	6.88165		8346.16	7600.51	10118.6	11091.2	11056.2	10841	15546.8	11555.6	11941.4
sll0184group2RNApolymerasesigmafactorSigC	4	5.27033	5.13043	5.32722	4.49794	4.67081	4.69012	4.82236	5.06558	4.66619		390.066	268.298	453.464	153.077	278.891	223.506	243.58	316.468	136.105
sll0188unknownprotein	4	5.61827	5.53837	5.54458	5.17995	5.17365	5.06908	5.1833	5.19296	5.40628		774.231	604.965	696.443	600.621	744.636	474.522	493.962	406.846	606.748
sll0208hypotheticalprotein	4	5.77588	5.62743	5.84702	5.68661	5.74987	5.66391	5.8828	5.97924	5.78518		1056.18	722.471	1265.22	1658.24	2294.53	1546.95	1944.28	1918.13	1304.19
sll0274hypotheticalprotein	4	6.24743	6.22207	6.1811	5.9577	5.85902	5.91105	5.9523	6.06243	6.0393		2674.5	2363.42	2446.66	2855.17	2839.71	2527.6	2227.83	2260.12	2178.86
sll0290polyphosphatekinase	4	5.45431	5.49091	5.41631	5.12176	5.061	5.11281	5.32255	5.40873	5.27133		560.493	550.362	540.654	534.498	597.577	517.591	648.863	622.64	462.002
sll0336acetyl-CoAcarboxylasebetasubunit	4	5.44245	5.225	5.35782	5.26682	4.90275	4.94543	5.30905	5.35073	5.33355		547.547	323.949	481.699	714.86	438.699	371.168	631.93	555.342	523.862
sll0350hypotheticalprotein	4	4.67256	4.90608	4.94418	4.50995	4.41827	4.68052	4.74712	4.56718	4.87987		120.123	171.561	212.894	156.807	170.306	219.284	210.201	118.427	209.553
sll0373gamma-glutamylphosphatereductase	4	5.28289	5.26385	5.18038	4.92238	4.84429	4.9266	5.05687	5.23827	5.0966		399.84	350.03	339.357	358.415	391.364	357.54	385.602	444.875	324.629
sll0396two-componentresponseregulatorOmpRsubfamily	4	5.37306	5.44304	5.62706	5.21232	5.17557	5.00121	5.37873	5.46687	5.29592		477.578	500.279	819.588	640.883	747.433	414.665	724.345	698.287	485.525
sll0420ureasebetasubunit	4	6.53641	6.55117	6.51127	6.22201	6.20922	6.22632	6.37705	6.42742	6.09531		4726.32	4554.18	4694.93	4849.69	5627.48	4728.49	5119.37	4642.43	2439.81
sll0497hypotheticalprotein	4	5.58826	5.54393	5.44702	5.29186	5.15054	5.25246	5.43078	5.6479	5.51874		729.778	611.706	574.443	751.654	711.774	683.088	802.093	997.899	761.46
sll0517putativeRNAbindingprotein	4	6.43699	6.4036	6.31775	5.79327	5.5338	5.76066	6.44832	6.47728	6.40875		3885.52	3393.7	3204.23	2053.5	1504.61	1874.78	5886.35	5122.13	4594.89
sll0558hypotheticalproteinYCF53	4	6.00126	6.00355	6.02313	5.56484	5.23368	5.3001	5.75993	5.76245	5.60141		1646.63	1528.94	1791.21	1299.11	837.262	750.897	1528.38	1250.83	899.822
sll0572hypotheticalprotein	4	5.35392	5.40283	5.31904	5.1293	5.01616	4.98686	5.33043	5.32064	5.19783		459.903	461.75	446.2	542.637	547.471	403.011	658.957	523.345	398.269
sll0593glucokinase	4	5.93885	5.94821	5.91771	5.59501	5.47131	5.65853	5.84538	5.90124	5.7987		1456.1	1369.27	1454.69	1380.1	1331.74	1530.5	1806.86	1644.64	1340.29
sll0602hypotheticalprotein	4	5.45303	5.50931	5.53747	5.37029	5.42679	5.24529	5.64415	5.68117	5.67214		559.081	570.921	686.736	879.612	1220.84	673.426	1218.26	1065.57	1037.99
sll0606hypotheticalprotein	4	5.38258	5.34612	5.3249	5.03036	4.92768	5.10884	5.19156	5.30775	5.33716		486.621	412.4	451.392	445.023	460.587	513.524	502.019	510.209	527.695
sll0630unknownprotein	4	5.29108	5.35875	5.18264	4.92689	5.34852	5.3724	5.0743	5.58984	5.21392		406.344	422.913	340.874	361.669	1047.78	866.883	398.995	889.934	411.424
sll0709putativeendonuclease	4	5.79322	5.84571	5.83845	5.46851	5.50408	5.55129	5.70974	5.78549	5.73772		1092.89	1116.26	1244	1071.01	1419.76	1236.82	1385.27	1308.98	1184.99
sll0759ABCtransporterATP-bindingprotein	4	5.80183	5.8811	5.78178	5.5048	5.49553	5.47506	5.63463	5.78972	5.67161		1111.59	1197.84	1112.34	1151.81	1396.25	1063.01	1195.75	1319.94	1036.88
sll0807pentose-5-phosphate-3-epimerase	4	6.88068	6.80447	6.87607	6.55725	6.50267	6.48664	6.75904	6.79335	6.757		9313.54	7545.12	9646.54	9495.99	9982.02	7930.98	10818.7	9553.54	9283.78
sll0854hypotheticalprotein	4	5.83976	5.819	5.82617	5.64025	5.4593	5.50749	5.74898	5.85399	5.71321		1197.84	1058.38	1214.21	1511.09	1300.86	1133.75	1495.95	1498.31	1127.76
sll0861hypotheticalprotein	4	5.52735	5.58031	5.5288	5.05342	4.97822	5.30051	5.24741	5.42043	5.32675		647.247	657.708	675.083	466.075	508.37	751.509	560.056	637.174	516.717
sll0877hypotheticalprotein	4	5.39997	5.48373	5.41591	5.03599	5.08597	4.84765	5.20812	5.3575	5.33212		503.583	542.542	540.227	450.073	627.442	305.637	518.57	562.806	522.351
sll0921two-componentresponseregulatorNarLsubfamily	4	6.02698	6.10714	6.15097	5.65603	5.6369	5.75853	6.02502	6.0308	6.07273		1732.22	1879.57	2305.39	1559.65	1840.23	1866.87	2568.88	2123.44	2331.05
sll1023succinyl-CoAsynthetasebetachain	4	5.53784	5.51623	5.62889	5.23063	5.17528	5.25348	5.39527	5.44521	5.1882		660.764	578.849	822.554	664.84	747.01	684.473	748.197	669.087	390.598
sll1030carbondioxideconcentratingmechanismproteinCcmL,putativecarboxysomeassemblyprotein	4	6.79078	6.89563	6.76057	6.51256	6.36734	6.5005	6.61004	6.77267	6.69941		7801.67	9048.45	7679.87	8682.35	7663.58	8152.4	8080.18	9171.74	8264.42
sll1051phycocyaninalpha-subunitphycocyanobilinlyase	4	4.99691	5.2	5.06551	5.1329	5.07904	5.11803	5.41266	5.3987	4.92043		227.6	308.203	270.507	546.567	619.007	522.986	774.123	610.445	227.441
sll1059adenylatekinase	4	5.72146	5.71831	5.53906	5.23081	5.08976	5.49206	5.61036	5.49871	5.62864		948.79	865.937	688.895	665.08	632.104	1099.52	1140.23	743.541	950.693
sll1077agmatinase	4	5.69539	5.67048	5.56846	5.37869	5.32395	5.40056	5.43468	5.62442	5.49705		901.285	787.199	730.059	894.548	998.684	916.763	808.244	952.743	728.824
sll1109hypotheticalprotein	4	6.78436	6.80447	6.71238	6.51698	6.42058	6.54609	6.72259	6.74691	6.76028		7703.6	7545.12	6982.97	8759.61	8503.35	8925.25	10073.2	8717.43	9345.48
sll1209DNAligase	4	4.68271	4.43186	4.66262	0	0	4.36988	4.21754	4.65451	4.68021		122.55	66.6707	122.118	0.0185975	0.0304547	118.3	74.494	140.685	140.014
sll1223diaphorasesubunitofthebidirectionalhydrogenase	4	5.89513	5.95205	5.88835	5.49511	5.46571	5.44877	5.91339	5.78007	5.6537		1335.92	1379.79	1372.78	1129.66	1317.25	1008.91	2064.34	1295.06	1000.05
sll1270periplasmicsubstrate-bindingandintegralmembraneproteinoftheABC-typeBgtpermeaseforbasicaminoacidsandglutamineBgtB	4	5.99342	5.98091	5.92895	5.71589	5.65495	5.7401	5.75053	5.86806	5.77772		1621.39	1461.48	1487.32	1758.47	1906.26	1799.75	1500.5	1540.47	1284.69
sll1271probableporin;majoroutermembraneprotein	4	4.86077	4.97204	4.81165	5.14891	5.06752	5.13672	5.18015	5.2772	5.21606		174.052	195.666	163.887	564.391	605.235	542.77	490.923	480.377	413.206
sll1284esterase	4	6.39014	6.45512	6.41471	5.68749	6.0289	6.03563	6.29475	6.38525	6.08275		3542.91	3760.7	3880.14	1661.17	3957.01	3237.39	4357.16	4271.95	2378.7
sll1334two-componentsensorhistidinekinase	4	5.77581	5.74561	5.7158	5.45933	5.38808	5.44365	5.64756	5.53047	5.6035		1056.03	914.36	976.5	1051.48	1131.94	998.7	1226.42	791.603	903.628
sll1370mannose-1-phosphateguanylyltransferase	4	5.77466	5.81756	5.66201	5.4674	5.527	5.5659	5.44444	5.73082	5.72861		1053.64	1055.35	878.129	1068.63	1484.76	1273.25	823.844	1175.19	1163.39
sll1430adeninephosphoribosyltransferase	4	6.33576	6.31158	6.27827	6.04825	5.96945	6.00281	6.09615	6.2392	6.16417		3182.93	2825.01	2964	3423.38	3523.23	3033.04	2952.94	3202.84	2803.84
sll1537similartomutatorMutTprotein	4	6.40245	6.49349	6.1086	6.09089	6.0639	6.12401	6.26131	6.37127	6.35411		3629.89	4059.59	2120.41	3728.84	4236.96	3858.78	4080.9	4155.78	4114.81
sll1566glucosylglycerolphosphatesynthase	4	5.41607	5.5153	5.52691	5.09262	5.17958	5.32517	5.35948	5.43284	5.532		519.814	577.778	672.569	504.173	753.31	789.243	697.541	652.961	782.127
sll1571hypotheticalprotein	4	5.85265	5.83884	5.76794	5.6601	5.51837	5.46973	5.64531	5.67825	5.6564		1228.65	1101.07	1082.36	1572.43	1459.94	1051.81	1221.03	1059.45	1005.51
sll1620hypotheticalprotein	4	6.66551	6.69901	6.60436	6.11089	6.20903	6.27379	6.40992	6.55089	6.3973		6095.28	6114.77	5642.02	3881.36	5625.4	5196.13	5459.83	5922.39	4489.85
sll1635Thy1proteinhomolog	4	5.75698	5.75161	5.69496	5.41427	5.41328	5.39562	5.63302	5.711	5.5808		1017.57	925.36	937.144	960.674	1189.04	907.81	1191.98	1130.14	863.137
sll174550SribosomalproteinL10	4	6.68231	6.70657	6.6666	6.33862	6.23279	6.31988	6.26874	6.288	6.25135		6300.42	6207.6	6379.6	6126.64	5892.59	5694.38	4140.73	3526.4	3343.64
sll1775hypotheticalprotein	4	5.69644	5.70313	5.76798	5.35717	5.33266	5.46091	5.37308	5.45635	5.4612		903.152	840.13	1082.45	856.782	1015.82	1033.54	716.373	683.949	677.92
sll180550SribosomalproteinL16	4	7.25212	7.25018	7.44201	6.86053	6.88663	7.13978	7.12041	7.16095	7.30066		19362.3	18343.1	29481.7	17440	21129.7	29030.6	21958	19724.9	27833.6
sll182450SribosomalproteinL25	4	6.9497	6.92771	6.79422	6.48787	6.46907	6.50262	6.74677	6.78344	6.65261		10670.3	9645.9	8207.33	8263.13	9348.01	8186.8	10561.8	9368.64	7519.07
sll1825hypotheticalprotein	4	6.62372	6.58164	6.49963	6.15999	6.24267	6.30479	6.45808	6.55422	6.41592		5613.51	4839.32	4588.28	4282.77	6007.4	5526.2	5999.96	5961.42	4661.91
sll1837periplasmicprotein,functionunknown	4	7.35761	7.33276	7.15333	7.00591	6.80652	7.02115	7.174	7.24957	7.15207		23835.5	21624.9	16675	23339.9	18069.4	22935.2	24388.3	23491.8	20617.7
sll1885unknownprotein	4	6.32474	6.25727	6.18991	6.01899	5.93499	6.00212	6.00847	6.08404	6.08611		3114.56	2535.19	2489.58	3228.38	3293.92	3028.89	2486.94	2358.52	2394.9
sll1892unknownprotein	4	6.73383	6.76615	6.6651	6.43685	6.31716	6.41375	6.59762	6.62946	6.60555		6973.57	6990.31	6360.73	7459.88	6948.15	6861.79	7885.97	6915.01	6837.35
sll1949unknownprotein	4	6.50284	6.54749	6.46798	6.20626	6.07115	6.17356	6.41982	6.51676	6.47107		4423.82	4520.89	4310.39	4698.98	4297.38	4257.96	5566.74	5536.88	5211.17
sll7090unknownprotein	4	4.78072	4.85348	4.53979	4.03802	4.00612	4.04489	4.38872	4.72241	4.35139		148.655	154.486	95.825	60.8906	76.1456	62.0276	104.17	160.844	72.0716
sll8007unknownprotein	4	6.01414	6.10188	6.03205	5.83285	5.66071	5.6511	5.98405	5.91138	5.96966		1688.95	1859.96	1823.03	2223.05	1927.83	1508.08	2370.78	1677.86	1892.99
slr0058hypotheticalprotein	4	6.408	6.4991	6.40465	6.15667	6.07107	6.11511	6.29402	6.41586	6.39886		3669.8	4105.23	3803.85	4254.37	4296.7	3791.15	4350.94	4537.79	4504.02
slr0074ABCtransportersubunit	4	5.51937	5.52732	5.43642	5.0639	5.13624	5.16947	5.33562	5.33949	5.36588		637.15	591.787	562.548	475.969	692.17	579.259	665.69	543.167	559.208
slr0076hypotheticalprotein	4	0	6.84905	4.78991	6.53759	6.48406	5.08994	6.69307	6.69577	6.71253		0.0120592	8246.21	157.003	9129.06	9625.73	494.6	9507.24	7881.1	8486.33
slr0086similartoDnaKprotein	4	5.26888	5.21793	5.28901	4.74072	4.7777	4.85288	5.23152	5.21558	5.1182		388.953	319.416	420.519	249.029	343.636	308.829	542.893	425.407	339.104
slr0147hypotheticalprotein	4	6.27432	6.29837	6.20731	5.97785	5.96365	6.02469	6.22647	6.25871	6.22391		2820.02	2751.6	2576.58	2972.85	3483.55	3167.79	3811.69	3328.47	3163.38
slr0163apartofpilC,pilinbiogenesisprotein,requiredfortwitchingmotility	4	6.28565	6.28153	6.235	6.05181	5.96667	5.9976	6.12568	6.20952	6.16008		2883.68	2660.78	2721.34	3447.9	3504.16	3001.81	3128.79	3020.74	2780.78
slr0250hypotheticalprotein	4	6.45174	6.41191	6.39092	6.13488	6.02886	6.14333	6.15622	6.26654	6.20901		4000.1	3450.37	3702.14	4072.55	3956.7	4009.77	3321.67	3380.27	3069.61
slr0260cob(I)alaminadenosyltransferase	4	5.4541	5.3944	5.41313	5.02755	4.90507	5.0762	5.32828	5.33092	5.202		560.261	454.056	537.271	442.523	440.691	481.282	656.187	534.064	401.637
slr0317hypotheticalprotein	4	5.43646	5.44571	5.4727	5.27207	5.23116	5.08966	5.24773	5.38115	5.18199		541.123	502.949	604.314	722.422	833.151	494.325	560.408	589.678	385.73
slr0378similarto7-beta-(4-carbaxybutanamido)cephalosporanicacidacylase	4	4.89237	4.852	5.23302	4.37742	4.27527	4.97888	4.88908	5.15658	4.95777		185.233	154.031	376.517	120.226	128.807	396.672	277.588	378.679	245.256
slr0379thymidylatekinase	4	5.53941	5.38315	5.1364	5.07983	4.98636	4.80491	5.35347	5.34183	5.30294		662.812	443.988	311.138	491.412	516.517	280.757	689.377	545.679	492.457
slr0381lactoylglutathionelyase	4	6.09896	6.20973	6.08386	5.85599	5.81329	5.86288	5.98271	6.05258	5.68943		1996.17	2306	2019.34	2328.59	2597.09	2296.92	2364.57	2216.64	1074.88
slr0440hypotheticalprotein	4	5.78902	5.73482	5.66347	5.33981	5.15818	5.28726	5.26496	5.66627	5.56488		1083.88	894.905	880.663	827.482	722.474	731.984	579.644	1034.71	835.827
slr0483hypotheticalprotein	4	7.14922	7.14426	7.17287	6.88016	6.81267	6.96486	7.03651	7.13207	6.98233		15809	14852.1	17330.8	18139.8	18287.8	20508.6	18630.3	18632.8	14634
slr0484two-componentsensorhistidinekinase	4	5.38475	5.3498	5.33419	4.87376	4.91021	4.95978	5.14681	5.23175	5.23563		488.706	415.436	459.746	325.134	445.137	381.902	459.887	439.191	429.864
slr0502cobalaminsynthesisproteincobWhomolog	4	5.6285	5.54958	5.52263	5.2411	5.26888	5.21492	5.39161	5.4483	5.4048		789.995	618.633	666.911	678.94	896.846	633.997	742.853	673.177	604.937
slr0516hypotheticalprotein	4	5.78616	5.65579	5.98032	5.74218	5.67768	5.68102	5.71177	5.8824	5.68179		1077.79	764.485	1646.06	1853.62	1992.79	1600.43	1390.79	1584.66	1058.42
slr0537putativesugarkinase	4	5.84476	5.85597	5.70608	5.45096	5.37339	5.38734	5.62506	5.74708	5.70264		1209.7	1139.32	957.942	1033.99	1099.93	892.999	1173.54	1213.48	1103.94
slr0546indole-3-glycerolphosphatesynthase	4	5.29015	5.38439	0	4.91519	5.00706	5.00113	4.60635	4.96243	5.01077		405.6	445.087	0.012289	353.286	537.826	414.6	159.545	258.215	272.965
slr0549aspartatebeta-semialdehydedehydrogenese	4	6.45941	6.45033	6.41122	6.1605	6.07668	6.11494	6.44587	6.44945	6.37914		4061.01	3724.97	3853.5	4287.15	4344.04	3789.87	5858.17	4848.57	4328.16
slr0550dihydrodipicolinatesynthase	4	6.32535	6.30923	6.27277	6.09496	6.00698	6.01402	6.16206	6.23492	6.19921		3118.31	2811.81	2931.99	3759.38	3791.18	3101.35	3359.89	3175.92	3009.45
slr0619hypotheticalprotein	4	5.60665	5.61081	5.56716	5.30051	5.01275	5.10099	5.26207	5.58637	5.32791		756.706	698.931	728.188	764.8	543.837	505.578	576.372	883.865	517.929
slr0624UDP-N-acetylglucosamine2-epimerase	4	5.91365	6.05607	5.98325	5.69483	5.31237	5.65004	5.87061	5.90486	5.83395		1385.57	1697.66	1655.61	1685.79	976.351	1504.9	1898.4	1656.43	1439.19
slr0646probableD-alanyl-D-alaninecarboxypeptidase	4	5.53631	5.34715	5.44775	4.66294	4.81941	5.12126	4.97009	5.40057	5.11581		658.776	413.247	575.272	213.08	372.801	526.353	325.324	612.701	337.471
slr0658unknownprotein	4	5.10772	5.17423	5.09346	4.70519	4.70234	4.72457	5.06599	4.99178	5.02747		283.135	292.773	285.851	231.911	296.605	239.339	392.552	273.602	282.328
slr0707DNApolymeraseI	4	4.74353	4.47452	4.51712	4.46647	4.29955	4.31372	4.58739	4.14336	4.43704		138.151	72.5874	91.6313	143.72	135.062	105.811	153.728	51.3391	85.6816
slr0709hypotheticalprotein	4	6.70566	6.72607	6.78325	6.60374	6.45803	6.55669	6.90065	6.9782	6.80859		6597.06	6453.62	8031.51	10423.4	9148.61	9115.2	14277.2	13755.9	10303.3
slr0757circadianclockproteinKaiBhomolog	4	6.39709	6.36002	6.37625	6.13561	6.04759	6.10958	6.2409	6.34949	6.27568		3591.76	3111.36	3596.47	4078.52	4104.12	3749.73	3920.97	3981.06	3512.04
slr0838phosphoribosylformylglycinamidinecyclo-ligase	4	6.13672	6.14765	6.07515	5.77456	5.77722	5.85684	5.90539	6.00535	5.96598		2150.35	2037.62	1984.92	1977.92	2420.43	2269.53	2032.24	2019.49	1878.98
slr0841periplasmicprotein,functionunknown	4	6.14442	6.13248	6.15515	5.88682	5.84289	5.92254	6.12668	6.14517	5.98936		2183.22	1976.93	2324.49	2477.03	2751.65	2585.96	3134.92	2660.71	1969.83
slr0862probablesugarkinase	4	0	4.72528	4.58644	0	4.31869	0	4.92007	4.60331	4.43019		0.0120592	119.652	105.068	0.0185975	140.206	0.0200749	294.96	127.173	84.5045
slr0869hypotheticalprotein	4	5.00937	5.0642	4.99129	4.4262	4.69308	4.71599	4.58262	4.92163	4.88628		233.257	235.119	233.641	132.575	291.289	235.294	152.298	238.252	212.283
slr0899cyanatelyase	4	5.96024	6.04968	5.93537	5.65762	5.63273	5.72189	6.11935	5.88184	5.83991		1518.78	1676.18	1506.29	1564.63	1825.31	1735.8	3090.23	1582.91	1456.62
slr0962unknownprotein	4	5.84901	5.8247	5.68912	5.4871	5.68694	5.49429	5.59073	5.86062	5.76983		1219.87	1070.48	926.402	1111.67	2029.16	1104.4	1097.22	1518.03	1264.38
slr0983glucose-1-phosphatecytidylyltransferase	4	5.8945	5.85855	5.90325	5.51195	5.56647	5.58916	5.44957	5.88584	5.83655		1334.26	1145.19	1413.75	1168.44	1603.74	1333.46	832.165	1595.45	1446.77
slr0984CDP-glucose4,6-dehydratase	4	5.30259	5.11173	5.14817	0	0	4.58169	5.10247	5.14662	5.07037		415.665	258.482	318.451	0.0185975	0.0304547	180.192	421.63	371.313	307.88
slr1087hypotheticalprotein	4	5.31412	5.29407	5.48393	5.20677	5.17178	5.14067	5.27939	5.34823	5.22422		425.216	371.761	617.86	633.793	741.921	547.046	596.262	552.61	420.072
slr1123guanylatekinase	4	5.62167	5.57456	5.7265	5.31702	5.1726	5.09342	5.42403	5.46589	5.48544		779.435	650.214	997.345	790.533	743.11	498.031	791.557	696.939	711.934
slr1139thioredoxin	4	6.46568	6.48871	6.43596	5.84971	6.09615	6.09899	6.08657	6.43165	5.96757		4111.49	4021.1	4046.37	2299.46	4512.41	3671.66	2898.05	4681.32	1885.02
slr1207hypotheticalprotein	4	4.84696	5.50476	4.98994	4.82484	4.46388	4.72805	4.92161	4.96482	5.28914		169.379	565.767	233.02	294.766	186.173	240.999	295.851	259.435	478.922
slr1216Mg2+transportprotein	4	5.58122	5.58677	5.49947	5.25285	5.17418	5.10216	5.29743	5.52184	5.53345		719.726	666.231	637.107	695.12	745.407	506.754	617.709	778.244	784.421
slr1218hypotheticalproteinYCF39	4	6.1491	6.11491	6.13162	5.75375	5.61469	5.76191	5.9769	6.00809	6.109		2203.44	1908.9	2218.99	1897.11	1762.11	1879.45	2337.81	2030.44	2508.21
slr1234proteinkinaseCinhibitor	4	6.65779	6.66496	6.63549	6.31729	6.29752	6.34191	6.48024	6.5165	6.53822		6003.27	5713.55	5999.6	5870.23	6686.68	5949.14	6266.14	5534.04	5968.05
slr1239pyridinenucleotidetranshydrogenasealphasubunit	4	5.21569	5.11634	5.17482	4.74793	4.73494	4.83234	4.87485	5.01991	4.91651		350.254	260.868	335.653	252.654	316.104	296.481	269.957	289.21	225.648
slr1258unknownprotein	4	5.97219	5.93065	5.95507	5.55001	5.63663	5.68608	5.68821	5.83006	5.7545		1554.96	1322.17	1566.02	1261.07	1839.26	1616.6	1328.07	1429.24	1225.83
slr1266hypotheticalprotein	4	7.14126	7.12743	7.06952	6.65711	6.59596	6.65739	7.06209	7.06681	7.07148		15563	14362.2	14132.4	11600.3	11977	11134	19587.5	16382.6	17520.8
slr1330ATPsynthaseepsilonchainofCF(1)	4	7.16161	7.30479	7.42859	7.19254	6.96519	6.99328	7.43753	7.32703	7.31408		16199.7	20452.3	28710.9	33928.1	24633.6	21699.8	40866.4	27369.1	28598.3
slr1418dihydroorotatedehydrogenase	4	5.2659	5.21413	5.19808	4.82434	4.76816	4.89512	4.99485	5.35133	5.01699		386.676	317.006	351.424	294.471	337.293	335.864	341.491	555.999	276.415
slr1423UDP-N-acetylmuramate-alanineligase	4	5.65069	5.72938	5.48907	5.33977	5.05767	5.29857	5.62953	5.56136	5.60267		825.301	885.255	624.161	827.416	593.703	748.618	1183.86	841.327	902.115
slr1438hypotheticalprotein	4	5.49518	5.51741	5.51236	5.19226	5.11267	5.23641	5.43466	5.43553	5.37865		607.495	580.212	653.526	615.625	661.029	661.65	808.212	656.435	573.818
slr1513periplasmicprotein,functionunknown	4	7.71935	7.71211	7.66322	7.4237	7.37273	7.43387	7.55451	7.64071	7.57662		48614.4	46059.5	45624.2	53924.3	54601.4	52071.1	51390.4	50807.5	48597.4
slr1588two-componenttranscriptionregulator	4	5.41989	5.27852	5.27731	5.53642	5.49245	5.5899	5.26167	5.71206	5.29462		523.741	360.416	410.918	1227.18	1387.87	1335.43	575.921	1132.5	484.252
slr1610putativeC-3methyltransferase	4	5.85784	5.88445	5.72853	5.39365	5.38947	5.57663	5.95639	5.81995	5.79429		1241.28	1205.86	1001.35	921.778	1135.02	1300.68	2245.75	1401.03	1328.41
slr1616unknownprotein	4	5.97939	6.01812	5.96232	5.68569	5.60664	5.71198	5.88627	5.99777	5.89164		1577.18	1573.99	1588.6	1655.19	1734.63	1701.96	1957.54	1989.53	1617.03
slr1649hypotheticalprotein	4	6.39182	6.38157	6.23724	6.07452	6.00949	6.06416	6.22324	6.24773	6.26785		3554.65	3247.91	2733.4	3608.47	3809.81	3426.19	3787.65	3257.17	3456.94
slr1658unknownprotein	4	6.19184	6.20882	6.10075	5.84142	5.76513	5.80549	5.98847	6.06524	6.01991		2397.04	2301.82	2087.81	2261.57	2363.94	2049.42	2391.4	2272.68	2095.19
slr1668periplasmicprotein,functionunknown(targetgeneofsycrp1)	4	5.37116	5.35405	5.45947	5.11551	5.16447	5.01795	5.32395	5.29491	5.3069		475.794	418.97	588.736	527.844	731.404	428.688	650.645	497.451	496.412
slr1689formamidopyrimidine-DNAglycosylase	4	5.57151	5.53793	5.61896	5.37692	5.21205	5.35266	5.52751	5.63535	5.39981		706.087	604.434	806.587	891.38	802.629	833.545	969.422	973.503	598.871
slr1691glutamine-dependentNAD(+)synthetase	4	5.12028	4.97036	5.0569	4.83541	4.78523	4.87735	5.09594	5.15609	4.96396		290.229	195.012	265.948	301.078	348.727	324.214	416.271	378.313	248.342
slr1693two-componentresponseregulatorPatAsubfamily	4	5.261	5.24204	5.01195	4.80578	5.11734	4.89936	5.00552	5.24356	5.19443		382.961	335.14	243.367	283.717	667.086	338.705	348.703	449.541	395.544
slr1732hypotheticalprotein	4	5.98289	5.97362	6.00881	5.7684	5.71341	5.82157	5.87287	6.02637	5.80724		1588.09	1440.4	1741.28	1953.65	2136.82	2115.95	1906.82	2104.97	1363.61
slr1755NAD+dependentglycerol-3-phosphatedehydrogenase	4	5.85906	5.92151	5.78739	5.63884	5.64575	5.48156	5.77648	5.8718	5.74256		1244.27	1298.3	1124.73	1506.83	1872.32	1076.82	1578.74	1551.87	1196.63
slr1761FKBP-typepeptidyl-prolylcis-transisomerase,periplasmicprotein	4	6.84587	6.99626	6.79201	6.63202	6.56534	6.65419	6.90769	6.9695	6.86802		8696.17	11058.1	8171.6	11031.3	11281.7	11063.4	14475.4	13521.9	11617.2
slr1772probablehydrolase,periplasmicprotein	4	5.85944	5.52449	5.80479	5.75664	5.71956	5.70942	5.63616	5.85592	5.73637		1245.2	588.458	1164.03	1908.13	2162.64	1693.33	1199.34	1504.03	1181.76
slr1808transferRNA-Glnreductase	4	4.37123	4.91042	5.02983	4.60282	4.67914	4.63139	5.03238	4.85745	4.95507		66.3405	173.052	252.11	188.89	283.466	198.892	367.541	209.926	243.923
slr1819hypotheticalprotein	4	4.99691	0	4.88656	4.38609	0	5.08647	5.10435	0	5.10353		227.6	0.00972113	190.005	122.333	0.0304547	491.202	423.185	0.0145098	329.205
slr1837two-componentsystemresponseregulatorOmpRsubfamily	4	5.67339	5.70386	5.55217	5.2852	5.18418	5.26155	5.69329	5.3618	5.55371		863.052	841.353	706.956	741.687	760.108	695.535	1341.35	567.599	817.183
slr1859anti-sigmaffactorantagonist	4	7.60807	7.61865	7.57278	7.21442	7.14342	7.26975	7.44195	7.55693	7.47156		39042.9	38231.4	38164.6	35449.2	34890.1	37583.2	41221.8	43069.6	39306.6
slr1897periplasmicsugar-bindingproteinofABCtransporter	4	5.45764	5.44389	5.40824	5.26465	5.1118	5.05941	5.47142	5.43827	5.37238		564.182	501.127	532.11	711.757	659.907	465.493	868.554	659.991	566.597
slr1909two-componentresponseregulatorNarLsubfamily	4	6.34832	6.36762	6.2615	6.03591	6.00745	6.00004	6.2352	6.30705	6.23563		3262.68	3158.85	2867.48	3339.75	3794.66	3016.4	3877.44	3661.41	3239.15
slr1975N-acylglucosamine2-epimerase	4	5.6304	5.67445	5.6357	5.39796	5.36603	5.37101	5.55309	5.61922	5.56462		792.958	793.452	833.686	929.775	1084.23	864.493	1019.23	943.022	835.388
slr2033membrane-associatedrubredoxin,essentialforphotosystemIassembly	4	6.62627	6.66961	6.61253	6.39171	6.32426	6.36521	6.58888	6.65644	6.60596		5641.78	5766.75	5733.75	6814.55	7045.17	6230.99	7752.12	7292.91	6843.02
slr2047PhoHlikeprotein	4	6.36547	5.7423	5.72703	6.2244	6.2023	6.31385	6.1975	6.29894	6.23178		3374.81	908.347	998.389	4872.97	5551.94	5626.57	3601.42	3603.31	3214.06
slr2100two-componentresponseregulator	4	5.08164	5.08771	5.18907	4.93994	4.98787	4.46349	5.23328	5.25486	5.25679		268.953	246.399	345.229	371.254	518.042	142.48	544.768	459.672	448.632
slr6044hypotheticalprotein	4	6.45715	6.47016	6.37236	6.17958	6.09618	6.2026	6.3424	6.43985	6.36838		4042.97	3875.14	3568.96	4454.29	4512.67	4510.84	4783.43	4757.64	4235.12
slr6049hypotheticalprotein	4	6.56628	6.28861	6.26076	5.8968	5.7281	5.83423	6.05173	6.23857	6.31979		5012.83	2698.6	2863.3	2527.08	2199.02	2169.84	2706.87	3198.86	3839.26
sml0011hypotheticalprotein	4	6.39569	6.43764	6.45635	6.21043	6.18946	6.21701	6.31902	6.39709	6.3204		3581.86	3631.94	4212.56	4738.42	5414.44	4641.84	4569.31	4372.88	3844
ssl1918hypotheticalprotein	4	6.38773	6.48114	6.29588	6.04036	5.95455	6.05994	6.30499	6.33007	6.38625		3526.12	3960.88	3068.84	3369.67	3422.18	3397.58	4445.44	3831.47	4390.76
ssl1972hypotheticalprotein	4	6.6421	6.52701	6.52833	6.30023	6.2137	6.27478	6.34651	6.4747	6.52246		5820.52	4340.07	4855.73	5672.89	5676.94	5206.36	4822.1	5096.13	5781.09
ssl2296pterin-4a-carbinolaminedehydratase	4	7.01187	7.05404	6.91063	6.8935	6.82686	6.87063	6.98174	7.24137	7.00402		12060.7	12407.8	10327.6	18631.4	18801.7	17007.2	16735	23115	15289.2
ssl2595hypotheticalprotein	4	6.94259	6.95111	6.928	6.64674	6.59545	6.6317	6.82807	6.90684	6.83105		10521.8	10106.4	10687.9	11361.6	11965.1	10580	12385.1	11950	10781.4
ssl5113unknownprotein	4	5.77026	5.94464	5.7606	5.44045	5.4818	5.45538	5.59299	5.53957	5.85237		1044.55	1359.56	1066.79	1012.43	1359.3	1022.25	1102.09	805.938	1493.74
ssr139930SribosomalproteinS18	4	7.14158	7.20088	7.11604	6.82332	6.76668	6.85473	7.02764	7.15613	7.01089		15572.8	16626.4	15491.7	16186.5	16716.8	16478.4	18309.4	19538.2	15502.9
ssr160450SribosomalproteinL28	4	6.92977	7.00191	6.89318	6.64589	6.56882	6.71022	6.8826	6.88135	6.52857		10259.4	11183.3	9977.92	11342.3	11358.7	12366.1	13781.2	11364.1	5852.87
ssr279950SribosomalproteinL27	4	7.19863	7.2236	7.19265	6.8956	6.78806	6.92734	7.03774	7.11856	7.05561		17425.5	17396.6	18020.9	18710	17429.6	19035.4	18675.2	18142.9	16968.2
ssr2857mercurictransportproteinperiplasmiccomponentprecursor	4	6.6885	6.72174	6.68688	6.31821	6.25912	6.30557	6.58031	6.51063	6.56667		6377.73	6398.16	6640.17	5881.06	6203.54	5534.77	7623.07	5470.34	6321.01
ssr2998hypotheticalprotein	4	6.95659	6.96346	6.97994	7.01866	6.44635	6.52907	6.83729	6.81854	6.82789		10816.1	10358.3	11841.8	23944	8942.27	8628.5	12610.8	10040.1	10712.8
ssr3383phycobilisomesmallcorelinkerpolypeptide	4	8.2917	8.28594	8.26352	7.97844	7.94074	7.99031	8.12613	8.22352	8.14451		150150	144553	149222	163940	165573	157287	157456	160363	153006
sll0008unknownprotein	3	5.36698	5.43797	5.41462	5.01853	5.08547	5.09635	5.21867	5.3367	5.28459		471.891	495.249	538.853	434.595	626.83	500.939	529.398	540.186	474.541
sll0136aminopeptidaseP	3	4.89411	4.93922	4.93987	5.01532	4.97524	4.56005	5.18828	5.07733	4.686		185.869	183.276	211.09	431.807	505.42	172.61	498.804	323.887	141.661
sll0149hypotheticalprotein	3	5.32346	5.08167	5.14712	4.82609	5.04724	5.07111	4.88035	5.00152	5.12934		433.113	243.45	317.792	295.505	581.732	476.439	272.881	278.909	346.82
sll0162hypotheticalprotein	3	5.27527	5.4111	5.42045	4.88731	5.1182	5.091	5.19665	5.40355	5.25785		393.881	469.424	545.091	334.085	668.207	495.643	507.049	616.312	449.594
sll0199plastocyanin	3	8.24165	8.49217	8.22696	7.90984	7.84029	7.95782	8.05442	8.39342	8.09778		136049	218042	138832	142879	136078	147456	136822	224194	139227
sll0209hypotheticalprotein	3	5.41202	5.35019	5.24239	5.0881	5.06009	5.11274	5.2402	5.32073	5.24837		515.683	415.759	383.546	499.626	596.516	517.519	552.202	523.438	441.068
sll0230hypotheticalprotein	3	6.47564	6.41476	6.48562	6.25105	6.38783	6.15259	6.38785	6.4018	6.3656		4192.97	3470.03	4463.12	5140.35	7976.48	4084.21	5228.82	4413.69	4211.41
sll0293unknownprotein	3	6.93347	6.74822	6.72654	6.35382	6.373	6.63057	6.54906	6.86967	6.60676		10334.4	6744.91	7180.91	6316.18	7748.77	10556.3	7170.43	11105.4	6854.08
sll0320probableribonucleaseD	3	6.27855	6.35736	6.25108	6.02169	5.9676	6.02202	6.20537	6.28076	6.1891		2843.62	3094.91	2809.1	3245.9	3510.53	3151.03	3657.36	3476.41	2948.63
sll0374ureatransportsystemATP-bindingprotein	3	5.82561	5.82652	5.83024	5.44254	5.42123	5.51303	5.62499	5.78358	5.65536		1164.91	1074.37	1224	1016.68	1207.65	1146.29	1173.38	1304.06	1003.41
sll0377transcription-repaircouplingfactor	3	4.81777	4.3385	4.24267	3.96437	3.90582	4.45197	4.67831	4.29166	4.69258		159.913	55.3506	53.3038	52.5337	62.5994	139.256	183.695	68.7807	143.556
sll0381hypotheticalprotein	3	4.97173	4.88545	4.84738	0	4.36412	4.74809	0	4.97979	4.98711		216.584	164.65	175.864	0.0185975	153.215	250.788	0.0192424	267.208	260.228
sll0404glycolateoxidasesubunitGlcD	3	4.90592	5.01017	5.00195	4.94172	4.59502	4.80147	5.16867	4.97281	4.87097		190.245	211.116	238.61	372.581	240.519	278.845	480.007	263.555	205.82
sll0413hypotheticalprotein	3	5.49728	5.41976	5.3604	5.02946	5.02934	5.04044	5.38157	5.40305	5.33029		610.014	477.597	484.159	444.221	561.746	448.276	728.386	615.705	520.424
sll0445unknownprotein	3	5.45246	5.47503	5.37785	5.19153	5.27531	5.0929	5.4667	5.54429	5.36389		558.453	533.216	501.127	614.725	908.18	497.517	860.561	813.475	556.965
sll0459excinucleaseABCsubunitB	3	4.57088	4.67293	4.80794	4.34382	3.83221	3.90036	4.478	4.25713	4.38408		98.3148	107.797	162.691	112.396	54.2169	46.5462	124.078	64.2528	76.9904
sll0486circadianclockproteinKaiBhomolog	3	5.90727	5.83069	5.80707	5.56823	5.5387	5.51916	5.78981	5.85765	5.74487		1368.26	1083.33	1169.28	1307.97	1519.08	1160.34	1620.51	1509.17	1202.22
sll0504diaminopimelatedecarboxylase	3	5.63363	5.63004	5.5862	5.31528	5.2442	5.41747	5.51174	5.56416	5.5995		798.021	726.239	756.077	787.78	854.642	948.084	939.934	845.986	896.358
sll0509similarto5',5'''-P-1,P-4-tetraphosphatephosphorylaseII	3	4.61376	4.65819	4.47789	4.27683	0	4.33889	4.62312	4.75875	4.4064		106.982	104.676	84.8032	98.273	0.0304547	111.237	164.872	172.794	80.5403
sll0519NADHdehydrogenasesubunit1	3	6.63223	6.55731	6.51909	6.30645	6.19926	6.25701	6.69298	6.28192	6.53862		5708.42	4610.25	4767.96	5744.06	5519.07	5025.76	9505.57	3484.37	5972.88
sll0521NADHdehydrogenasesubunit6	3	7.04657	7.04454	7.00689	6.71345	6.69433	6.76907	6.99062	6.81963	6.90774		12914.2	12175.1	12488.9	12987.1	14513.9	13899.8	17028.7	10061.7	12587.5
sll0554ferredoxin-thioredoxinreductase,catalyticchain	3	6.12333	6.15109	6.1724	5.91133	5.85282	5.91703	6.05526	6.12454	6.02309		2094.36	2051.64	2405	2601.76	2805.54	2557.8	2725.65	2554.63	2108.69
sll0575probablelipopolysaccharideABCtransporterATPbindingsubunit	3	5.11321	5.46611	5.2267	4.93111	4.92637	5.16655	5.37998	5.53171	5.43843		286.214	523.82	371.849	364.741	459.411	575.908	726.121	793.542	647.451
sll0577hypotheticalprotein	3	6.94167	6.9201	6.85022	6.5381	6.51521	6.55898	6.81531	6.86727	6.81862		10502.8	9500.7	9166.65	9138.4	10229.5	9156.76	12079.4	11052.9	10514.1
sll0578phosphoribosylaminoimidazolecarboxylaseATPasesubunit	3	4.9122	5.00156	5.03818	4.77271	4.81475	4.79815	4.64506	4.96475	4.9751		192.613	207.524	256.3	265.52	369.424	277.011	172.113	259.399	253.992
sll0623unknownprotein	3	5.36331	6.33365	5.42392	5.1788	4.82799	5.15694	5.34418	5.49956	5.33451		468.491	2952.05	548.837	599.238	379.101	565.017	676.946	744.789	524.878
sll0634photosystemIbiogenesisproteinBtpA	3	5.5579	5.61524	5.56368	5.1343	5.21566	5.25176	5.31605	5.40919	5.34189		687.404	705.129	723.202	548.103	808.308	682.138	640.654	623.205	532.76
sll0635probablethiamine-phosphatepyrophosphorylase	3	5.33668	5.50096	5.48712	5.15066	4.99422	5.23017	5.35955	5.44336	5.29916		444.543	561.498	621.763	566.374	524.507	653.498	697.637	666.65	488.712
sll0643ureaseaccessoryproteinG	3	5.50576	5.13906	5.50245	3.89896	4.84657	4.89087	4.98037	5.17421	5.05388		620.291	272.953	640.866	46.0785	393.11	333.04	331.941	392.077	297.796
sll0654alkalinephosphatase	3	4.83392	4.80355	4.79838	4.45755	4.45802	0	4.6579	4.65052	4.66983		165.083	139.852	159.65	141.173	184.055	0.0200749	176.496	139.582	137.11
sll0750two-componentsensorhistidinekinase,KaiC-interactingprotein,involvedincircadianrhythm	3	4.84218	0	4.85448	0	0	3.86501	0	0	4.88467		167.792	0.00972113	178.346	0.0185975	0.0304547	43.3895	0.0192424	0.0145098	211.594
sll0754ribosomebindingfactorA	3	6.36726	6.12833	6.19543	5.90528	5.58957	5.81821	6.10339	6.1411	6.09937		3386.74	1960.65	2516.86	2570.4	1677.75	2101.87	2995.12	2639.44	2459.9
sll0783unknownprotein	3	5.48654	5.52379	5.42784	5.22477	5.17754	5.79483	5.07766	5.83287	5.61904		597.241	587.638	553.101	657.077	750.314	2006.47	401.629	1437.19	932.438
slr6039hypotheticalprotein;sll0788hypotheticalprotein	3	6.24959	6.31484	6.05873	6.05694	5.9858	5.88785	6.11096	6.14529	6.18483		2685.91	2843.43	1921.61	3483.53	3637.55	2413.74	3039.86	2661.34	2923.31
slr6041two-componentsensorhistidinekinase;sll0790two-componentsensorhistidinekinase	3	5.37874	5.39667	5.20025	4.89875	5.16596	5.11783	5.30162	5.35572	5.28852		482.953	456.115	352.932	341.834	733.536	522.778	622.799	560.834	478.323
sll0813cytochromecoxidasesubunitII	3	6.03563	6.0794	5.91512	5.71695	5.62002	5.69069	5.92355	5.9335	5.82583		1762	1778.47	1447.27	1762.21	1780.55	1631.48	2105.83	1752.68	1415.78
sll0816probableoxidoreductase	3	4.98321	4.98004	4.85356	4.70677	4.68498	4.64586	4.81942	4.77542	4.73827		221.539	198.811	178.022	232.647	286.717	204.692	242.181	178.569	157.433
sll0828putativeamidase	3	5.34284	5.3544	5.25988	5.00685	4.98345	4.94272	5.16584	5.18884	5.19665		449.972	419.262	397.02	424.538	513.59	369.175	477.354	403.554	397.321
sll0872unknownprotein	3	7.44055	7.47101	7.41574	7.06551	7.17254	7.22222	7.33193	7.44767	7.37431		28067	28485.5	27991.8	26301.5	36932	34196.8	33230.2	34720.8	32297.4
sll0900ATPphosphoribosyltransferase	3	5.75087	5.70314	5.75616	5.24633	5.36371	5.47445	5.78773	5.7034	5.67693		1005.39	840.146	1057.48	686.095	1079.33	1061.72	1613.92	1113.33	1048.08
sll0936putativeoxidoreductase	3	4.5542	4.70202	4.75784	0	4.46082	0	0	4.53441	0		95.1362	114.231	147.371	0.0185975	185.064	0.0200749	0.0192424	111.015	0.0109941
sll0990glutathione-dependentformaldehydedehydrogenase	3	5.65522	5.62597	5.62115	5.35793	5.25602	5.35639	5.49481	5.5935	5.52558		832.7	720.372	810.082	858.088	874.601	839.745	909.274	896.381	772.051
sll0995hypotheticalprotein	3	5.75465	5.75667	5.71769	5.42269	5.36657	5.46513	5.49586	5.71468	5.64795		1012.91	934.739	980.15	977.025	1085.37	1042.24	911.146	1138.37	988.501
sll1002hypotheticalproteinYCF22	3	4.60244	4.90391	4.71042	4.49449	3.67127	4.2826	0	0	0		104.622	170.821	134.202	152.022	39.5936	99.4675	0.0192424	0.0145098	0.0109941
sll1045mutatorMutTprotein	3	5.80229	5.55334	5.84634	5.52985	5.55876	5.61121	5.86217	5.76788	5.71215		1112.59	623.287	1263.53	1211.12	1579.77	1393.18	1867.27	1264.3	1125.35
sll1049hypotheticalprotein	3	5.03743	5.1554	5.06882	4.64802	4.63759	4.77426	5.03599	4.98591	4.89831		246.516	281.988	272.28	206.802	261.371	264.171	370.149	270.453	217.504
sll1062unknownprotein	3	5.23411	5.36031	5.19736	5.17592	5.27873	4.88476	5.47865	5.56977	5.13069		363.199	424.23	350.925	595.789	914.266	329.022	880.943	855.398	347.767
sll1123hypotheticalprotein	3	5.01191	4.95983	4.90091	5.05419	4.53462	4.52811	4.92376	5.08332	4.73785		234.427	190.962	195.464	466.795	213.756	161.997	297.1	327.736	157.3
sll1144hypotheticalprotein	3	5.58878	5.59507	5.40492	5.05181	5.1232	4.88505	5.58119	5.77644	4.96036		730.527	677.344	528.634	464.574	674.764	329.212	1076.91	1285.82	246.542
sll1182cytochromeb6-fcomplexalternativeiron-sulfursubunit(Rieskeironsulfurprotein)	3	6.86189	7.04159	6.93285	6.556	6.59169	6.65999	6.66771	6.86033	6.70492		8975.04	12103.7	10790.7	9472.22	11877.5	11191.6	9046.51	10902.7	8356.9
sll1196phosphofructokinase	3	5.07726	5.13001	5.06157	4.81191	4.65732	4.91131	4.94994	5.06081	4.93864		266.642	268.073	268.411	287.225	271.639	346.842	312.733	313.505	235.962
sll1220putativediaphorasesubunitofthebidirectionalhydrogenase	3	5.37825	5.38732	5.35274	5.05084	4.93845	5.0845	5.29003	5.50389	5.40398		482.487	447.694	476.893	463.671	470.378	489.283	608.82	751.176	603.936
sll1252hypotheticalprotein	3	5.0834	5.17998	5.2068	5.12264	4.70363	4.65707	5.12522	5.2235	5.44671		269.887	296.147	357.525	535.441	297.353	209.302	440.844	432.104	658.369
sll1273unknownprotein	3	5.14953	5.24272	5.12927	4.87545	4.82063	4.81489	4.84739	5.15951	5.12707		307.447	335.595	306.789	326.237	373.691	286.379	255.82	380.873	345.234
sll1289hypotheticalprotein	3	5.92008	5.94836	5.84266	5.64002	5.63286	5.68367	5.77902	5.91093	5.78618		1403.23	1369.67	1254.38	1510.4	1825.77	1608.88	1586.62	1676.38	1306.83
sll1304unknownprotein	3	5.77586	5.74563	5.75656	5.62413	5.46081	5.56886	5.70016	5.01553	5.72536		1056.14	914.396	1058.32	1463.05	1304.71	1280.76	1359.52	286.722	1155.77
sll1322ATPsynthaseAchainofCF(0)	3	5.80216	5.87702	5.65828	5.47037	5.42465	5.53436	5.75834	5.51687	5.58591		1112.31	1188.13	871.687	1075.01	1215.74	1195.91	1523.63	770.654	872.091
sll1355hypotheticalprotein	3	5.48068	4.88479	5.24291	4.67116	5.03483	4.98755	4.75397	5.01758	4.8709		590.384	164.434	383.94	216.62	567.802	403.564	213.041	287.884	205.791
sll1388hypotheticalprotein	3	6.43691	6.46935	6.41375	6.14916	6.07577	6.18503	6.27434	6.24827	6.29449		3884.91	3868.89	3872.8	4190.81	4336.33	4356.1	4186.4	3260.64	3648.02
sll1414hypotheticalprotein	3	6.4086	6.20909	6.06603	5.63455	5.64751	5.71446	5.91537	6.15942	6.19532		3674.14	2303.06	1949.51	1493.93	1878.76	1710.37	2072.36	2736.55	2985.9
sll14443-isopropylmalatedehydratasesmallsubunit	3	6.34704	6.41457	6.29356	6.10762	5.99548	6.08607	6.16693	6.3306	6.30451		3254.46	3468.72	3054.82	3856	3706.98	3578.62	3392.09	3835.47	3722.59
sll1498carbamoyl-phosphatesynthasesmallchain	3	6.55219	6.59986	6.57471	6.16271	6.063	6.31626	6.47509	6.54851	6.46374		4875.58	5018.29	5321.28	4306.19	4229.51	5653.57	6203.25	5894.66	5134.6
sll1538similartobeta-hexosaminidaseaprecursor	3	5.31414	5.40367	5.38927	4.99795	5.04825	5.10449	5.2052	4.96856	5.21149		425.233	462.523	512.552	417.032	582.881	509.106	515.613	261.356	409.409
sll1570unknownprotein	3	5.89374	5.89554	5.83906	5.53536	5.42864	5.52572	6.02666	5.84749	5.77522		1332.26	1232.81	1245.5	1224.57	1225.25	1175.56	2577.15	1479.23	1278.22
sll1605(3R)-hydroxymyristolacylcarrierproteindehydrase	3	5.67139	5.57541	5.56219	5.50152	5.25835	5.35713	5.67922	5.4567	5.54996		859.657	651.316	721.078	1144.27	878.59	840.98	1304.89	684.421	811.017
sll1628hypotheticalprotein	3	5.70051	5.68621	5.71241	5.33704	5.42325	5.3679	5.48701	5.6253	5.47513		910.423	812.27	969.987	822.9	1212.42	859.168	895.487	954.398	697.263
sll1636ferripyochelinbindingprotein	3	6.18121	6.12995	6.10425	5.73833	5.66489	5.66483	5.90581	6.05702	6.11916		2347.35	1966.99	2102.28	1839.37	1943.63	1549.78	2033.91	2236.13	2560.21
sll1680hypotheticalprotein	3	6.05557	6.08332	6.07313	5.69735	5.64915	5.76513	5.75297	5.66721	5.91155		1832.6	1792.42	1977.02	1694.33	1884.79	1891.51	1507.69	1036.63	1683.37
sll1757hypotheticalprotein	3	5.9998	6.03798	6.03535	5.78595	5.76518	5.76237	5.85095	5.95162	5.81115		1641.9	1637.54	1834.94	2023.59	2364.17	1881.16	1826.68	1816.45	1374.42
sll1776deoxyribose-phosphatealdolase	3	5.49125	5.41432	5.50021	5.10178	4.93705	4.63123	5.3149	5.3308	5.27614		602.809	472.446	638.039	513.515	469.094	198.829	639.213	533.937	466.512
sll1786putativedeoxyribonuclease,tatDhomolog	3	5.5491	5.52016	5.51471	5.1407	5.41609	5.41159	5.52823	5.6125	5.58371		675.588	583.401	656.565	555.179	1195.59	937.074	970.79	930.607	868.225
sll181150SribosomalproteinL18	3	7.40052	7.40492	7.37098	7.08511	7.03015	7.11089	7.21155	7.33931	7.28418		25938.3	24969.8	25624.7	27355.3	27965.8	27411.3	26249.8	28040.1	26922.4
sll1814preproteintranslocaseSecYsubunit	3	5.5954	5.61562	5.39902	5.3749	5.15103	5.50319	5.40846	5.45644	5.42252		740.118	705.663	522.513	887.778	712.455	1124.1	767.78	684.071	626.978
sll1862unknownprotein	3	6.46416	6.45793	6.42664	6.10534	6.08728	6.08279	6.21987	6.42869	6.38696		4099.2	3781.82	3972.61	3838.42	4434.91	3555.37	3762.73	4654.07	4397.06
sll1863unknownprotein	3	6.95634	6.48233	6.65486	6.43699	6.46365	6.4743	6.66641	6.84628	6.69482		10810.8	3970.29	6233.45	7461.97	9249.58	7738.91	9023.5	10604.7	8188.17
sll1884hypotheticalprotein	3	5.8523	5.92104	6.01641	5.69205	5.56565	5.72621	5.88267	5.85607	5.85189		1227.81	1297.09	1767.61	1676.42	1601.17	1750.77	1943.78	1504.47	1492.29
sll1888two-componentsensorhistidinekinase	3	4.96977	4.83857	4.83266	4.50885	4.41419	4.49596	4.78393	4.80544	4.76795		215.749	149.963	170.827	156.462	168.955	151.974	225.917	189.461	167.159
sll1891unknownprotein	3	6.62926	6.63536	6.70505	6.48101	6.3829	6.46401	6.55747	6.63211	6.43857		5675.12	5386.23	6882.66	8150.29	7900.05	7582.31	7289.53	6951.24	4880.11
sll1940hypotheticalprotein	3	6.42583	6.4179	6.3857	5.9632	6.08913	6.14845	5.66921	6.32366	6.26252		3801.02	3491.81	3664.19	2886.82	4450.96	4050.76	1279.55	3783.34	3419.92
sll1950unknownprotein	3	5.48161	5.51445	5.53789	4.80379	4.94028	5.06982	5.34471	5.37709	5.36498		591.467	576.8	687.306	282.588	472.062	475.22	677.649	584.975	558.192
sll1979hypotheticalprotein	3	6.22606	6.22277	6.16681	5.89549	5.91137	5.92066	6.14255	6.14638	6.10054		2564.23	2366.72	2378.61	2520.45	3145.41	2576.32	3233.91	2667.07	2465.72
sll2002hypotheticalprotein	3	5.58018	5.58384	5.57964	5.2897	5.17211	5.25127	5.05534	5.4723	5.41956		718.252	662.352	746.35	748.407	742.399	681.475	384.448	705.805	623.241
sll7087unknownprotein	3	6.25375	6.25479	6.19195	5.89061	5.84078	5.90283	6.17038	6.20607	6.18775		2708.01	2522.69	2499.63	2495.92	2740.33	2486.66	3415.09	3000.26	2940.6
sll7089unknownprotein	3	5.3129	5.34875	5.23694	4.88408	5.03129	4.99547	4.8725	5.30818	4.90952		424.195	414.567	379.442	331.929	563.89	409.964	268.717	510.642	222.485
sll8004hypotheticalprotein	3	4.93632	4.93704	0	4.90262	5.02251	4.7348	5.07041	4.9476	5.26432		201.988	182.481	0.012289	344.496	554.303	244.253	395.966	250.772	455.507
slr0017UDP-N-acetylglucosamine1-carboxyvinyltransferase	3	5.19885	5.17791	5.14107	4.91083	4.83599	4.89528	5.1697	5.22701	5.09153		338.823	294.928	314.019	350.212	385.071	335.971	480.976	435.105	321.322
slr0018fumarase	3	5.37791	5.1661	5.13494	5.10616	5.05717	5.02841	5.15712	5.43878	5.19223		482.164	288.067	310.242	518.043	593.124	437.689	469.269	660.656	393.79
slr0055anthranilatesynthasecomponentII	3	5.97439	5.97472	5.93756	5.55268	5.41467	5.57129	4.85438	5.80505	5.89164		1561.72	1443.56	1512.82	1267.83	1192.28	1286.95	259.347	1360.46	1617.03
slr0070methionyl-tRNAformyltransferase	3	5.03375	5.082	5.12503	4.89499	4.94643	4.95843	5.06446	5.15109	5.04238		244.735	243.611	304.232	339.268	477.767	380.879	391.378	374.601	290.959
slr0072glucoseinhibiteddivisionproteinB	3	5.10466	5.35472	5.08927	4.86766	4.62468	4.98441	4.94239	5.20431	4.88412		281.433	419.53	283.497	321.183	254.863	401.054	308.142	416.056	211.359
slr0089gamma-tocopherolmethyltransferase	3	5.49933	5.45755	5.55818	5.03117	5.28841	5.16533	5.3963	5.16613	4.9683		612.482	514.959	715.393	445.746	931.715	574.514	749.709	385.878	250.528
slr0118thiaminebiosynthesisproteinThiC	3	5.44429	5.40418	5.4309	4.8792	5.01636	5.18842	5.09726	5.36197	5.31963		549.536	462.994	556.452	328.698	547.684	601.482	417.349	567.789	509.34
slr0146hypotheticalprotein	3	6.34141	5.99245	5.99047	5.80528	5.85175	5.89977	5.98731	6.13053	5.96943		3218.56	1495.48	1679.37	2103.54	2799.68	2471.58	2385.97	2584.99	1892.11
slr0149hypotheticalprotein	3	5.60344	5.68535	5.65809	5.28625	5.20553	5.22188	5.54622	5.66642	5.55896		751.935	810.879	871.36	743.249	792.473	642.824	1005.61	1035.02	825.893
slr0251ATP-bindingproteinofABCtransporter	3	5.45699	5.41999	5.19609	4.76291	4.75559	5.00393	4.96397	5.28353	5.21961		563.46	477.816	350.046	260.356	329.113	416.912	321.447	486.411	416.179
slr0312two-componentresponseregulatorNarLsubfamily	3	5.29277	5.57762	5.40262	4.89954	5.05545	4.96126	4.68146	5.26252	5.14051		407.7	654.191	526.239	342.376	591.135	383.027	184.832	466.668	354.733
slr0323putativealpha-mannosidase	3	5.56692	5.59091	5.50698	5.30615	0	4.13707	5.29144	5.04833	5.39466		699.73	671.752	646.623	773.495	0.0304547	74.4934	610.503	305.883	592.675
slr0333unknownprotein	3	6.55061	6.53489	6.49196	6.248	6.13264	6.24736	6.29872	6.3797	6.3009		4860.42	4408.77	4519.33	5109.02	4845.73	4930.33	4391.18	4225.45	3695.55
slr0343cytochromeb6-fcomplexsubunit4	3	6.72639	6.72435	6.72156	6.48147	6.44858	6.44672	6.6479	6.68569	6.61811		6872.09	6431.53	7110.67	8157.81	8981.31	7326.29	8702.19	7725.98	7013.01
slr0362hypotheticalprotein	3	5.66459	5.66293	5.65758	5.47564	5.34003	5.30816	5.41534	5.67825	5.61038		848.216	775.442	870.483	1086.42	1030.55	763.017	778.197	1059.45	916.272
slr0398unknownprotein	3	6.45437	6.26494	6.21083	5.997	5.87723	5.97842	6.12772	6.24834	6.20287		4020.88	2574.24	2594.55	3089.17	2942.53	2889.58	3141.31	3261.09	3031.78
slr0402hypotheticalprotein	3	5.66221	5.57144	5.60518	5.16349	5.21075	5.16625	5.19067	5.50412	5.53845		844.248	646.183	784.942	581.128	800.593	575.565	501.145	751.517	792.382
slr0427putativecompetence-damageprotein	3	5.25346	5.10809	5.26228	4.81357	0	0	4.86427	5.25744	4.99665		377.314	256.614	398.905	288.182	0.0304547	0.0200749	264.42	462.016	265.291
slr0535protease	3	5.29347	5.25756	5.29734	5.05457	4.96929	5.04135	5.15515	5.2392	5.14931		408.262	345.669	427.491	467.151	499.581	449.087	467.462	445.692	361.094
slr0581unknownprotein	3	5.88541	5.70822	5.93259	5.5138	5.67512	5.41542	5.51089	5.92997	5.58444		1310.58	848.696	1498.05	1172.78	1982.85	944.231	938.37	1740.52	869.506
slr0583similartoGDP-fucosesynthetase	3	5.81487	5.86338	5.87186	5.50059	5.42382	5.53156	5.75641	5.84693	5.79882		1140.52	1156.27	1328.81	1142.14	1213.77	1189.28	1517.88	1477.6	1340.62
slr0633thiaminebiosynthesisproteinThiG	3	5.33999	5.37282	5.28078	4.7917	4.6502	5.02391	5.03691	5.21208	4.88078		447.452	434.941	413.742	275.822	267.888	433.794	370.817	422.48	209.939
slr0664hypotheticalprotein	3	5.80462	5.75035	5.84192	5.24112	5.27056	5.4894	5.58424	5.67622	5.72488		1117.71	923.039	1252.55	678.967	899.794	1093.73	1083.36	1055.22	1154.66
slr0739geranylgeranylpyrophosphatesynthase	3	6.0754	5.984	6.07828	5.52519	5.67657	5.75807	5.98259	5.79113	5.6931		1905.62	1470.51	1997.22	1199.86	1988.48	1865.16	2364.01	1323.62	1082.87
slr0740hypotheticalprotein	3	5.84583	5.83047	5.81708	5.59155	5.3115	5.50838	5.71594	5.79319	5.77176		1212.25	1082.86	1192.61	1370.56	974.694	1135.75	1402.2	1329.01	1269.32
slr0765hypotheticalprotein	3	5.49654	5.56921	5.49217	5.14495	5.14743	5.19648	5.35151	5.39287	5.35553		609.125	643.317	627.992	559.929	707.463	611.191	686.736	603.467	547.64
slr0780hypotheticalprotein	3	4.92566	5.28005	4.69622	4.62482	4.47911	3.61702	0	5.22704	4.95187		197.79	361.517	130.493	197.406	191.794	26.5106	0.0192424	435.131	242.351
slr0875large-conductancemechanosensitivechannel	3	7.26335	7.24219	7.19976	6.90559	6.85498	6.67972	7.1765	7.2006	7.2029		19795.5	18053.3	18275.6	19088.4	19863.1	11639	24508	21329.2	22846.7
slr0930hypotheticalprotein	3	4.6209	4.79955	4.76893	4.4276	4.39791	4.294	4.85959	4.66498	4.49816		108.498	138.742	150.633	132.947	163.667	101.746	262.007	143.62	96.9385
slr0990hypotheticalprotein	3	5.32046	5.46336	5.17699	4.97872	4.59914	5.04848	5.14298	5.21413	5.26005		430.561	520.956	337.094	401.263	242.462	455.494	456.45	424.192	451.596
slr1063probableglycosyltransferase	3	5.31359	5.34331	5.29625	5.059	5.01549	5.14132	5.17155	5.31214	5.0943		424.772	410.097	426.572	471.317	546.755	547.753	482.723	514.645	323.125
slr1071unknownprotein	3	5.00796	5.04036	5.00505	4.77582	4.83143	5.29929	5.12963	4.91991	4.98332		232.61	224.209	240.075	267.181	381.657	749.689	444.668	237.445	258.244
slr1090GTP-bindingprotein	3	4.96839	4.7259	5.16002	4.79138	4.33385	4.88792	4.86879	5.30443	5.15878		215.163	119.8	325.988	275.645	144.419	331.094	266.772	506.879	368.066
slr1101hypotheticalprotein	3	6.13239	6.17061	5.9975	5.89969	5.77146	5.82483	6.10295	6.05854	6.03949		2132.08	2133.03	1702.84	2541.76	2393.35	2129.69	2992.54	2242.85	2179.7
slr1102hypotheticalprotein	3	4.36949	4.12982	4.2512	3.75675	4.03274	4.00856	4.29829	4.45773	4.80431		66.1134	36.5165	54.2089	34.6501	80.2092	57.7085	87.26	95.4346	179.896
slr1127unknownprotein	3	6.33981	6.35178	6.32004	6.00255	6.03655	6.03543	6.26623	6.32703	6.23101		3208.43	3060.68	3218.75	3123.73	4016.57	3236.11	4120.42	3808.56	3209.07
slr1173hypotheticalprotein	3	5.50412	5.56152	5.646	5.43724	5.2412	5.3092	5.41967	5.49262	5.35495		618.29	633.532	850.81	1005.94	849.649	764.595	784.826	734.665	546.999
slr1189unknownprotein	3	5.5742	5.39676	5.1767	5.43884	4.94301	4.7513	5.23774	5.48137	5.4506		709.839	456.197	336.901	1009.17	474.586	252.392	549.548	718.544	663.562
slr1192probablealcoholdehydrogenase	3	5.74292	5.50905	0	0	0	0	4.58207	5.6248	0		989.768	570.625	0.012289	0.0185975	0.0304547	0.0200749	152.134	953.457	0.0109941
slr1254phytoenedehydrogenase(phytoenedesaturase)	3	5.49062	5.47769	5.5576	4.88295	5.10934	4.89217	5.19756	5.39271	5.22796		602.061	536.05	714.574	331.178	656.744	333.901	507.954	603.276	423.257
slr1273hypotheticalprotein	3	6.78265	6.82641	6.81026	6.51299	6.46501	6.53051	6.7152	6.7675	6.63958		7677.69	7882.38	8471.35	8689.84	9274.18	8653.22	9928.43	9078.7	7323.79
slr1312argininedecarboxylase	3	4.90416	4.93435	4.62731	4.69706	4.52414	4.26947	4.47003	4.53648	4.35852		189.586	181.506	113.896	228.163	209.425	96.9064	122.156	111.469	73.1169
slr1331periplasmicprocessingprotease	3	5.55753	5.57834	5.46246	5.20914	5.22495	5.31063	5.37656	5.47677	5.35532		686.903	655.131	592.221	636.811	823.107	766.771	721.273	712.055	547.408
slr1353hypotheticalprotein	3	6.00052	5.9873	5.94142	5.7373	5.51327	5.63593	5.90043	5.96616	5.81614		1644.23	1480.21	1524.39	1835.58	1445.47	1463.3	2012.59	1869.29	1388.34
slr1368precorrindecarbocylase	3	5.47173	5.52839	5.15815	5.17146	4.87462	5.1712	5.28015	5.4587	5.48896		580.065	593.05	324.787	590.486	415.247	581.253	597.15	687.126	717.013
slr15113-oxoacyl-[acyl-carrier-protein]synthaseIII	3	5.76558	5.80975	5.71378	5.3241	5.41714	5.51046	5.52973	5.70935	5.71007		1034.96	1039.05	972.614	801.831	1198.04	1140.46	973.647	1126.47	1120.63
slr1534hypotheticalprotein	3	5.49965	5.44387	5.46498	5.40748	5.38915	5.45079	5.37107	5.34836	5.37046		612.869	501.107	595.175	947.688	1134.31	1012.97	713.558	552.752	564.405
slr1559shikimate5-dehydrogenase	3	5.39527	5.42234	5.37676	5.08679	5.11093	5.09124	5.02526	5.22513	5.22827		498.941	480.059	500.05	498.316	658.787	495.879	362.451	433.495	423.522
slr1562glutaredoxin	3	6.03591	6.07708	5.99811	5.37326	5.74377	5.86564	5.85513	6.11281	6.04297		1762.97	1770.26	1704.89	884.864	2267.36	2309.55	1841.7	2496.21	2195.07
slr1576unknownprotein	3	5.7746	5.77056	5.69166	5.36577	5.38618	5.60108	5.69501	5.60866	5.60067		1053.52	960.979	931.059	871.679	1127.75	1365.42	1345.88	923.586	898.479
slr1579hypotheticalprotein	3	5.57688	5.55037	5.53283	5.4673	5.44691	5.47758	5.43584	5.83539	5.61591		713.597	619.608	680.475	1068.41	1269.76	1068.34	810.082	1444.35	926.562
slr1648hypotheticalprotein	3	5.36293	5.35734	5.27007	5.01795	4.96562	4.938	5.09237	5.12418	5.27098		468.14	421.726	405.087	434.09	496.013	365.73	413.37	355.239	461.675
slr1686hypotheticalprotein	3	6.02719	6.07838	6.02444	5.7193	5.71164	5.77853	5.96388	6.04489	5.9876		1732.94	1774.85	1795.85	1770.54	2129.45	1942.54	2278.94	2183.27	1962.84
slr1784biliverdinreductase	3	5.34782	5.36146	5.30127	4.76568	4.66864	5.00243	5.0984	4.95233	5.0423		454.409	425.203	430.82	261.805	277.712	415.672	418.282	253.122	290.912
slr1788unknownprotein	3	4.73941	4.85407	4.79607	4.54079	4.37179	4.54789	4.57702	4.66373	4.83687		137.035	154.668	158.923	166.806	155.527	168.49	150.637	143.267	192.123
slr1828ferredoxin,petF-likeprotein	3	6.26935	6.18955	6.16808	6.23749	6.14703	6.15685	6.4417	6.70549	6.34848		2792.54	2215.09	2384.58	5002.52	4983.85	4118.93	5810.51	8033.64	4068.29
slr1829putativepoly(3-hydroxyalkanoate)synthasecomponent	3	5.35459	5.38869	5.22904	5.18842	5.15809	5.21307	4.77653	5.31965	5.15467		460.511	448.918	373.571	610.905	722.347	631.671	222.666	522.324	365.024
slr1830poly(3-hydroxyalkanoate)synthase	3	0	0	0	0	0	0	0	0	0		0.0120592	0.00972113	0.012289	0.0185975	0.0304547	0.0200749	0.0192424	0.0145098	0.0109941
slr1838carbondioxideconcentratingmechanismproteinCcmKhomolog3,putativecarboxysomeassemblyprotein	3	6.80424	6.8395	6.72717	6.48623	6.37537	6.47159	6.58331	6.55977	6.69028		8011.34	8090.74	7189.85	8236.01	7784.72	7697.36	7668	6027.03	8113.43
slr1856phosphoproteinsubstrateoficfGgenecluster	3	7.02543	7.03387	6.97422	6.71337	6.68834	6.65507	6.7385	6.76836	6.82441		12387.3	11918.9	11708.9	12985	14345.1	11082.8	10392.1	9094.11	10637.8
slr1860carbonmetabolismsregulatoryproteinIcfG	3	4.61566	4.58474	4.64108	4.46421	4.22912	4.18797	4.91115	4.37288	4.73996		107.383	90.4207	117.035	143.07	117.705	82.4203	289.851	80.7294	157.972
slr1867anthranilatephosphoribosyltransferase	3	5.76752	5.93403	5.88806	5.64097	5.57224	5.62901	5.75823	5.89721	5.80264		1038.92	1331.11	1371.99	1513.28	1621.91	1443.32	1523.3	1631.63	1351
slr1870hypotheticalprotein	3	5.47754	5.43913	5.33612	4.58746	4.98437	5.20482	5.21791	5.42451	5.36209		586.743	496.396	461.501	183.163	514.513	621.402	528.611	642.322	554.944
slr1881ATP-bindingsubunitoftheABC-typeNatpermeaseforneutralaminoacids	3	5.57179	5.69435	5.63132	5.3123	5.24363	5.36275	5.40613	5.59608	5.36674		706.476	825.556	826.509	783.089	853.691	850.422	764.284	900.954	560.18
slr1884tryptophanyl-tRNAsynthetase	3	0	5.06315	5.25705	0	0	4.83189	0	0	0		0.0120592	234.628	394.808	0.0185975	0.0304547	296.216	0.0192424	0.0145098	0.0109941
slr1926hypotheticalprotein	3	6.54339	6.49093	6.46022	6.28574	6.18549	6.2133	6.35832	6.47745	6.37482		4791.77	4038.93	4244.86	5510.49	5372.62	4607.75	4934.95	5123.84	4290.57
slr1982two-componentresponseregulatorCheYsubfamily	3	6.31892	6.41159	6.29651	5.9669	5.8701	6.16238	6.11641	6.2925	6.26041		3079.05	3448.17	3072.66	2908.31	2901.84	4164.43	3072.49	3557.84	3405.38
slr2046unknownprotein	3	5.86267	5.84195	5.76333	5.48712	5.21421	5.43262	5.60407	5.7317	0		1253.15	1107.92	1072.56	1111.71	806.022	977.054	1126.27	1177.23	0.0109941
slr2048periplasmicprotein,functionunknown	3	5.46391	5.5188	0	5.20455	4.74307	0	5.08106	5.4127	4.96571		571.195	581.822	0.012289	630.979	321.163	0.0200749	404.313	627.534	249.221
slr2089squalene-hopene-cyclase	3	5.22279	5.2108	5.14417	4.67726	4.57589	4.9647	4.90926	5.1664	4.93249		355.188	314.909	315.947	219.285	231.699	385.653	288.78	386.084	233.049
slr2101hypotheticalprotein	3	6.83454	6.79396	6.77369	6.52441	6.44923	6.49097	6.63196	6.74279	6.69768		8504.19	7388.71	7881.36	8891.04	8992.71	7999.5	8434.68	8646.88	8235.6
slr2141hypotheticalprotein	3	5.3583	5.56845	5.49642	4.98779	4.94253	4.95062	5.23616	5.23431	5.23388		463.889	642.343	633.283	408.625	474.141	375.015	547.85	441.414	428.347
slr5051unknownprotein	3	5.87239	6.18676	5.88162	5.906	5.85863	5.87938	6.06465	6.16593	6.11334		1277.38	2202.81	1354.66	2574.11	2837.55	2373.47	2776.25	2771.91	2530.29
slr6042probablecationeffluxsystemprotein,czcBhomolog	3	4.45251	0	0	4.00147	0	0	4.69959	4.54942	4.7378		77.8628	0.00972113	0.012289	56.5892	0.0304547	0.0200749	191.514	114.351	157.284
slr6056probabletranscriptionalregulator	3	5.49432	5.81989	5.77101	5.44392	5.46192	5.57136	5.6602	5.79307	5.4543		606.466	1060.26	1088.94	1019.5	1307.54	1287.13	1257.16	1328.69	668.539
slr7073hypotheticalprotein	3	6.12727	6.06659	6.04607	5.79368	5.76862	5.80483	6.0013	6.06502	6.05177		2110.68	1733.63	1874.19	2055.19	2380.11	2046.73	2452.26	2271.69	2234.43
slr7094hypotheticalprotein	3	5.94201	5.67304	6.0959	5.40097	5.71149	5.75107	5.59964	5.93246	5.71217		1465.19	791.226	2067.91	935.402	2128.82	1839.4	1116.54	1749.09	1125.39
slr8022hypotheticalprotein	3	5.57704	5.71209	5.42449	5.42238	5.32722	5.35765	5.55992	5.70281	5.8192		713.822	855.268	549.455	976.418	1005.08	841.849	1032.96	1112.03	1396.95
ssl0294hypotheticalprotein	3	6.36199	6.52524	6.37885	6.21442	6.21556	6.20841	6.48921	6.37541	6.38335		3351.75	4324.79	3614.97	4776.46	5697.6	4563.21	6377.21	4189.85	4365.12
ssl0410unknownprotein	3	5.70358	5.76898	5.86842	5.72847	5.58751	5.63136	5.75964	5.78041	5.74947		915.947	957.957	1319.82	1803.38	1671.01	1450.08	1527.52	1295.93	1213.45
ssl0546septumsite-determiningproteinMinE	3	6.14101	6.14576	6.17566	5.91825	5.80728	5.94498	5.97011	6.02853	5.87709		2168.6	2029.96	2420.53	2638.1	2566.78	2703.85	2306.92	2113.96	1570.2
ssl0832hypotheticalprotein	3	6.42835	6.3594	6.38428	6.05664	5.99022	6.13675	6.08225	6.15214	6.30554		3819.94	3107.52	3653.93	3481.44	3669.09	3957.69	2873.63	2697.54	3730.35
ssl1328hypotheticalprotein	3	5.8158	5.89781	5.93154	5.568	5.68433	5.62316	5.72418	5.94236	5.73956		1142.61	1238.4	1494.95	1307.37	2018.84	1426.65	1425.02	1783.57	1189.4
ssl1377hypotheticalprotein	3	6.01254	5.77408	6.04159	5.80977	5.61515	5.77592	5.8421	5.98713	5.80404		1683.63	967.744	1857.69	2122.55	1763.7	1932.49	1795.29	1948.21	1354.83
ssl142650SribosomalproteinL35	3	7.52191	7.55115	7.43167	7.02731	7.24242	7.03878	7.32441	7.43181	7.37383		32947	33418.9	28886	24362.8	42332.6	23752.7	32744.3	33651.6	32266.1
ssl178430SribosomalproteinS15	3	6.74237	6.7084	6.93711	6.28872	6.25947	6.2946	6.7264	6.54217	6.53095		7091.91	6230.29	10881.8	5543.51	6207.78	5415.45	10148.7	5821.42	5881.07
ssl2009hypotheticalprotein	3	6.19299	6.20664	6.13261	5.638	5.76005	5.84768	5.86917	6.00694	5.82697		2402.47	2291.84	2223.33	1504.29	2340.61	2228.6	1893.05	2025.84	1419.04
ssl2084acylcarrierprotein	3	7.17076	7.18101	6.532	6.88359	6.25813	6.3331	6.31813	7.11611	6.71725		16494.4	15980.8	4891.03	18265	6191.56	5845.92	4561.35	18055.4	8567.62
ssl3044probableferredoxin	3	6.40076	6.39134	6.4004	6.14672	6.17736	6.16143	6.29241	6.31376	6.34036		3617.82	3311.78	3772.07	4170.36	5287.99	4156.58	4337.24	3710.18	4002.12
ssl3364CP12polypeptide	3	7.07471	7.07504	7.01	6.21229	6.74743	6.84006	6.61676	7.08629	6.74389		13650.4	12938.1	12565.8	4756.11	16099.9	16005.1	8187.24	17024.2	9041.2
ssl343730SribosomalproteinS17	3	6.91336	7.11116	6.89337	6.62032	6.78825	6.84091	6.57651	6.83497	6.87943		9932.97	13903.9	9981.67	10775.6	17436	16032.1	7566.54	10370.8	11888
ssr0102hypotheticalproteinYCF40	3	6.22881	6.17586	5.68971	5.57606	5.33127	5.44908	5.86133	6.19709	6.17403		2578.16	2155.47	927.482	1328.66	1013.06	1009.53	1864.2	2947.59	2860.24
ssr0693unknownprotein	3	6.56547	6.56876	6.57122	6.19956	6.1983	6.24252	6.33862	6.46749	6.36103		5004.83	4716.67	5284.74	4636.29	5508.74	4883.15	4748.15	5024.18	4172.72
ssr1114hypotheticalprotein	3	6.27964	6.14842	6.16938	5.76615	5.80724	5.93407	6.08927	6.14057	6.16575		2849.74	2040.75	2390.71	1944.86	2566.58	2645.88	2913.41	2636.68	2812.8
ssr2061glutaredoxin	3	6.41672	6.16316	6.18367	5.81603	5.85453	5.83904	5.93948	6.0251	6.47167		3733.4	2101.59	2459.11	2149.35	2814.92	2190.67	2172.58	2099.7	5217.49
ssr2201unknownprotein	3	5.18007	5.0447	5.2395	4.88771	5.06115	4.83919	5.47458	5.33816	5.23995		326.515	226.157	381.365	334.353	597.752	300.543	873.947	541.744	433.631
ssr3122hypotheticalprotein	3	6.23116	6.30597	6.26569	5.93961	5.9236	5.85672	6.19435	6.25689	6.16616		2590.12	2793.6	2891.3	2753.5	3221.45	2268.99	3579.26	3316.55	2815.13
ssr3402unknownprotein	3	6.10599	6.29159	6.37007	6.0703	6.00208	5.99193	6.3242	6.18273	5.79034		2024.01	2714.67	3552.86	3578.08	3755.07	2968.19	4615.91	2865.29	1317.85
ssr3451cytochromeb559alphasubunit	3	7.55233	7.5152	7.47494	7.26482	7.14541	7.25578	7.43697	7.47422	7.48403		34982.1	31108.1	31461.8	39217.5	35026	36554.5	40821.6	36587.2	40309.1
sll0030cmpoperontranscriptionalregulator,LysRfamilyprotein	2	0	0	4.73817	4.47999	0	0	4.70166	4.63246	4.98354		0.0120592	0.00972113	141.759	147.668	0.0304547	0.0200749	192.292	134.698	258.359
sll0069hypotheticalprotein	2	4.77023	4.91697	4.69007	5.0975	4.54113	5.14526	5.2842	5.36702	5.25638		145.614	175.326	128.918	509.129	216.491	552.057	601.906	573.473	448.261
sll0086putativearsenicalpump-drivingATPase	2	4.62402	4.63296	4.66454	0	4.63071	4.6569	4.31298	4.81746	4.35023		109.167	99.5422	122.582	0.0185975	257.883	209.232	89.8074	194.006	71.903
sll0098hypotheticalprotein	2	5.07056	4.88801	5.24792	4.64879	4.75331	0	4.89312	4.88951	5.09774		263.145	165.493	387.756	207.122	327.651	0.0200749	279.793	223.628	325.378
sll0108ammonium/methylammoniumpermease	2	6.78267	6.7578	6.70024	6.39372	6.35114	6.36414	6.41619	6.56113	6.47419		7677.99	6874.94	6817.62	6842.06	7424.9	6217.76	5527.3	6043.21	5244.11
sll0163WD-repeatprotein	2	0	0	0	0	0	0	0	0	0		0.0120592	0.00972113	0.012289	0.0185975	0.0304547	0.0200749	0.0192424	0.0145098	0.0109941
sll0216hypotheticalprotein	2	5.69904	5.70047	5.72214	5.4365	5.11478	5.36948	5.63992	5.6968	5.66142		907.79	835.687	988.798	1004.45	663.759	861.869	1208.2	1098.93	1015.76
sll0228arginase	2	5.3002	5.25833	5.18893	5.00173	5.02276	5.04324	5.30565	5.25183	5.39785		413.712	346.2	345.133	420.204	554.573	450.777	627.735	456.933	596.505
sll0248flavodoxin	2	0	0	5.82935	5.31931	5.33963	5.18347	5.05446	5.44834	0		0.0120592	0.00972113	1221.85	794.17	1029.74	595.596	383.786	673.23	0.0109941
sll0268hypotheticalprotein	2	5.56416	5.53052	0	5.44018	0	0	5.56797	5.39157	5.33534		695.935	595.573	0.012289	1011.88	0.0304547	0.0200749	1049.38	601.921	525.759
sll0288septumsite-determiningproteinMinC	2	5.2194	5.27974	5.20817	5.15134	5.07103	5.14517	5.21851	5.28479	5.12303		352.824	361.293	358.493	567.147	609.399	551.959	529.232	487.621	342.428
sll0318hypotheticalprotein	2	5.2798	5.42496	5.2237	5.03137	4.92017	5.02934	5.1283	5.30107	5.21648		397.413	482.572	369.654	445.925	453.881	438.499	443.511	503.531	413.556
sll0335hypotheticalprotein	2	4.65798	4.42781	4.59795	4.77513	5.14051	4.30218	4.50655	5.10639	5.00329		116.721	66.1347	107.483	266.812	697.966	103.413	131.215	342.991	268.872
sll0400hypotheticalprotein	2	5.77999	5.82899	5.73181	5.42364	5.3814	5.50954	5.46982	5.65944	5.50221		1064.77	1079.67	1007.85	978.887	1117.27	1138.37	865.837	1020.87	736.459
sll0410hypotheticalprotein	2	5.34577	0	5.21856	4.75097	4.94045	4.7689	5.12551	4.85317	5.17307		452.577	0.00972113	365.922	254.199	472.219	261.373	441.094	208.161	378.843
sll0415ATP-bindingproteinofABCtransporter	2	4.95027	5.33684	5.28578	5.09276	4.94036	5.05316	5.0642	4.95977	4.93663		207.617	404.842	417.846	504.315	472.136	459.749	391.178	256.864	235.006
sll0447unknownprotein	2	5.04786	4.98919	4.91904	4.75126	0	4.65521	4.85157	4.94958	4.84627		251.635	202.47	202.586	254.346	0.0304547	208.53	257.923	251.753	195.805
sll0456hypotheticalprotein	2	5.17464	5.34879	5.34327	0	5.08289	4.9675	5.19273	5.35062	0		323.04	414.6	468.061	0.0185975	623.679	387.805	503.171	555.221	0.0109941
sll0474two-componenthybridsensorandregulator	2	4.55503	4.42175	4.70675	4.14616	4.2189	4.09492	4.46118	4.5705	4.75446		95.2919	65.3407	133.234	75.6286	115.378	68.5095	120.057	119.205	162.666
sll0487hypotheticalprotein	2	6.20545	6.11671	6.18597	6.05736	5.9384	6.06513	5.9873	5.84315	5.48965		2462.18	1915.76	2470.3	3486.47	3315.93	3432.8	2385.92	1466.62	718.013
sll0489ATP-bindingproteinofABCtransporter	2	5.12959	5.11604	5.05289	5.22549	4.71463	5.24504	0	4.98757	5.29316		295.602	260.712	263.852	658.026	303.811	673.092	0.0192424	271.34	482.826
sll0501probableglycosyltransferase	2	4.94011	4.88946	4.92892	4.67123	4.59111	4.67919	4.76878	0	4.90048		203.502	165.972	206.576	216.65	238.69	218.705	219.311	0.0145098	218.46
sll0535ATP-dependentClpproteaseATPasesubunit	2	4.72822	4.9769	5.00694	4.71969	4.69409	4.2283	4.71667	4.58856	4.7172		134.046	197.57	240.972	238.75	291.864	89.2958	198.03	123.527	150.875
sll0563unknownprotein	2	4.98702	5.15779	0	4.71745	0	0	0	5.02983	0		223.208	283.335	0.012289	237.681	0.0304547	0.0200749	0.0192424	294.924	0.0109941
sll0567ferricuptakeregulationprotein	2	6.16331	6.30786	6.25205	5.97799	5.85072	6.00221	6.14724	6.26553	5.96987		2266.01	2804.15	2814.49	2973.68	2794.05	3029.43	3263.75	3373.54	1893.8
sll0595unknownprotein	2	5.7098	5.76763	5.68657	5.40987	5.1882	5.40118	5.51151	5.5292	5.38646		927.241	955.383	921.751	952.238	766.099	917.893	939.51	789.623	582.94
sll0625unknownprotein	2	5.66818	5.63148	5.54835	5.29767	5.15709	5.18193	5.49802	5.64223	5.47738		854.237	728.326	701.645	760.459	720.938	593.777	915.01	986.802	700.439
sll0629alternativephotosystemIreactioncentersubunitX	2	7.78907	7.82354	7.73064	7.4143	7.3799	7.46782	7.57447	7.70039	7.64203		55773	57514	52118.8	52917.8	55371.3	55704.3	53439.4	57153.7	55460.6
sll0645unknownprotein	2	5.31973	5.29667	5.7918	5.08296	4.95115	5.04653	5.26307	5.23452	5.0898		429.942	373.693	1134.56	494.505	482.191	453.733	577.502	441.597	320.202
sll0647unknownprotein	2	5.02649	5.11394	5.60378	5.26465	4.86408	0	4.85236	4.78347	5.37136		241.26	259.623	782.776	711.757	406.787	0.0200749	258.323	181.427	565.431
sll0649two-componentresponseregulatorOmpRsubfamily	2	5.45624	5.21672	5.42935	5.0505	4.89575	5.06047	5.14454	5.17889	5.00264		562.628	318.647	554.752	463.355	432.742	466.474	457.847	395.712	268.519
sll0672cation-transportingp-typeATPasePacL	2	0	0	0	0	0	0	4.06296	4.29778	0		0.0120592	0.00972113	0.012289	0.0185975	0.0304547	0.0200749	55.0326	69.6159	0.0109941
sll0711isopentenylmonophosphatekinase	2	5.45688	5.35303	5.5355	5.09552	5.07332	5.1336	5.37029	5.35449	5.28729		563.338	418.119	684.071	507.112	612.13	539.416	712.469	559.475	477.136
sll0721unknownprotein	2	0	4.90633	0	4.71777	4.68947	3.82388	0	0	0		0.0120592	171.647	0.012289	237.833	289.243	39.985	0.0192424	0.0145098	0.0109941
sll0749hypotheticalprotein	2	6.00805	6.03302	5.97551	5.37092	5.40088	5.54993	5.80919	5.89962	5.84995		1668.8	1621.43	1630.5	880.724	1160.59	1233.48	1683.21	1639.4	1486.45
sll0772probableporin;majoroutermembraneprotein	2	6.46376	6.46852	6.37356	6.21426	6.15951	6.24185	6.22632	6.29631	6.26378		4095.97	3862.49	3577.42	4774.93	5106.82	4876.66	3810.57	3584.67	3428.64
sll0815unknownprotein	2	0	0	0	0	0	0	0	5.21882	0		0.0120592	0.00972113	0.012289	0.0185975	0.0304547	0.0200749	0.0192424	428.134	0.0109941
sll0838orotidine5'monophosphatedecarboxylase	2	5.44989	5.42758	5.2588	4.35468	5.02983	4.01887	0	5.44367	5.28583		555.633	485.099	396.174	114.869	562.284	58.9027	0.0192424	667.058	475.731
sll0873carboxynorspermidinedecarboxylase	2	5.17435	4.98645	5.30709	4.7306	5.09628	4.97812	0	5.13046	4.79349		322.856	201.367	435.798	244.029	640.204	396.074	0.0192424	359.666	176.007
sll0911unknownprotein	2	5.36433	4.89203	5.24276	4.69699	4.75352	0	0	0	4.92444		469.434	166.824	383.827	228.131	327.785	0.0200749	0.0192424	0.0145098	229.291
sll1020probableglycosyltransferase	2	4.9149	4.96959	4.86331	4.87233	4.87445	4.97325	4.96404	5.15165	4.95186		193.641	194.713	181.482	324.203	415.109	392.26	321.491	375.015	242.346
sll1041similartosulfatetransportATP-bindingproteinCysA	2	4.93629	4.76393	4.73547	4.51422	4.42915	4.60648	4.64083	4.58459	5.05131		201.976	129.233	141.005	158.155	173.964	189.289	170.692	122.564	296.254
sll1054hypotheticalprotein	2	0	0	0	5.20804	5.19554	5.22347	5.44198	5.40243	0		0.0120592	0.00972113	0.012289	635.408	777.161	644.858	819.884	614.952	0.0109941
sll1104periplasmicsubstrate-bindingproteinofaTRAP-typepermeasethatmediatessodium-dependentglutamatetransportGtrC	2	5.08347	5.19499	4.9557	4.86903	4.57805	4.7056	5.03387	4.98461	4.96676		269.924	305.141	217.79	322.066	232.678	230.487	368.615	269.761	249.75
sll1107typeIVpilusbiogenesisproteinPilIhomolog	2	5.96181	6.10226	5.84456	6.02768	6.04728	6.03623	5.82758	5.8562	5.9688		1523.48	1861.37	1259.09	3285.11	4101.63	3241.25	1744.95	1504.86	1889.71
sll11271,4-dihydroxy-2-naphthoatesynthase	2	5.35013	0	5.35097	5.1179	4.92589	5.03499	5.21285	5.28441	5.20426		456.482	0.00972113	475.23	530.378	458.98	443.449	523.397	487.256	403.475
sll1151unknownprotein	2	5.20205	5.14672	5.06674	4.42762	4.39116	4.88355	4.68529	4.76075	5.0406		340.966	277.152	271.165	132.953	161.524	328.232	186.224	173.477	289.915
sll1174unknownprotein	2	5.54224	5.56579	5.54632	5.16435	5.24447	5.05192	5.1833	5.51853	5.20841		666.518	638.947	698.839	582.131	855.093	458.617	493.962	773.181	406.871
sll1224hydrogenasesubunitofthebidirectionalhydrogenase	2	6.00199	5.98742	5.86216	5.49031	5.56495	5.72069	5.33155	5.73819	5.41086		1649	1480.57	1303.61	1118.84	1598.99	1731.67	660.404	1192.39	612.386
sll1242hypotheticalprotein	2	5.24763	5.13434	5.28879	4.90225	4.858	4.91458	5.17872	5.23679	5.04902		373.004	270.397	420.336	344.241	401.985	349.103	489.55	443.579	294.887
sll1254hypotheticalprotein	2	5.44289	5.34827	5.27372	0	5.09321	0	5.09068	4.79616	0		548.022	414.171	408.016	0.0185975	636.377	0.0200749	412.004	186.025	0.0109941
sll1265unknownprotein	2	4.99303	4.9501	4.98722	4.99059	4.92563	5.02837	5.19797	4.82591	0		225.867	187.294	231.772	410.925	458.747	437.655	508.362	197.266	0.0109941
sll1272unknownprotein	2	0	0	5.32395	5.75086	0	0	5.18744	5.29938	0		0.0120592	0.00972113	450.546	1886.16	0.0304547	0.0200749	497.984	501.856	0.0109941
sll1293unknownprotein	2	5.35447	5.40861	5.4907	5.08486	5.12034	5.03371	5.34102	5.32393	5.39266		460.402	467.1	626.173	496.392	671.006	442.322	672.769	526.752	590.286
sll1296two-componenthybridsensorandregulator	2	4.45998	4.8352	4.88886	4.2477	4.36222	4.63989	4.45542	4.53375	4.12405		79.0172	148.959	190.87	92.6994	152.647	202.279	118.71	110.871	45.537
sll1299acetatekinase	2	0	0	0	4.83982	0	0	4.84569	0	0		0.0120592	0.00972113	0.012289	303.751	0.0304547	0.0200749	254.97	0.0145098	0.0109941
sll1349phosphoglycolatephosphatase	2	0	0	0	0	0	0	4.95275	0	4.9745		0.0120592	0.00972113	0.012289	0.0185975	0.0304547	0.0200749	314.459	0.0145098	253.685
sll1359unknownprotein	2	0	0	4.29183	0	0	0	0	0	0		0.0120592	0.00972113	58.7358	0.0185975	0.0304547	0.0200749	0.0192424	0.0145098	0.0109941
sll1383probablemyo-inositol-1(or4)-monophosphatase	2	0	5.30801	0	0	4.806	0	5.21029	0	0		0.0120592	382.235	0.012289	0.0185975	363.164	0.0200749	520.779	0.0145098	0.0109941
sll1394peptidemethioninesulfoxidereductase	2	5.81954	5.78219	5.80949	5.46939	5.43038	5.5311	5.65236	5.74933	5.67171		1151.06	983.514	1174.88	1072.9	1229.43	1188.19	1238.01	1218.88	1037.09
sll1433hypotheticalprotein	2	0	0	4.80327	0	4.53055	4.57288	4.65245	0	0		0.0120592	0.00972113	161.198	0.0185975	212.064	177.066	174.622	0.0145098	0.0109941
sll1446hypotheticalprotein	2	4.82573	4.96928	4.8803	4.62889	4.47006	4.58882	4.78588	4.83421	4.68485		162.44	194.592	187.671	199.023	188.434	182.763	226.782	200.521	141.332
sll1452nitrate/nitritetransportsystemATP-bindingprotein	2	4.9744	5.02292	4.94276	4.73846	4.63514	4.65095	4.82925	4.88547	4.78728		217.726	216.549	212.298	247.904	260.124	206.773	246.89	221.853	173.813
sll1466probableglycosyltransferase	2	5.21506	5.21995	5.10452	4.75335	4.65733	4.85049	4.97065	5.0604	5.89985		349.819	320.705	292.161	255.414	271.645	307.367	325.681	313.251	1644.06
sll1563unknownprotein	2	4.86056	4.88831	4.60899	4.40579	4.55244	4.64362	4.55725	4.78492	0		173.98	165.592	109.851	127.261	221.327	203.784	144.915	181.947	0.0109941
sll1618hypotheticalprotein	2	6.16838	6.24244	6.09809	5.85233	5.38892	5.33542	6.04313	5.56976	6.05854		2288.76	2461.35	2076.87	2311.57	1133.8	805.479	2661.65	855.381	2265.19
sll1624two-componentresponseregulator	2	4.88464	5.13354	4.74583	4.8504	4.67855	4.62268	4.86877	0	4.7837		182.433	269.966	143.919	310.261	283.139	195.48	266.761	0.0145098	172.561
sll1640hypotheticalprotein	2	4.62501	4.71897	4.66785	4.50325	4.26007	5.05816	4.94755	5.25047	4.60151		109.38	118.156	123.386	154.715	125.039	464.338	311.273	455.709	119.439
sll1652hypotheticalprotein	2	7.08643	5.29719	0	0	6.74188	0	0	0	0		13969.3	374.08	0.012289	0.0185975	15926.4	0.0200749	0.0192424	0.0145098	0.0109941
sll1672two-componenthybridsensorandregulator	2	0	0	0	4.24964	4.11059	0	4.34494	0	0		0.0120592	0.00972113	0.012289	93.0605	93.3805	0.0200749	95.6094	0.0145098	0.0109941
sll16764-alpha-glucanotransferase	2	5.26567	5.2224	5.30835	4.96688	5.00234	5.00173	5.22804	4.94042	5.14576		386.501	322.275	436.883	391.853	532.891	415.094	539.205	247.246	358.514
sll1691hypotheticalprotein	2	0	0	0	0	4.40523	0	0	4.62445	0		0.0120592	0.00972113	0.012289	0.0185975	166.024	0.0200749	0.0192424	132.587	0.0109941
sll1696hypotheticalprotein	2	5.51879	5.39473	5.37842	4.75104	4.9122	5.22971	4.78455	5.3553	5.33933		636.423	454.355	501.691	254.234	446.871	652.902	226.192	560.369	530.013
sll1703proteaseIV	2	0	0	0	0	0	0	0	0	0		0.0120592	0.00972113	0.012289	0.0185975	0.0304547	0.0200749	0.0192424	0.0145098	0.0109941
sll1866hypotheticalprotein	2	5.69032	5.50326	5.77281	5.39415	5.12662	5.47741	5.47072	5.40209	5.56478		892.327	564.078	1092.82	922.702	679.286	1067.98	867.364	614.54	835.658
sll1909probablemethyltransferase	2	5.37321	5.32362	5.15585	0	0	0	0	0	4.67488		477.719	394.314	323.316	0.0185975	0.0304547	0.0200749	0.0192424	0.0145098	138.515
sll1937ferricuptakeregulationprotein	2	4.92353	5.04685	4.5545	4.64546	0	4.70382	4.64769	0	6.00719		196.962	227.128	98.6483	205.744	0.0304547	229.673	173.002	0.0145098	2042.05
sll1938hypotheticalprotein	2	5.17365	5.1724	4.82558	0	4.72337	4.73938	0	5.1036	5.06258		322.411	291.707	168.456	0.0185975	309.041	246.485	0.0192424	341.109	303.074
sll1941DNAgyraseAsubunit	2	4.75919	4.82752	4.67291	4.5301	4.43648	4.46851	4.59683	4.73029	4.63952		142.481	146.696	124.624	163.27	176.472	143.908	156.597	163.363	128.968
sll1956hypotheticalprotein	2	5.18415	5.18594	5.16681	4.83799	4.75333	4.88471	5.03957	5.06528	4.99079		329.15	299.686	330.387	302.639	327.664	328.989	372.754	316.28	262.169
sll2014sugarfermentationstimulationprotein	2	5.16584	5.18904	5.40931	4.85225	4.79869	4.97217	5.03064	5.02469	4.92224		317.487	301.544	533.235	311.414	358.016	391.419	366.29	291.949	228.274
sll5066probableplasmidpartitioningprotein,ParAfamily	2	4.90099	5.07229	0	0	0	4.67975	5.00945	4.86512	5.00668		188.406	238.941	0.012289	0.0185975	0.0304547	218.949	351.398	213.125	270.719
slr5105plasmidpartitioningprotein,ParAfamily;sll6036chromosomepartitioningprotein,ParAfamily	2	5.52432	5.49499	5.45649	5.11807	5.08877	5.09757	5.30415	5.35723	5.3491		643.395	554.856	585.283	530.559	630.883	502.154	625.893	562.506	540.575
sll6060probableacetyltransferase	2	5.61106	5.61116	5.83929	5.24812	5.17955	5.23195	5.40868	5.71355	5.3986		763.31	699.418	1246.06	688.561	753.266	655.814	768.111	1135.84	597.409
sll7044plasmidpartitionproteinParAhomolog	2	5.93512	5.83899	5.90114	5.53263	5.60497	5.51858	5.76309	5.95379	5.84029		1445.44	1101.4	1407.88	1217.89	1728.98	1159	1537.87	1824.24	1457.73
sll7085unknownprotein	2	5.21272	4.65807	4.73008	4.8392	4.34288	4.76266	4.65504	5.00488	5.02218		348.21	104.651	139.513	303.373	146.989	258.153	175.51	280.763	279.328
sll7086unknownprotein	2	6.43533	6.4427	6.39164	6.06878	6.0607	5.85943	6.27462	6.36412	6.26839		3872.83	3668.75	3707.4	3567.2	4210.56	2281.24	4188.7	4097.59	3460.71
sll8049typeIsite-specificdeoxyribonucleasechainR	2	4.53945	4.64137	4.52809	3.76303	4.07715	3.80971	0	4.48652	3.80958		92.4111	101.225	93.6372	35.089	87.4767	38.8751	0.0192424	101.01	24.1292
slr0021protease	2	4.81628	4.91962	4.93603	4.48574	4.51713	4.63502	5.03798	4.82134	5.00316		159.444	176.254	209.496	149.379	206.578	200.331	371.595	195.496	268.801
slr0044bicarbonatetransportsystemATP-bindingprotein	2	5.46198	5.49687	5.54704	5.16917	5.14851	5.12457	5.37326	5.41954	5.47082		569.028	556.939	699.833	587.782	708.957	529.826	716.626	636.057	691.22
slr0065hypotheticalprotein	2	5.37216	5.39832	5.31542	4.72203	4.97492	4.97985	5.262	5.36429	5.30664		476.732	457.618	443.023	239.873	505.104	397.437	576.293	570.393	496.151
slr0093DnaJprotein,heatshockprotein40,molecularchaperone	2	0	0	5.1593	0	0	4.98734	0	0	0		0.0120592	0.00972113	325.525	0.0185975	0.0304547	403.395	0.0192424	0.0145098	0.0109941
slr0116phycocyanobilin:ferredoxinoxidoreductase	2	5.22105	5.20968	5.04289	4.94514	4.92245	4.91594	5.00753	0	5.16714		353.972	314.207	258.694	375.144	455.907	350.047	350.079	0.0145098	374.333
slr0144hypotheticalprotein	2	5.48864	5.48687	5.32389	5.12827	5.00907	5.18789	4.96967	5.38571	5.33632		599.717	545.948	450.493	541.518	539.942	600.849	325.056	595.005	526.801
slr0162apartofpilC,pilinbiogenesisprotein,requiredfortwitchingmotility	2	5.66815	5.75417	5.62516	5.54117	5.46577	5.26644	5.63025	5.69462	5.60623		854.187	930.093	816.52	1238.92	1317.41	702.325	1185.53	1094.21	908.624
slr0242bacterioferritincomigratoryproteinhomolog	2	5.91959	5.92566	5.89379	5.6167	5.59325	5.57746	5.90503	6.00264	5.89395		1401.88	1309.09	1387.6	1441.42	1689.85	1302.83	2030.81	2008.73	1624.59
slr0257periplasmiccarboxyl-terminalprotease	2	0	0	0	0	0	0	0	0	0		0.0120592	0.00972113	0.012289	0.0185975	0.0304547	0.0200749	0.0192424	0.0145098	0.0109941
slr0267hypotheticalprotein	2	5.33963	5.40468	5.36622	5.04462	4.99467	4.98465	5.06562	5.31833	5.2149		447.135	463.455	489.753	457.926	524.968	401.245	392.268	520.966	412.239
slr0287hypotheticalprotein	2	5.62172	5.54576	5.56371	5.49038	5.33528	5.21299	5.481	5.6242	5.53201		779.512	613.941	723.245	1119	1021.03	631.57	885.007	952.33	782.143
slr0355hypotheticalprotein	2	0	0	5.07933	4.81813	0	4.88511	4.77496	4.98597	0		0.0120592	0.00972113	277.988	290.828	0.0304547	329.251	221.982	270.485	0.0109941
slr0376hypotheticalprotein	2	6.00834	6.02755	5.97768	5.68958	5.63507	5.73498	5.94486	5.99237	6.00022		1669.76	1603.85	1637.5	1668.14	1833.67	1781.54	2195.6	1968.45	2013.51
slr0384sulfoquinovosyldiacylglycerolbiosynthesisproteinSqdX	2	5.29398	5.32141	5.22801	4.70253	4.8626	4.90658	5.03435	4.66812	4.94947		408.673	392.581	372.812	230.678	405.612	343.598	368.962	144.512	241.179
slr0387cysteinedesulfuraseNifS	2	4.98142	5.08913	4.82919	4.45203	4.55461	4.69612	4.93258	4.88499	4.78559		220.759	247.097	169.661	139.619	222.267	226.186	302.278	221.643	173.221
slr0416unknownprotein	2	5.33304	5.6541	5.83452	5.38956	5.04411	5.5045	5.49107	5.60685	5.69128		441.366	761.914	1234.39	914.252	578.187	1127.03	902.637	920.295	1078.9
slr0605hypotheticalprotein	2	0	0	0	0	0	0	5.14594	5.27536	0		0.0120592	0.00972113	0.012289	0.0185975	0.0304547	0.0200749	459.104	478.637	0.0109941
slr062830SribosomalproteinS14	2	7.13481	7.20512	7.07525	6.72644	6.74524	6.78122	7.00048	7.03153	6.96013		15366.5	16767.5	14293.2	13329.7	16031.2	14239.4	17360.7	15281.5	13992.3
slr0654unknownprotein	2	0	0	0	0	5.06904	0	0	0	0		0.0120592	0.00972113	0.012289	0.0185975	607.035	0.0200749	0.0192424	0.0145098	0.0109941
slr0667unknownprotein	2	5.6267	5.79215	5.45753	5.29473	5.1389	5.34343	5.46359	5.57922	5.31391		787.198	1003.23	586.486	755.991	695.775	818.399	855.335	871.489	503.49
slr0677biopolymertransportExbBlikeprotein	2	6.16897	6.19731	6.01254	5.94169	5.8624	5.92857	5.89892	6.08279	5.97536		2291.42	2249.62	1754.15	2765	2858.52	2617.12	2006.65	2352.72	1914.91
slr0678biopolymertransportExbDlikeprotein	2	5.85177	5.9026	5.87504	5.46917	5.46601	5.53987	5.73206	5.77701	5.88601		1226.53	1250.28	1337.18	1072.42	1318.02	1209.08	1447.18	1287.27	1598.75
slr0680hypotheticalprotein	2	6.80754	6.74988	6.65035	6.38516	5.87647	6.19811	6.72842	6.84605	6.71425		8063.6	6767.26	6178.2	6725.67	2938.16	4470.78	10188.9	10599.9	8515.86
slr0695hypotheticalprotein	2	6.29019	6.26311	6.20866	5.941	5.88393	5.91105	6.09913	6.09458	6.02432		2909.6	2564.87	2583.46	2761.18	2981.28	2527.6	2970.23	2408.06	2113.93
slr0742hypotheticalprotein	2	5.6272	5.69376	5.54611	0	4.938	5.21796	0	5.65473	0		787.974	824.585	698.549	0.0185975	469.965	637.837	0.0192424	1011.43	0.0109941
slr0746glucosylglycerolphosphatephosphatase	2	5.59812	5.63619	5.57739	4.94983	5.27038	5.00762	5.54894	5.52131	5.02653		744.095	735.196	743.042	378.687	899.477	419.98	1010.98	777.431	281.793
slr0773hypotheticalprotein	2	5.58427	5.64147	5.40943	4.68023	5.35729	5.26465	5.31446	5.57824	5.36782		724.064	742.974	533.361	220.594	1065.88	699.832	638.662	869.806	561.403
slr0829unknownprotein	2	0	0	0	0	4.25174	0	4.93314	0	0		0.0120592	0.00972113	0.012289	0.0185975	123.021	0.0200749	302.609	0.0145098	0.0109941
slr0863hypotheticalprotein	2	5.02886	5.10931	4.89488	4.4013	4.27543	4.52323	4.4472	4.81973	4.48234		242.389	257.238	193.151	126.12	128.847	160.434	116.814	194.876	93.8902
slr0864ATP-bindingproteinofABCtransporter	2	0	4.28937	0	0	0	0	4.2959	0	4.25765		0.0120592	50.1875	0.012289	0.0185975	0.0304547	0.0200749	86.8525	0.0145098	59.641
slr0900molybdopterinbiosynthesisMoeAprotein	2	5.01381	5.03286	4.89186	4.58401	4.63509	4.31133	4.8737	5.03535	4.81385		235.307	220.882	192.003	181.901	260.098	105.31	269.35	298.152	183.395
slr0904competenceproteinComMhomolog	2	5.02563	5.11694	5.10254	4.40625	4.71261	4.40156	4.8431	4.96307	4.84413		240.851	261.18	291.021	127.378	302.614	125.985	253.679	258.541	194.96
slr0922peptidyl-tRNAhydrolase	2	5.13332	5.46288	5.14164	4.76928	4.76351	4.82147	4.99075	5.01999	5.00255		297.782	520.458	314.373	263.701	334.244	290.147	338.759	289.255	268.471
slr0941hypotheticalprotein	2	5.9281	5.99829	5.9203	5.59024	5.4217	5.6347	5.74408	5.84848	5.65896		1425.58	1512.99	1462.14	1366.97	1208.76	1459.73	1481.66	1482.12	1010.73
slr0948hypotheticalprotein	2	4.90927	4.88252	4.69375	4.52388	4.48021	4.52622	4.6838	4.72776	4.75895		191.505	163.692	129.858	161.247	192.206	161.39	185.682	162.55	164.148
slr0967hypotheticalprotein	2	5.76581	6.1819	5.82109	5.31568	5.76017	5.85532	6.0389	6.02902	5.99356		1035.43	2181.57	1202.09	788.412	2341.15	2262.68	2639.69	2116	1986.6
slr1035hypotheticalprotein	2	5.9159	5.61481	5.49783	5.58482	5.18424	5.27231	5.00698	5.49159	5.43556		1391.72	704.525	635.048	1352.2	760.197	710.564	349.702	733.174	643.709
slr1073unknownprotein	2	4.58743	4.73882	4.74486	4.58641	4.45954	4.4015	0	4.44891	4.3295		101.574	122.925	143.643	182.778	184.602	125.97	0.0192424	93.7889	68.9548
slr1150unknownprotein	2	6.03675	6.10271	6.08117	5.92679	6.06453	6.12659	6.06228	6.12885	5.85412		1765.89	1863.04	2008.65	2683.64	4242.17	3878.61	2763.39	2576.44	1499.02
slr1219ureaseaccessoryproteinE	2	5.20833	5.22196	5.20071	5.14752	4.93217	5.0811	5.25957	5.11157	5.18435		345.211	321.992	353.253	562.821	464.644	485.99	573.557	346.513	387.573
slr1240unknownprotein	2	5.96016	6.08027	5.85994	5.56685	5.58144	5.63821	5.76895	5.8261	5.88941		1518.54	1781.55	1297.91	1304.36	1651.32	1469.95	1555.63	1418.13	1609.76
slr1302proteininvolvedinconstitutivelowaffinityCO2uptake	2	5.08622	5.06878	5.0923	4.79083	4.74321	4.89718	5.07962	5.01089	5.04922		271.391	237.276	285.198	275.341	321.251	337.241	403.174	284.111	295.006
slr1362hypotheticalprotein	2	6.10322	6.06224	6.00685	5.72986	5.68499	5.81254	5.87292	5.98132	5.72023		2012.99	1718.67	1734.56	1808.41	2021.45	2078.32	1907.01	1926.02	1143.86
slr1437unknownprotein	2	6.58005	6.52653	6.47783	6.23957	6.36429	6.29274	6.5391	6.62267	6.45696		5150.69	4335.92	4395.02	5023.42	7618.07	5395.48	7031.9	6823.02	5064.77
slr1470hypotheticalprotein	2	5.75739	5.88233	5.77283	5.5112	0	5.4918	5.62235	5.70425	5.76843		1018.39	1200.78	1092.86	1166.68	0.0304547	1098.95	1167.33	1115.19	1260.81
slr1476aspartatecarbamoyltransferase	2	4.89925	4.95955	4.94279	5.21243	5.07551	5.18395	5.41934	4.77969	5.33662		187.761	190.855	212.31	641.024	614.754	596.164	784.319	180.08	527.12
slr1501probableacetyltransferase	2	5.16926	5.30997	5.35582	5.0214	5.00173	5.10633	5.05816	5.16967	5.19805		319.634	383.731	479.801	437.102	532.257	510.97	386.578	388.582	398.446
slr1519hypotheticalprotein	2	5.84225	5.83413	5.83233	5.51489	5.48011	5.44691	5.95995	6.00698	5.76265		1203.73	1090.79	1229.06	1175.35	1354.82	1005.19	2261.46	2026	1246.18
slr1533hypotheticalprotein	2	5.25268	0	5.16605	5.01932	5.42715	4.6667	4.82056	5.70761	0		376.734	0.00972113	329.892	435.283	1221.69	213.345	242.723	1122.61	0.0109941
slr15422-C-methyl-D-erythritol2,4-cyclodiphosphatesynthase	2	5.89563	5.95221	5.91914	5.50443	5.56245	5.61631	5.79839	5.88252	5.83936		1337.23	1380.23	1458.8	1150.96	1591.2	1407.36	1647.97	1585.03	1455
slr1571unknownprotein	2	0	0	0	0	0	0	5.55938	0	5.23088		0.0120592	0.00972113	0.012289	0.0185975	0.0304547	0.0200749	1031.87	0.0145098	425.76
slr1573hypotheticalprotein	2	5.59658	5.65361	5.52563	5.80183	5.23779	5.44293	5.94455	5.65664	5.96952		741.84	761.17	670.872	2089.04	844.01	997.273	2194.26	1015.25	1892.46
slr1577hypotheticalprotein	2	5.14361	5.34406	5.24368	4.98846	4.78976	4.7352	5.11099	5.33298	5.23955		303.881	410.71	384.524	409.174	351.826	244.447	428.725	536.238	433.281
slr1612hypotheticalprotein	2	5.17751	5.27473	5.17918	4.87962	4.83437	4.95896	5.02612	5.16483	4.99603		324.872	357.704	338.554	328.975	383.854	381.28	363.062	384.89	264.959
slr1613hypotheticalprotein	2	5.41017	5.34124	5.41095	5.06096	5.18645	5.04712	5.46574	5.3742	5.49199		513.806	408.408	534.964	473.173	763.485	454.265	858.944	581.651	721.414
slr1626dihydroneopterinaldolase	2	6.6332	6.72726	6.73041	6.3141	6.31101	6.37249	6.59363	6.62553	6.59445		5719.34	6468.94	7235.98	5832.81	6865.19	6321.76	7824.58	6861.62	6685.78
slr1644hypotheticalprotein	2	4.97234	4.91501	5.15597	4.57789	4.67055	4.61627	4.6934	4.80875	4.81415		216.844	174.642	323.393	179.683	278.75	193.006	189.206	190.702	183.506
slr1724hypotheticalprotein	2	5.77038	5.84267	5.86325	5.56253	5.6102	5.61264	5.69522	5.89616	5.72663		1044.8	1109.51	1306.42	1293.11	1746.73	1397.14	1346.43	1628.25	1158.74
slr1739photosystemII13kDaproteinhomolog	2	5.72265	5.07092	5.30062	4.8536	5.31595	4.76595	4.91504	5.0786	4.89817		951.018	238.29	430.267	312.257	983.202	259.846	292.068	324.699	217.443
slr1742probablecobyricacidsynthase	2	5.47324	5.56817	5.43404	4.94866	5.21283	5.25801	5.52238	5.48507	5.08055		581.793	641.985	559.912	377.8	803.852	690.661	959.729	723.807	314.275
slr1767hypotheticalprotein	2	4.85658	4.99487	5.04309	0	4.92185	4.6988	4.80111	4.98549	5.17421		172.621	204.775	258.796	0.0185975	455.373	227.394	233.649	270.229	379.717
slr1773unknownprotein	2	5.57728	5.55094	5.58634	5.29234	5.24135	5.22386	5.39704	5.49566	5.49685		714.16	620.313	756.286	752.378	849.898	645.357	750.796	739.082	728.53
slr1800hypotheticalprotein	2	5.57777	5.5119	5.55728	5.21168	5.29486	5.29026	5.35334	5.45243	5.45462		714.85	573.875	714.123	640.061	943.527	736.36	689.202	678.682	668.971
slr1826hypotheticalprotein	2	5.65971	5.64341	5.94635	5.40702	5.80026	5.43252	5.5314	5.88256	5.52717		840.1	745.852	1539.3	946.814	2531.83	976.86	976.837	1585.16	774.535
slr1861probablesigmaregulatoryfactor	2	5.4015	5.79493	5.60987	5.41367	5.46889	5.52429	5.41005	5.68878	5.72933		505.104	1008.81	792.243	959.519	1325.46	1172.23	770.175	1081.68	1165.08
slr1915hypotheticalprotein	2	5.94952	5.93616	5.85748	5.87871	5.77212	5.79173	6.00505	6.06722	5.75256		1487.04	1336.77	1291.62	2437.09	2396.44	1994.15	2470.34	2281.57	1221.04
slr1919hypotheticalprotein	2	5.13389	5.26834	5.21381	4.95933	4.81758	4.92547	5.11488	5.17082	5.11873		298.117	353.177	362.507	385.967	371.471	356.738	432.005	389.464	339.467
slr1923hypotheticalprotein	2	0	0	0	0	0	0	0	0	0		0.0120592	0.00972113	0.012289	0.0185975	0.0304547	0.0200749	0.0192424	0.0145098	0.0109941
slr1928type4pilin-likeprotein	2	5.41903	5.59109	0	5.06258	0	5.13577	5.16814	5.44875	5.09314		522.855	671.993	0.012289	474.712	0.0304547	541.747	479.509	673.774	322.369
slr1933dTDP-4-dehydrorhamnose3,5-epimerase	2	5.27848	5.25857	5.2774	4.87365	5.26155	0	0	5.26456	5.32764		396.381	346.366	410.991	325.062	884.098	0.0200749	0.0192424	468.55	517.646
slr1951hypotheticalprotein	2	5.81623	5.78869	5.69952	5.40727	0	0	5.65686	5.7526	5.67633		1143.58	996.339	945.617	947.289	0.0304547	0.0200749	1248.97	1226.77	1046.81
slr1968unknownprotein	2	4.58723	4.22123	4.37599	4.04685	3.89773	3.97363	4.18015	4.43664	4.35881		101.534	43.8141	69.3511	61.9779	61.6181	53.8396	69.2331	91.5466	73.1598
slr1972hypotheticalproteinYCF81	2	5.44401	5.48564	5.44908	5.20246	5.17938	5.26993	5.58704	5.16002	5.19282		549.233	544.612	576.784	628.341	753.016	707.212	1089.32	381.256	394.26
slr1983two-componenthybridsensorandregulator	2	5.03603	4.99146	4.95019	4.58604	4.34323	4.31998	4.7815	4.6764	4.84334		245.837	203.388	215.434	182.642	147.089	107.135	224.844	146.891	194.65
slr2018unknownprotein	2	5.07225	5.03475	5.08753	5.57818	0	0	0	0	0		264.023	221.716	282.525	1334.32	0.0304547	0.0200749	0.0192424	0.0145098	0.0109941
slr2041probabletwo-componentresponseregulator	2	5.94919	5.83711	5.75675	5.57271	5.52153	5.51933	5.75373	5.76354	5.75913		1486.07	1097.28	1058.71	1319.77	1468.98	1160.73	1509.93	1253.52	1237.35
slr2049hypotheticalproteinYCF58	2	5.99731	6.08379	6.03451	5.77389	5.73295	5.73565	5.86509	6.07569	6.00337		1633.86	1794.1	1831.9	1975.26	2219.94	1783.91	1877.98	2320	2026.36
slr2073hypotheticalproteinYCF50	2	5.41328	5.70517	5.33716	5.17252	5.1733	5.08994	5.69044	5.73526	5.69365		516.964	843.553	462.449	591.742	744.127	494.6	1333.88	1185.52	1084.08
slr2122hypotheticalprotein	2	0	0	0	5.0807	0	5.56509	5.77669	5.65358	5.3223		0.0120592	0.00972113	0.012289	492.27	0.0304547	1271.2	1579.39	1009.14	512.094
slr6001two-componenthybridsensorandregulator	2	4.18047	4.29734	4.13843	3.88053	3.82886	4.04968	4.14731	4.20112	4.16489		45.556	50.9911	43.3903	44.4074	53.8633	62.6207	64.9197	57.5333	49.4521
slr6073unknownprotein;slr6014unknownprotein	2	0	0	0	0	0	0	4.53006	0	0		0.0120592	0.00972113	0.012289	0.0185975	0.0304547	0.0200749	137.399	0.0145098	0.0109941
slr6095typeIrestriction-modificationsystem,Msubunit(fragment)	2	5.01515	4.94431	5.11438	4.7938	4.64108	4.53875	4.83163	5.31589	4.91439		235.929	185.145	297.903	276.985	263.159	165.458	248.043	518.465	224.684
ssl0020ferredoxinI,essentialforgrowth	2	8.57235	8.53223	8.37891	8.30255	8.1231	8.25643	8.39752	8.44854	8.43762		261022	236165	187394	313923	236411	266871	267936	249939	276565
ssl0242hypotheticalprotein	2	6.78111	6.72981	6.64505	6.38128	6.34815	6.42651	6.56123	6.81762	6.65876		7654.43	6501.9	6113.9	6673.57	7381.67	7037.96	7343.42	10021.9	7613.05
ssl0461hypotheticalprotein	2	6.04685	5.9062	6.32216	5.34011	5.3063	5.48831	6.077	6.19485	6.35324		1801.38	1259.28	3232.25	827.98	964.845	1091.36	2844.22	2934.6	4107.59
ssl0467unknownprotein	2	7.07951	7.0484	7.026	6.79691	6.70429	6.79364	6.97005	6.99856	7.00988		13780.1	12269.1	12969	15352	14799	14595.1	16356.2	14319.5	15471.3
ssl1263hypotheticalprotein	2	5.4054	5.99724	6.0289	5.53656	5.87561	5.64188	6.13171	5.78745	5.92006		509	1509.83	1811.73	1227.52	2933.23	1480.7	3165.96	1314.05	1712.56
ssl1498hypotheticalprotein	2	6.66301	6.64355	6.57322	6.39321	6.35539	6.43583	6.54611	6.6461	6.59218		6065.33	5474.87	5305.65	6835.07	7486.79	7169.49	7129.12	7145.7	6655.2
ssl1533unknownprotein	2	6.52326	6.51988	6.5009	6.2332	6.12418	6.1605	6.2921	6.40382	6.29092		4605.43	4278.83	4599.8	4959.69	4766.32	4148.9	4334.6	4431.31	3621.81
ssl1707hypotheticalprotein	2	6.11394	6.22719	6.11697	5.75124	5.68461	5.88781	6.02185	6.2503	6.086		2055.96	2387.66	2155.73	1887.59	2019.95	2413.55	2552.98	3273.72	2394.37
ssl2501unknownprotein	2	5.87118	6.26221	0	5.49723	0	5.4916	5.67	5.66162	6.13567		1274.34	2560.27	0.012289	1134.47	0.0304547	1098.52	1281.53	1025.27	2647.01
ssl2598photosystemIIPsbHprotein	2	8.13059	8.08867	8.07445	7.72025	7.72566	7.76729	8.03647	7.96746	7.99326		109311	97559.5	102741	97708.3	108782	100988	132095	96780.9	112732
ssl2667anassemblyfactorforiron-sulfurculsters	2	6.41797	6.41734	6.31171	6.0773	6.006	6.10034	6.27766	6.36988	6.26898		3742.6	3487.92	3166.26	3628.64	3783.93	3681.52	4213.72	4144.41	3464.83
ssl2823hypotheticalprotein	2	6.44273	6.44173	6.3644	6.21722	6.09093	6.19521	6.164	6.41323	6.3409		3929.71	3661.66	3513.32	4803.35	4466.64	4445.1	3372.68	4514.31	4006.48
ssl3441initiationfactorIF-1	2	6.12245	6.39338	5.97677	6.08347	6.02514	6.16711	5.98508	6.37773	6.3973		2090.73	3325.27	1634.56	3673.79	3928.06	4203.75	2375.57	4209.07	4489.85
ssl344550SribosomalproteinL31	2	6.81813	6.81839	6.78464	6.49853	6.5063	6.56452	6.73522	6.82342	6.78504		8233.62	7757.39	8053.58	8441.59	10053	9258.1	10325.5	10137.2	9824.68
ssl3451hypotheticalprotein	2	6.03048	6.11614	6.0619	5.99591	5.91138	5.89162	6.16536	6.2571	5.81648		1744.21	1913.58	1933.68	3082.43	3145.48	2431.89	3381.67	3317.92	1389.3
ssl5095hypotheticalprotein	2	5.52293	5.65504	5.44364	5.00975	5.05242	0	5.30055	5.39832	5.37594		641.635	763.343	570.623	427.013	587.647	0.0200749	621.495	609.988	570.686
ssr5106hypotheticalprotein;ssl6035unknownprotein	2	5.92118	5.85628	5.8449	5.55491	5.49247	5.65137	5.61568	5.69381	5.71893		1406.28	1140.02	1259.94	1273.51	1387.93	1508.88	1152.18	1092.47	1140.86
ssl8003unknownprotein	2	6.09293	6.04976	5.94274	5.31685	5.63881	5.75924	5.79758	5.92138	5.92258		1972.59	1676.44	1528.37	790.263	1847.11	1869.5	1645.36	1711.28	1721.29
ssr0330ferredoxin-thioredoxinreductase,variablechain	2	6.25037	6.23767	5.86407	5.8659	5.83104	5.95237	6.5906	6.01507	5.99569		2690.04	2438.06	1308.53	2375.31	2688.7	2743.84	7778.28	2058.58	1995.17
ssr0335unknownprotein	2	0	0	6.32492	0	0	5.81123	0	0	0		0.0120592	0.00972113	3249.91	0.0185975	0.0304547	2072.92	0.0192424	0.0145098	0.0109941
ssr0692hypotheticalprotein	2	6.87604	6.8562	6.69827	6.41622	6.30567	6.47172	6.3094	6.53672	6.62362		9228.78	8364.57	6791.16	7157.7	6793.96	7699.35	4484.01	5759.18	7091.48
ssr1765hypotheticalprotein	2	6.7957	6.83634	6.77049	6.55764	6.4849	6.53349	6.76349	6.75865	6.74024		7877.66	8039.94	7831.74	9503.41	9641.53	8704.61	10913.4	8921.62	8974.8
ssr1789CAB/ELIP/HLIP-relatedproteinHliD	2	6.82889	6.78475	6.78778	6.47318	6.31228	6.55988	6.16637	6.73734	6.66228		8410.04	7254.32	8103.65	8023.37	6882.24	9173.15	3388.37	8554.44	7667.36
ssr2047hypotheticalprotein	2	0	5.09156	0	4.83434	0	5.05618	4.89834	0	0		0.0120592	248.297	0.012289	300.432	0.0304547	462.515	282.669	0.0145098	0.0109941
ssr2049unknownprotein	2	6.25489	6.26865	6.20691	5.94943	5.95202	6.00462	6.10701	6.15177	6.13322		2714.1	2593.35	2574.55	2808.23	3405.31	3043.97	3016.43	2695.57	2633.95
ssr6048unknownprotein	2	5.67102	5.58039	0	5.11481	4.97441	5.22691	0	5.64762	5.62029		859.031	657.813	0.012289	527.104	504.601	649.28	0.0192424	997.348	934.795
sll0070phosphoribosylglycinamideformyltransferase	1	0	0	0	0	0	0	0	0	0		0.0120592	0.00972113	0.012289	0.0185975	0.0304547	0.0200749	0.0192424	0.0145098	0.0109941
sll0147hypotheticalprotein	1	0	0	0	0	0	0	0	0	0		0.0120592	0.00972113	0.012289	0.0185975	0.0304547	0.0200749	0.0192424	0.0145098	0.0109941
sll0221bacterioferritincomigratoryprotein	1	0	0	5.49139	0	0	0	5.27098	0	4.27096		0.0120592	0.00972113	627.026	0.0185975	0.0304547	0.0200749	586.52	0.0145098	61.2659
sll0222putativepurpleacidphosphatase	1	5.11364	5.08543	5.1825	4.70584	4.72514	4.81429	4.87445	5.00548	4.8585		286.457	245.282	340.78	232.214	310.111	286.038	269.746	281.095	200.701
sll0451hypotheticalprotein	1	0	5.24532	0	0	0	0	0	5.0714	0		0.0120592	337.339	0.012289	0.0185975	0.0304547	0.0200749	0.0192424	320.121	0.0109941
sll0565hypotheticalprotein	1	5.42215	5.40173	5.29246	5.22383	0	5.21018	5.31856	5.45422	5.36211		526.079	460.738	423.392	655.84	0.0304547	628.054	643.812	681.082	554.966
sll0585hypotheticalprotein	1	5.46688	5.46196	5.54968	5.1401	5.20164	5.22167	5.34684	5.39836	5.37199		574.548	519.505	703.49	554.512	786.475	642.556	680.482	610.036	566.151
sll0587pyruvatekinase	1	0	0	0	0	0	0	5.26062	0	0		0.0120592	0.00972113	0.012289	0.0185975	0.0304547	0.0200749	574.737	0.0145098	0.0109941
sll0614unknownprotein	1	5.79551	5.72673	5.66591	5.43788	5.33822	5.51228	5.52397	5.64715	5.64359		1097.83	880.591	884.915	1007.23	1026.91	1144.59	962.723	996.424	979.835
sll0661hypotheticalproteinYCF35	1	5.1469	5.06435	5.43279	0	4.74688	0	0	5.46817	0		305.858	235.19	558.532	0.0185975	323.562	0.0200749	0.0192424	700.08	0.0109941
sll0756unknownprotein	1	5.49649	5.64332	4.28888	0	5.02049	5.26755	0	4.82903	5.32705		609.065	745.718	58.3947	0.0185975	552.12	703.876	0.0192424	198.483	517.03
sll076750SribosomalproteinL20	1	0	6.94895	6.98371	6.47337	0	0	0	6.5103	6.82615		0.0120592	10063	11930.3	8026.43	0.0304547	0.0200749	0.0192424	5466.78	10675.2
sll0776serine/threoninekinase	1	0	0	4.76678	3.8186	3.86542	0	4.60953	4.65373	4.5946		0.0120592	0.00972113	149.995	39.2234	57.85	0.0200749	160.541	140.469	117.783
sll0829probablemethyltransferase	1	0	0	0	0	0	5.25619	5.37774	5.47123	0		0.0120592	0.00972113	0.012289	0.0185975	0.0304547	688.168	722.942	704.318	0.0109941
sll0886hypotheticalprotein	1	0	5.09875	5.12123	4.83111	4.92317	4.97892	4.98983	5.03523	0		0.0120592	251.881	301.959	298.494	456.548	396.704	338.149	298.081	0.0109941
sll0892aspartate1-decarboxylase	1	5.20874	5.06521	5.17638	4.89415	4.54836	4.90623	4.94372	5.22399	5.38432		345.49	235.593	336.688	338.697	219.57	343.36	308.946	432.521	580.426
sll0895CysQproteinhomolog	1	0	0	0	0	0	0	0	0	0		0.0120592	0.00972113	0.012289	0.0185975	0.0304547	0.0200749	0.0192424	0.0145098	0.0109941
sll0901phosphoribosylaminoimidazolecarboxylase	1	6.00557	5.9854	5.96467	5.67598	5.46948	5.51609	6.07653	6.02053	6.0387		1660.67	1474.62	1595.98	1623.28	1326.99	1153.28	2841.61	2080.87	2176.23
sll0913hypotheticalprotein	1	0	0	5.09854	0	0	0	0	0	0		0.0120592	0.00972113	288.732	0.0185975	0.0304547	0.0200749	0.0192424	0.0145098	0.0109941
sll0931hypotheticalprotein	1	5.40921	5.33333	5.2734	5.00711	4.96459	5.0381	5.33183	5.522	5.43993		512.835	402.02	407.758	424.76	495.016	446.197	660.766	778.49	649.415
sll109630SribosomalproteinS12	1	7.00548	7.054	6.99667	6.69386	4.5346	0	6.98991	0	6.87949		11909.8	12406.8	12239.5	12487	213.748	0.0200749	17005	0.0145098	11889.4
sll11123-dehydroquinatedehydratase	1	5.48153	5.72287	5.71213	5.34054	5.28255	5.33415	5.46025	5.48746	5.58081		591.374	873.843	969.451	828.694	921.113	803.449	849.757	727.226	863.154
sll1135unknownprotein	1	0	0	0	0	0	0	0	0	0		0.0120592	0.00972113	0.012289	0.0185975	0.0304547	0.0200749	0.0192424	0.0145098	0.0109941
sll1150hypotheticalprotein	1	5.78556	5.39632	5.8911	5.47667	5.43074	5.45873	5.7411	0	5.60384		1076.52	455.797	1380.25	1088.67	1230.29	1029.07	1473.04	0.0145098	904.249
sll1186hypotheticalprotein	1	0	4.97511	4.27953	4.53095	4.48678	4.46833	4.82795	4.9103	4.51737		0.0120592	196.867	57.3268	163.548	194.689	143.856	246.262	232.987	100.773
sll1237N(5)-glutaminemethyltransferase	1	0	0	0	0	0	0	0	0	0		0.0120592	0.00972113	0.012289	0.0185975	0.0304547	0.0200749	0.0192424	0.0145098	0.0109941
sll1290probableribonucleaseII	1	4.63896	4.67784	4.57085	4.27775	4.24819	4.3799	4.32736	4.32539	4.39585		112.428	108.857	101.884	98.4544	122.171	120.679	92.373	73.5117	78.8424
sll1400hypotheticalprotein	1	5.30713	5.23452	0	4.8734	4.83977	4.95575	4.80875	4.99827	4.99084		419.4	330.155	0.012289	324.899	387.924	378.857	237.172	277.127	262.196
sll1415hypotheticalprotein	1	5.09454	5.18648	5.14286	4.83322	4.7259	4.8759	4.96436	5.03242	5.1003		275.877	300.009	315.131	299.759	310.572	323.281	321.693	296.434	327.064
sll1457probableglycosyltransferase	1	0	0	0	0	0	0	0	0	0		0.0120592	0.00972113	0.012289	0.0185975	0.0304547	0.0200749	0.0192424	0.0145098	0.0109941
sll1483periplasmicprotein,similartotransforminggrowthfactorinducedprotein	1	6.39344	6.33816	5.94733	6.07846	5.99829	6.0117	6.25071	6.35124	6.28393		3566.02	2978.71	1542.28	3637.08	3727.38	3087.09	3997.04	3994.82	3571.04
sll1505hypotheticalprotein	1	5.03535	5.12061	5.01991	4.80374	4.93408	4.89849	4.96814	4.94097	4.93152		245.508	263.098	247.221	282.559	466.381	338.12	324.083	247.515	232.593
sll1532hypotheticalprotein	1	5.84622	5.90583	5.75515	5.62375	5.47838	5.4933	5.776	5.8321	0		1213.19	1258.36	1055.38	1461.94	1350.26	1102.23	1577.26	1435.01	0.0109941
sll1534probableglycosyltransferase	1	0	4.64553	0	0	0	0	4.68279	0	4.7006		0.0120592	102.068	0.012289	0.0185975	0.0304547	0.0200749	185.315	0.0145098	145.9
sll1558mannose-1-phosphateguanyltransferase	1	4.97946	5.03961	0	4.73539	4.49315	4.70713	5.05873	5.02506	4.94024		219.908	223.874	0.012289	246.383	197.126	231.188	387.01	292.162	236.725
sll1656hypotheticalprotein	1	6.0774	6.03926	6.04724	5.78995	5.81737	5.84654	5.93288	5.96031	5.96288		1913.15	1641.73	1878.52	2039.88	2617.86	2223.56	2144.67	1847.85	1867.25
sll1733NADHdehydrogenasesubunit4(involvedinlowCO2-inducible,highaffinityCO2uptake)	1	0	0	6.50401	5.06224	0	0	0	0	0		0.0120592	0.00972113	4628.12	474.388	0.0304547	0.0200749	0.0192424	0.0145098	0.0109941
sll176730SribosomalproteinS6	1	7.01157	7.02239	6.97238	6.68817	6.6167	6.68973	6.85144	6.89727	6.93788		12053.6	11649.2	11666.4	12345.4	12472.1	11872.8	12965.2	11726.6	13377.5
sll1796cytochromec553	1	5.9548	5.99905	5.97943	5.63762	5.70251	5.77426	6.50709	6.42475	5.86605		1502.59	1515.29	1643.17	1503.15	2091.81	1926.13	6604.52	4618.05	1535.58
sll1886hypotheticalprotein	1	5.47292	5.49213	5.50359	4.99245	4.91736	4.82471	5.41684	5.02812	5.59359		581.426	551.702	642.31	412.46	451.397	292.021	780.487	293.931	885.723
sll1894riboflavinbiosynthesisproteinRibA	1	4.39684	4.63004	4.26122	0	0	4.15412	0	0	0		69.7739	98.9645	55.2918	0.0185975	0.0304547	77.0599	0.0192424	0.0145098	0.0109941
sll1925hypotheticalprotein	1	5.69651	5.52199	5.47661	0	5.38084	5.50744	5.87681	0	5.18876		903.276	585.533	608.996	0.0185975	1116.05	1133.63	1921.6	0.0145098	391.04
sll1933DnaJprotein,heatshockprotein40,molecularchaperone	1	0	0	0	0	0	0	0	0	0		0.0120592	0.00972113	0.012289	0.0185975	0.0304547	0.0200749	0.0192424	0.0145098	0.0109941
sll1957transcriptionalregulator	1	5.45981	5.36331	5.4294	5.05968	5.06584	5.12574	5.35797	5.38151	5.42781		566.6	426.774	554.807	471.96	603.253	531.059	695.481	590.097	633.712
sll5033hypotheticalprotein	1	0	0	0	0	0	0	0	0	0		0.0120592	0.00972113	0.012289	0.0185975	0.0304547	0.0200749	0.0192424	0.0145098	0.0109941
sll7034hypotheticalprotein	1	5.63622	5.56997	5.55328	0	5.46553	5.51484	0	5.51447	5.3406		802.104	644.292	708.507	0.0185975	1316.79	1150.42	0.0192424	767.015	531.374
slr0050hypotheticalproteinYCF56	1	0	0	4.58364	0	0	0	0	0	0		0.0120592	0.00972113	104.489	0.0185975	0.0304547	0.0200749	0.0192424	0.0145098	0.0109941
slr0145unknownprotein	1	5.54639	5.63575	5.66846	5.37714	0	0	5.57668	5.50125	5.69613		671.99	734.551	889.381	891.773	0.0304547	0.0200749	1067.44	747.275	1089.52
slr0226unknownprotein	1	5.29857	5.28637	5.4421	0	0	0	0	5.26449	0		412.385	366.099	568.891	0.0185975	0.0304547	0.0200749	0.0192424	468.485	0.0109941
slr02293-hydroxyisobutyratedehydrogenase	1	5.76689	5.66321	5.57243	5.33353	5.36442	5.34088	5.51925	5.66035	5.60141		1037.64	775.875	735.802	817.131	1080.82	814.264	953.863	1022.7	899.822
slr0233thioredoxinM	1	6.44821	6.48807	6.39545	5.99823	5.98788	6.17067	6.34875	6.52593	6.44318		3972.38	4015.97	3735.39	3096.8	3652.36	4233.58	4843.3	5637.92	4925.76
slr0238hypotheticalprotein	1	0	0	0	0	0	0	0	0	0		0.0120592	0.00972113	0.012289	0.0185975	0.0304547	0.0200749	0.0192424	0.0145098	0.0109941
slr0298FraHproteinhomolog	1	6.05698	5.96505	5.90674	5.53496	5.22199	5.48027	6.00792	5.9708	5.9228		1837.7	1416	1423.53	1223.59	818.363	1074.07	2484.26	1886.47	1722.06
slr0328lowmolecularweightphosphotyrosineproteinphosphatase	1	6.24047	0	0	0	0	0	0	0	0		2638.08	0.00972113	0.012289	0.0185975	0.0304547	0.0200749	0.0192424	0.0145098	0.0109941
slr0329glucokinase	1	4.79748	4.97099	4.81746	4.46675	4.36135	4.75449	4.84191	4.77904	4.86214		153.646	195.257	165.777	143.8	152.388	253.997	253.089	179.849	202.182
slr0331NADHdehydrogenasesubunit4(involvedinphotosystem-1cyclicelectronflow)	1	0	0	0	0	0	0	0	0	0		0.0120592	0.00972113	0.012289	0.0185975	0.0304547	0.0200749	0.0192424	0.0145098	0.0109941
slr0348hypotheticalprotein	1	5.07954	5.07423	5.05346	4.80762	4.68347	4.87963	4.86529	4.98467	4.78165		267.842	239.867	264.149	284.765	285.873	325.686	264.949	269.793	171.848
slr0400hypotheticalprotein	1	5.75762	5.85777	5.64404	5.3941	5.44847	5.49045	5.54606	5.80033	5.71379		1018.86	1143.41	847.525	922.61	1273.64	1096.01	1005.29	1347.85	1129.08
slr0476unknownprotein	1	6.87212	6.91194	6.9196	6.53037	6.60372	6.71112	6.7141	6.82745	6.65861		9157.78	9347.43	10512.1	8997.9	12159.9	12388.2	9907.06	10218.1	7610.74
slr0519hypotheticalprotein	1	6.91727	7.04805	6.89125	6.38218	6.31827	6.15054	6.86882	7.00958	6.9563		10009.8	12260.5	9939.98	6685.62	6963.23	4067.61	13414.2	14634.1	13884.5
slr0527transcriptionregulatorExsBhomolog	1	0	0	4.72826	0	0	0	0	0	0		0.0120592	0.00972113	139.013	0.0185975	0.0304547	0.0200749	0.0192424	0.0145098	0.0109941
slr0534probabletransglycosylase	1	0	0	0	0	0	0	0	0	4.055		0.0120592	0.00972113	0.012289	0.0185975	0.0304547	0.0200749	0.0192424	0.0145098	39.6096
slr0545hypotheticalprotein	1	4.99903	5.06055	4.91508	4.68388	4.57346	0	5.03806	5.13811	5.05235		228.553	233.415	201.009	222.214	230.602	0.0200749	371.653	365.133	296.877
slr0553hypotheticalprotein	1	0	0	0	4.47748	0	0	0	0	4.64166		0.0120592	0.00972113	0.012289	146.927	0.0304547	0.0200749	0.0192424	0.0145098	129.527
slr0556hypotheticalprotein	1	4.78627	4.84946	4.69292	4.38625	4.32441	4.43335	4.69831	4.74925	4.76783		150.289	153.253	129.645	122.373	141.781	134.199	191.035	169.587	167.118
slr0565hypotheticalprotein	1	0	0	0	0	0	0	0	0	0		0.0120592	0.00972113	0.012289	0.0185975	0.0304547	0.0200749	0.0192424	0.0145098	0.0109941
slr0596hypotheticalprotein	1	4.98453	0	0	0	0	0	4.83066	4.86931	4.91735		222.116	0.00972113	0.012289	0.0185975	0.0304547	0.0200749	247.573	214.894	226.031
slr0598hypotheticalprotein	1	5.60151	5.66856	5.60129	5.34274	5.33776	5.37575	5.55944	5.55647	5.56964		749.082	784.192	778.938	832.356	1025.99	872.672	1031.99	833.252	843.901
slr0634unknownprotein	1	5.26468	5.23045	0	0	0	0	5.04112	5.20992	5.1669		385.748	327.487	0.012289	0.0185975	0.0304547	0.0200749	373.887	420.685	374.152
slr0651hypotheticalprotein	1	0	0	0	0	0	0	5.28764	0	5.27501		0.0120592	0.00972113	0.012289	0.0185975	0.0304547	0.0200749	605.976	0.0145098	465.448
slr0771hypotheticalprotein	1	0	5.42935	5.47019	5.22562	5.07624	5.26524	5.34134	5.45028	0		0.0120592	486.813	601.327	658.197	615.631	700.653	673.19	675.81	0.0109941
slr0776UDP-3-o-[3-hydroxymyristoyl]glucosaminen-acyltransferase	1	5.38922	5.40939	5.30673	5.07577	4.89124	5.03076	5.26736	5.25445	5.21553		493.029	467.827	435.488	487.429	428.947	439.738	582.376	459.3	412.764
slr080816SrRNAprocessingproteinRimMhomolog	1	0	0	0	0	0	0	0	0	0		0.0120592	0.00972113	0.012289	0.0185975	0.0304547	0.0200749	0.0192424	0.0145098	0.0109941
slr0847phosphopantetheineadenylyltransferase	1	5.08768	5.27749	5.14579	4.8853	4.96092	4.85842	5.31139	5.1978	5.15357		272.173	359.677	316.959	332.742	491.48	312.247	634.833	410.748	364.214
slr0946arsenatereductase	1	5.98685	5.97902	5.987	5.70407	5.60277	5.74901	5.72045	5.88571	5.81845		1600.53	1455.98	1667.91	1717.3	1721.56	1831.89	1414.64	1595.04	1394.83
slr09514-diphosphocytidyl-2C-methyl-D-erythritolsynthase	1	0	0	0	0	0	0	4.55853	0	0		0.0120592	0.00972113	0.012289	0.0185975	0.0304547	0.0200749	145.279	0.0145098	0.0109941
slr0954hypotheticalprotein	1	5.32756	5.399	5.33782	0	5.02592	5.05812	5.48434	5.32272	5.44146		436.626	458.238	463.052	0.0185975	558.006	464.301	890.816	525.496	651.425
slr0985dTDP-4-dehydrorhamnose3,5-epimerase	1	0	5.89756	5.75183	0	5.46073	0	0	5.72698	5.74765		0.0120592	1237.78	1048.48	0.0185975	1304.5	0.0200749	0.0192424	1166.32	1208.99
slr1048hypotheticalprotein	1	4.87976	4.98098	4.55788	4.78499	0	4.64968	4.71233	4.75402	4.77849		180.687	199.183	99.3087	272.137	0.0304547	206.252	196.354	171.19	170.755
slr1077probableglycosyltransferase	1	4.9317	5.09823	5.0604	0	4.79456	4.71068	4.83124	0	4.93486		200.158	251.62	267.792	0.0185975	355.14	232.824	247.854	0.0145098	234.167
slr1084unknownprotein	1	5.60484	5.526	5.45214	5.28122	5.03495	5.25892	5.4191	5.44954	5.51006		754.013	590.232	580.279	735.793	567.935	691.911	783.95	674.825	748.227
slr1178hypotheticalprotein	1	6.20379	6.20246	6.1687	5.87587	5.85934	5.97564	6.07059	6.17615	6.11578		2454.14	2272.83	2387.5	2423.25	2841.49	2873.66	2808.74	2828.35	2542.79
slr1183hypotheticalprotein	1	5.35892	0	5.24998	0	0	0	5.08625	5.25916	5.25799		464.456	0.00972113	389.336	0.0185975	0.0304547	0.0200749	408.444	463.586	449.721
slr1195hypotheticalprotein	1	6.16462	6.24551	6.09008	5.8391	5.91569	5.9705	6.02057	6.02498	5.95466		2271.86	2476.45	2044.29	2251.08	3172.07	2844.47	2546.59	2099.21	1836.51
slr1228peptide-chain-releasefactor3	1	4.71951	4.82021	4.80364	0	4.62876	4.47241	4.59569	4.59101	4.72198		131.765	144.574	161.316	0.0185975	256.902	145.027	156.248	124.125	152.338
slr1236hypotheticalprotein	1	0	0	0	0	0	0	0	0	0		0.0120592	0.00972113	0.012289	0.0185975	0.0304547	0.0200749	0.0192424	0.0145098	0.0109941
slr1298unknownprotein	1	4.79382	4.90907	5.02296	0	4.70764	4.70984	0	4.72847	4.37539		152.542	172.587	248.714	0.0185975	299.691	232.436	0.0192424	162.778	75.651
slr1467precorrinisomerase	1	5.29015	5.27393	5.34207	5.03371	4.97497	5.00432	5.27309	5.27777	5.31372		405.6	357.134	466.953	448.021	505.154	417.235	588.949	480.917	503.296
slr15562-hydroxyaciddehydrogenasehomolog	1	5.21693	5.22318	0	4.81863	4.77568	4.81194	5.03973	5.02914	5.27455		351.111	322.776	0.012289	291.12	342.283	284.705	372.871	294.522	465.016
slr1673probabletRNA/rRNAmethyltransferase	1	4.7948	4.90722	4.96759	4.7937	4.63644	4.81983	4.89686	5.01536	4.91621		152.837	171.952	222.963	276.93	260.785	289.203	281.851	286.626	225.511
slr1809unknownprotein	1	5.14454	5.33582	5.07529	0	4.58723	4.65445	4.98564	5.22681	4.96439		304.439	404.02	275.78	0.0185975	236.888	208.216	335.385	434.933	248.557
slr1814hypotheticalprotein	1	5.97312	5.9775	5.92147	5.6324	5.63643	5.62699	5.88448	5.98983	5.91234		1557.81	1451.58	1465.52	1487.5	1838.54	1437.54	1950.69	1958.62	1686.06
slr1815hypotheticalprotein	1	5.21237	5.15497	5.37996	4.61136	4.75465	4.86082	5.07828	5.17629	5.12159		347.97	281.747	503.219	192.151	328.51	313.74	402.117	393.688	341.434
slr1846hypotheticalproteinYCF64	1	6.60559	6.5415	6.46784	6.42259	6.38408	6.31971	6.93555	6.67104	6.57613		5416.52	4467.24	4309.2	7249.67	7918.27	5692.46	15287.4	7505.95	6442.93
slr1869unknownprotein	1	0	0	6.0443	5.7453	5.6951	0	6.00758	5.91992	5.91539		0.0120592	0.00972113	1867.65	1865.25	2061.76	0.0200749	2482.61	1706.36	1696.48
slr1878phycocyaninalpha-subunitphycocyanobilinlyase	1	4.93636	4.85633	4.94046	4.5499	4.46995	4.56567	4.71254	4.82663	4.65929		202.004	155.366	211.336	169.88	188.393	174.548	196.435	197.546	134.222
slr1911hypotheticalprotein	1	5.39468	5.45254	5.41044	5.06066	4.96818	5.05185	5.40322	5.48377	5.36881		498.362	509.842	534.426	472.888	498.499	458.554	759.94	721.953	562.527
slr2016type4pilin-likeprotein,essentialformotility	1	5.21431	4.56029	0	0	0	0	0	0	5.06551		349.303	86.12	0.012289	0.0185975	0.0304547	0.0200749	0.0192424	0.0145098	304.873
slr2023malonylcoenzymeA-acylcarrierproteintransacylase	1	5.62665	0	5.53079	5.28326	5.18763	5.30246	5.49541	5.56315	5.49982		787.121	0.00972113	677.74	738.808	765.247	754.426	910.344	844.302	732.913
slr2059iron-sulfurclusterbindingproteinhomolog	1	0	0	0	0	0	0	0	0	0		0.0120592	0.00972113	0.012289	0.0185975	0.0304547	0.0200749	0.0192424	0.0145098	0.0109941
slr2074similartomannose-1-phosphateguanylyltransferase	1	5.76124	5.7402	5.60046	5.39969	5.34582	5.34869	5.44846	5.55571	5.50837		1026.15	904.553	777.663	933.005	1042.27	826.996	830.357	832.004	745.678
slr2079putativeglutaminase	1	0	0	0	0	4.90005	0	5.11524	0	4.91183		0.0120592	0.00972113	0.012289	0.0185975	436.392	0.0200749	432.309	0.0145098	223.525
slr2143L-cysteine/cystinelyase	1	0	0	5.29436	0	0	4.86979	5.21569	5.20763	0		0.0120592	0.00972113	424.983	0.0185975	0.0304547	319.381	526.317	418.789	0.0109941
slr8016plasmidpartitioningprotein,ParB	1	5.10927	4.9958	5.00924	4.74525	4.75657	4.86204	4.85117	5.01334	4.83345		284.001	205.155	242.069	251.301	329.744	314.501	257.721	285.487	190.8
sml0007photosystemIIproteinY	1	7.04575	7.0923	7.09128	6.76845	6.64911	6.7248	6.81691	6.90652	6.85061		12893.3	13391	14752.7	14500.7	13287.1	12729.5	12117.3	11942.5	11215.8
sml0008photosystemIsubunitIX	1	7.52732	7.5168	7.45425	7.07853	7.02735	7.08962	7.19443	7.2845	7.22269		33300	31207.5	30202.7	26996.9	27813.3	26277.1	25384.1	25167.2	23778.3
smr0006cytochromeb559bsubunit	1	7.63536	7.59094	7.50761	7.11757	7.1182	7.13319	7.48223	7.52441	7.51797		41199.7	36177.2	33557.6	29194.3	33213.2	28653	44606	40394	43169
ssl0105hypotheticalprotein	1	0	0	0	0	0	0	0	0	0		0.0120592	0.00972113	0.012289	0.0185975	0.0304547	0.0200749	0.0192424	0.0145098	0.0109941
ssl0385hypotheticalprotein	1	0	0	4.50527	5.49147	5.14965	5.25392	5.55674	4.96517	0		0.0120592	0.00972113	89.5128	1121.45	710.538	685.072	1026.55	259.614	0.0109941
ssl0483hypotheticalprotein	1	5.96172	5.98451	5.955	5.88192	5.57873	5.79438	5.78909	0	5.76567		1523.21	1472	1565.81	2452.82	1642.6	2004.68	1618.22	0.0145098	1253.8
ssl0564transcriptionalregulator	1	5.50887	5.2404	5.39534	4.97554	5.20044	5.44323	5.32243	5.48889	5.41521		624.104	334.047	518.731	398.714	784.634	997.867	648.711	729.28	617.79
ssl1046hypotheticalprotein	1	7.00578	7.03141	7.00702	6.73865	6.67185	6.7291	6.77283	6.8945	6.7075		11916.9	11860.6	12492.1	13659.9	13890.5	12838.7	11114.9	11662.7	8400.56
ssl1633highlight-induciblepolypeptideHliC,CAB/ELIP/HLIPsuperfamily	1	6.74457	6.74479	6.70615	0	6.3189	6.37256	6.64091	6.67238	0		7122.71	6698.96	6897.62	0.0185975	6971.8	6322.64	8583.85	7525.81	0.0109941
ssl1762hypotheticalprotein	1	5.83169	5.85734	5.832	5.48639	5.46792	5.54414	5.65139	5.66671	5.68187		1178.95	1142.43	1228.26	1110.09	1322.95	1219.38	1235.66	1035.61	1058.59
ssl2245unknownprotein	1	0	0	0	0	6.56305	0	0	0	0		0.0120592	0.00972113	0.012289	0.0185975	11231.4	0.0200749	0.0192424	0.0145098	0.0109941
ssl2615ATPsynthaseCchainofCF(0)	1	6.96209	7.00949	6.97482	6.50895	6.33433	6.51671	6.84768	6.99088	6.86672		10934	11353.5	11722.8	8619.75	7185.1	8419.21	12870.1	14104.2	11586.7
ssl2807hypotheticalprotein	1	5.73668	5.86421	5.60411	5.43559	5.30179	5.49529	5.60527	5.60275	5.55907		977.674	1158.18	783.286	1002.62	956.384	1106.6	1128.92	912.884	826.077
ssl8008hypotheticalprotein	1	5.81615	5.76815	5.75664	5.51298	5.47202	5.5583	5.81688	5.81747	5.80214		1143.4	956.374	1058.48	1170.85	1333.59	1254.17	1708.76	1394.19	1349.64
ssr0390photosystemIreactioncentersubunitX	1	6.56318	5.14983	6.42254	6.95221	6.72563	6.96444	5.18718	0	4.9039		4982.3	278.875	3940.58	20958.1	15428.8	20491.5	497.73	0.0145098	219.974
ssr1258hypotheticalprotein	1	5.52367	5.59874	5.6458	5.31479	0	0	0	5.52794	5.50857		642.571	682.317	850.475	787.007	0.0304547	0.0200749	0.0192424	787.663	745.979
ssr139850SribosomalproteinL33	1	7.10175	7.09781	7.02457	6.80682	6.68886	6.78167	6.98338	7.06315	7.01444		14397.4	13538.8	12932.5	15660	14359.7	14252.1	16788.9	16264.8	15614.4
ssr1407hypotheticalprotein	1	0	0	0	0	0	0	0	0	0		0.0120592	0.00972113	0.012289	0.0185975	0.0304547	0.0200749	0.0192424	0.0145098	0.0109941
ssr173650SribosomalproteinL32	1	6.3931	6.3921	6.34712	6.18136	6.01941	6.11488	6.36596	6.32846	6.40197		3563.63	3316.8	3395.49	4470.21	3884.34	3789.42	5009.36	3819.32	4532.4
ssr2422unknownprotein	1	5.19487	5.19915	5.26564	4.89745	4.96787	5.04025	0	5.18701	5.18466		336.176	307.681	401.56	340.945	498.197	448.107	0.0192424	402.1	387.816

## Sheet: Further information
Supplementary Data Set S7. Jackson et al. Photosynthesis Research
	Biological Replicate 1	Technical replicates			Biological Replicate 2	Technical replicates			Biological Replicate 3	Technical replicates
UPS2 protein	Log(10) molecules/assay	1-1	1-2	1-3	Log(10) molecules/assay	2-1	2-2	2-3	Log(10) molecules/assay	3-1	3-2	3-3
		Log(10) abundance score				Log(10) abundance score				Log(10) abundance score
P02768 50000 Serum albumin 66,357 26-609	11.0792	8.70397	8.70413	8.67982	11.0792	8.7179	8.68004	8.73722	10.9542	8.47216	8.63352	8.50178
P00915 50000 Carbonic anhydrase 1 28,739 2-261 Erythrocytes Acetylation	11.0792	8.68349	8.75032	8.68968	11.0792	8.69826	8.68039	8.76594	10.9542	8.54072	8.64988	8.61736
P00918 50000 Carbonic anhydrase 2 29,115 2-260 Erythrocytes Acetylation	11.0792	8.61566	8.6389	8.61999	11.0792	8.66404	8.57419	8.6714	10.9542	8.47404	8.56791	8.48463
P01031 50000 Complement C5/C5a anaphylatoxin 8,563 678-751 Recombinant E. coli Glutathione	11.0792	8.62288	8.61892	8.57895	11.0792	8.63437	8.56871	8.66428	10.9542	8.45609	8.52436	8.49995
P69905 50000 Hemoglobin subunit alpha 15,126 2-142 Erythrocytes Glycosylation	11.0792	8.3813	8.42718	8.34795	11.0792	8.31205	8.25159	8.32619	10.9542	8.18478	8.30801	8.16744
P68871 50000 Hemoglobin subunit beta 15,867 2-147 Erythrocytes	11.0792	8.63164	8.6302	8.60004	11.0792	8.59989	8.58875	8.6483	10.9542	8.45205	8.52101	8.46108
P41159 50000 Leptin 16,158 22-167 Recombinant E. coli	11.0792	8.88292	8.87931	8.84303	11.0792	8.86885	8.84169	8.89598	10.9542	8.63973	8.81698	8.67815
P62988 50000 Ubiquitin 10,597 1-76 Recombinant E. coli N-terminal	11.0792	8.36734	8.3924	8.36875	11.0792	8.4381	8.40734	8.47395	10.9542	8.38135	8.45871	8.43135
P04040 5000 Catalase 59,625 2-527 Erythrocytes Phosphorylation	10.0792	7.65387	7.67217	7.64046	10.0792	7.68991	7.64766	7.71028	9.95424	7.51575	7.59786	7.50775
P00167 5000 Cytochrome b5 16,022 2-134 Recombinant E. coli N-terminal	10.0792	7.9475	7.93997	7.94704	10.0792	7.91295	7.90268	7.96275	9.95424	7.78344	7.7739	7.7712
P01133 5000 Pro-epidermal growth factor (EGF)/Epidermal	10.0792	7.80579	7.83117	7.78224	10.0792	7.76626	7.77429	7.84869	9.95424	7.55211	7.62808	7.71609
P02144 5000 Myoglobin 17,053 2-154 Heart	10.0792	7.60595	7.64731	7.61878	10.0792	7.61616	7.60291	7.65431	9.95424	7.43366	7.50416	7.48116
P15559 5000 NAD(P)H dehydrogenase [quinone] 1 30,736 2-274 Recombinant E. coli	10.0792	7.43246	7.4078	7.34768	10.0792	7.48376	7.40594	7.45506	9.95424	7.26342	7.36804	7.29767
P62937 5000 Peptidyl-prolyl cis-trans isomerase A	10.0792	7.61621	7.64526	7.49925	10.0792	7.65699	7.61785	7.68677	9.95424	7.47727	7.53847	7.5155
Q06830 5000 Peroxiredoxin 1 21,979 2-199 Recombinant E. coli	10.0792	7.62225	7.60619	7.58433	10.0792	7.66629	7.63357	7.68904	9.95424	7.45868	7.51626	7.48316
P63165 5000 Small ubiquitin-related modifier 1 (SUMO-1) 38,815 1-97 Recombinant E. coli N-terminal	10.0792	7.43326	7.43265	7.41015	10.0792	7.42654	7.4222	7.48732	9.95424	7.26486	7.33828	7.32558
P06732 500 Creatine kinase M-type 43,101 1-381 Heart	9.07918	6.16776	6.24381	6.17482	9.07918	6.34223	6.15269	6.28767	8.95424	6.18645	6.17091	6.25749
P12081 500 Histidyl-tRNA synthetase, cytoplasmic 58,233 1-509 Recombinant E. coli C-terminal	9.07918	6.31946	6.38155	6.30005	9.07918	6.32406	6.23613	6.27397	8.95424	6.20992	6.21157	6.20453
P02753 500 Retinol-binding protein 4 21071 19-201 Urine	9.07918	6.48694	6.51505	6.43759	9.07918	6.50879	6.32143	6.57223	8.95424	6.33308	6.39568	6.37619
P16083 500 Ribosyldihydronicotinamide dehydrogenase	9.07918	6.30522	6.31817	6.32769	9.07918	6.25539	6.31685	6.38032	8.95424	5.83933	6.22585	6.10823
Regression equation (m = molecules/assay, s = abundance score) for calibration (reps 1, 3)		m = 0.8557s + 3.6352		m = 0.8573s + 3.6434		m = 0.8705s + 3.5075		m = 0.8628s + 3.5407		m = 0.8507s + 3.6925		m = 0.8771s + 3.4494
Regression equation (m = molecules/assay, s = abundance score) for calibration (rep 2)			m = 0.8656s + 3.5416				m = 0.8482s + 3.7217				m = 0.8565s + 3.5699
R (Pearson)		0.979337	0.980765	0.979285		0.981173	0.978366	0.978621		0.980153	0.986509	0.982191
Cell number equivalent/assay	358000				173000				256000
